# Supplementary material for: Identification of ADPKD-Related Genes and Pathways in Cells Overexpressing PKD2
Source: Genes (Basel). 2020 Jan 22;11(2):122. doi: 10.3390/genes11020122 (PMC7074416; doi:10.3390/genes11020122)
Supplement: Supplementary file 1 [file genes-11-00122-s001.zip]

Archive with 4 entries (4 files):
- Figure S3.png
- Additional Tables.xlsx
- Figure S1.tif
- Figure S2.tif
