# Supplementary material for: Identification of ADPKD-Related Genes and Pathways in Cells Overexpressing PKD2
Source: Genes (Basel). 2020 Jan 22;11(2):122. doi: 10.3390/genes11020122 (PMC7074416; doi:10.3390/genes11020122)
Supplement: Supplementary file 1 [file genes-11-00122-s001.zip › Additional Tables.xlsx]

## Sheet: Table S1
Table S1. Oligos used in the study
primer	sequence
PKD2 In-fusion	ATTCCCACCGCGGTGGCGGCCGCCACCATGGTGAACTCCAG
	AGTTCTAGAGCGGCCTCACTTGTCATCGTCATCCTT
MYC	GACTCTCTGCTCTCCTCC
	GCCTCTTTTCCACAGAAACA
ADM	GAGGGTGCAGAGGAATCCAA
	CTTCGCAGTTTCTCCTCTCC
IER3	CAGTCGTCCTTCTGTTCAGC
	GGTCATGGTAGGGAGAGAGC
hPKD2	CTCGATGTGCCAAAGACCTG
	CATCGACCTGAGTGCCAAAG
pPKD2	GATCATGTCGCAGCTCTTCC
	TGGGCTGTGTCTTCCAGTAG
PKD1	CATGTGGCTCCTCTCAAGCA
	GCTTCCAGCAGGACCTTGAGT

## Sheet: Table S2
Table S2. DEGs of WT VS. NC
Ensembl Gene ID	Gene Symbol	BaseMean	log2FoldChange	LFC SE	Adjusted P value
ENSSSCG00000027607	IER3	5690.3	0.520441	0.0765888	6.83739e-08
ENSSSCG00000036136	BHLHE40	3419.01	0.383672	0.0899007	0.0325634
ENSSSCG00000010312	PLAU	1508.99	0.431001	0.101119	0.0325634
ENSSSCG00000038500	TRIB1	4600.71	0.420254	0.09869	0.0325634
ENSSSCG00000035249	GADD45G	958.188	0.61317	0.145845	0.0331302
ENSSSCG00000022689	GADD45B	878.087	0.483733	0.119112	0.0464291
ENSSSCG00000005965	MYC	6403.28	0.298053	0.0739096	0.0464291
ENSSSCG00000011643	AMOTL2	8839.96	0.297063	0.0739361	0.0464291
ENSSSCG00000013408	ADM	2080.97	0.36364	0.0925389	0.0492522
ENSSSCG00000035212	KLF6	1409.05	0.377558	0.0961205	0.0492522

## Sheet: Table S3
Table S3. DEGs of Tg1 VS. NC
Ensembl Gene ID	Gene Symbol	BaseMean	log2FoldChange	LFC SE	Adjusted P value
ENSSSCG00000002755	NFAT5	1146.25	-0.616427	0.0868328	1.20047e-08
ENSSSCG00000011811	LPP	635.69	-0.927618	0.143183	2.58517e-07
ENSSSCG00000014291	AFF4	2715.54	-0.397537	0.0610146	2.58517e-07
ENSSSCG00000027857	DMXL1	2551.19	-0.369773	0.057285	2.58517e-07
ENSSSCG00000015480	PRRC2C	6218.88	-0.328702	0.051595	3.59268e-07
ENSSSCG00000000191		855.872	-0.808402	0.130105	7.07487e-07
ENSSSCG00000012585	DCX	1120.05	-0.70796	0.113734	7.07487e-07
ENSSSCG00000013400	MICAL2	762.478	-0.45249	0.0758321	2.22629e-06
ENSSSCG00000008629	ROCK2	1504.76	-0.406611	0.0683244	2.22629e-06
ENSSSCG00000001746	PKHD1	3545.16	-0.373391	0.062901	2.22629e-06
ENSSSCG00000029196	DIP2B	1511.7	-0.372276	0.0627783	2.22629e-06
ENSSSCG00000011363	PRKAR2A	1619.34	-0.356765	0.0594565	2.22629e-06
ENSSSCG00000033003	WFDC2	21217.6	0.278322	0.0469228	2.22629e-06
ENSSSCG00000013408	ADM	2080.97	0.544012	0.0921582	2.43555e-06
ENSSSCG00000016834	LMBRD2	1779.03	-0.345759	0.0587126	2.47471e-06
ENSSSCG00000006978		11377.1	-0.355109	0.060692	2.76533e-06
ENSSSCG00000013399	TEAD1	1919.07	-0.401709	0.0688396	2.84765e-06
ENSSSCG00000037592	SLF2	540.034	-0.491143	0.0847268	3.31259e-06
ENSSSCG00000020663	KMT2C	1446.41	-0.430061	0.0742444	3.31259e-06
ENSSSCG00000028056	ZFP36	13549.5	0.455409	0.078799	3.41118e-06
ENSSSCG00000008382	USP34	2244.12	-0.320222	0.0562068	5.24902e-06
ENSSSCG00000006508	ASH1L	2457.38	-0.299473	0.052623	5.24902e-06
ENSSSCG00000008909	CLOCK	2045.78	-0.304641	0.0537272	5.67993e-06
ENSSSCG00000013735	JUNB	3471.05	0.412458	0.0730047	6.14087e-06
ENSSSCG00000027607	IER3	5690.3	0.429551	0.0765416	7.08908e-06
ENSSSCG00000023324		1159.07	-0.505585	0.0912212	1.01799e-05
ENSSSCG00000000753	WNK1	3090.82	-0.301554	0.0545766	1.08239e-05
ENSSSCG00000006767	MAGI3	5719.44	-0.262177	0.0474997	1.08239e-05
ENSSSCG00000015115	CBL	959.003	-0.431779	0.0788576	1.30311e-05
ENSSSCG00000015882	BAZ2B	1025.14	-0.402987	0.0742952	1.68611e-05
ENSSSCG00000000625	LRP6	951.099	-0.3869	0.071939	2.11452e-05
ENSSSCG00000001966	ARHGAP5	2680.06	-0.264975	0.0496187	2.53415e-05
ENSSSCG00000040746	LRP2	5999.07	-0.438665	0.0826602	2.8801e-05
ENSSSCG00000032827	DNAH5	816.101	-0.416777	0.0785286	2.8801e-05
ENSSSCG00000010896	ASPM	1332.97	-0.378546	0.0716314	3.16687e-05
ENSSSCG00000015582	PTPN14	1358.85	-0.427066	0.081536	3.98168e-05
ENSSSCG00000015814		306.201	-0.586958	0.112668	4.46793e-05
ENSSSCG00000005423	ABCA1	7806.58	-0.337657	0.0649239	4.46793e-05
ENSSSCG00000036595		1693.92	0.311507	0.0598803	4.46793e-05
ENSSSCG00000030420	GLG1	2181.31	-0.287705	0.0554756	4.66169e-05
ENSSSCG00000016806		1356.75	-0.514508	0.0992887	4.66208e-05
ENSSSCG00000003909		3666.61	-0.355588	0.0687319	4.77033e-05
ENSSSCG00000032531	SMG1	1395.12	-0.487488	0.0951044	5.8965e-05
ENSSSCG00000003655		658.499	-0.614368	0.12022	6.11088e-05
ENSSSCG00000005601	HSPA5	26138.7	0.260284	0.0509598	6.11088e-05
ENSSSCG00000009668	CLU	107867	0.388153	0.0759684	6.11088e-05
ENSSSCG00000030300		3310.96	0.408507	0.0803604	6.81026e-05
ENSSSCG00000032931	CDH6	8625.36	-0.352396	0.0696241	7.50223e-05
ENSSSCG00000005194	PTPRD	5749.78	-0.316037	0.0624891	7.51677e-05
ENSSSCG00000023026	CLCN5	1534.73	-0.380693	0.0753278	7.52272e-05
ENSSSCG00000007324	SOGA1	352.033	-0.738447	0.146418	7.66549e-05
ENSSSCG00000030560	IGF1R	4866.29	-0.293087	0.0580878	7.66549e-05
ENSSSCG00000036028	TMED8	1158.55	-0.371311	0.0738618	8.20267e-05
ENSSSCG00000015531		1047.62	-0.31591	0.0631869	9.30207e-05
ENSSSCG00000011977	DCBLD2	4956.92	-0.345423	0.0693173	9.95751e-05
ENSSSCG00000006709	NOTCH2	6983.52	-0.262103	0.0526912	0.000102555
ENSSSCG00000011540	SETD5	2468.56	-0.263894	0.0532336	0.000108409
ENSSSCG00000007789		1972.99	-0.409186	0.0825955	0.00010848
ENSSSCG00000003155	PPP1R15A	3711.77	0.36671	0.074388	0.000121056
ENSSSCG00000002266		1850.45	-0.299099	0.0607103	0.000121083
ENSSSCG00000037673	BFAR	6940.63	0.296808	0.0604044	0.000127455
ENSSSCG00000014011	RASGEF1C	1525.73	0.304505	0.0620513	0.000129732
ENSSSCG00000025703	REV3L	1675.56	-0.288096	0.0589596	0.000142252
ENSSSCG00000005224	GLIS3	3159.7	-0.27708	0.0571215	0.000167898
ENSSSCG00000005252	PTAR1	449.502	-0.487462	0.100851	0.000180544
ENSSSCG00000010862	CDC42BPA	2353.87	-0.325415	0.0674505	0.000186235
ENSSSCG00000016887	ITGA2	1087.32	-0.357646	0.0745692	0.000211674
ENSSSCG00000037910	DUSP6	2058.06	0.411733	0.0864047	0.000243625
ENSSSCG00000029082	KMT2E	2146.23	-0.333038	0.070327	0.000274606
ENSSSCG00000038562	RND1	1104.27	0.636542	0.134552	0.000277439
ENSSSCG00000006277	SPIDR	4252.69	0.278651	0.0592497	0.000306185
ENSSSCG00000013753		2655.19	0.390755	0.0830217	0.000306185
ENSSSCG00000004473	PHIP	829.892	-0.399894	0.085089	0.000307288
ENSSSCG00000004132	PHACTR2	1269.38	-0.423815	0.090787	0.00034969
ENSSSCG00000010814	ESRRG	672.693	-0.437677	0.0943793	0.000396508
ENSSSCG00000006071	VPS13B	1689.12	-0.338576	0.0729849	0.000396508
ENSSSCG00000034484	SPEN	1874.2	-0.377248	0.0815846	0.000418153
ENSSSCG00000010457	KIF20B	1125.66	-0.316456	0.0684818	0.000419325
ENSSSCG00000009077	PLK4	937.129	-0.32197	0.0702544	0.000497805
ENSSSCG00000025406	PIK3C2A	1415.42	-0.327364	0.0714934	0.000501675
ENSSSCG00000005965	MYC	6403.28	0.335482	0.0738274	0.00057912
ENSSSCG00000000779	KIF21A	872.838	-0.368005	0.0811448	0.000597747
ENSSSCG00000009953		652.716	-0.447982	0.0989494	0.000606962
ENSSSCG00000021515	HS3ST1	688.427	0.553303	0.122715	0.000655571
ENSSSCG00000010461	ANKRD1	7320.06	0.363814	0.0810898	0.000712943
ENSSSCG00000004979	MYO9A	2683.81	-0.277817	0.0620105	0.000727165
ENSSSCG00000023924	PDE1A	638.108	-0.375108	0.0840244	0.000775331
ENSSSCG00000011049	DCLRE1C	387.562	-0.449354	0.101035	0.000817893
ENSSSCG00000030015		797.785	0.325489	0.0732027	0.000817893
ENSSSCG00000008959	CXCL2	5690.48	0.488753	0.10987	0.000817893
ENSSSCG00000003736	ASXL3	714.674	-0.38914	0.0876613	0.000837368
ENSSSCG00000031461	ZKSCAN1	1458.18	-0.270156	0.0608849	0.000837368
ENSSSCG00000010483	PLCE1	1421.35	-0.297451	0.0673573	0.000914776
ENSSSCG00000039107		632.54	-0.396533	0.0898635	0.000920489
ENSSSCG00000001756	IREB2	2091.7	-0.264696	0.0604623	0.00104091
ENSSSCG00000010226	JMJD1C	2409.73	-0.262175	0.0600258	0.00108072
ENSSSCG00000031830		574.445	-0.426354	0.0977473	0.00110037
ENSSSCG00000033591	CHD9	706.32	-0.361442	0.0831271	0.00116122
ENSSSCG00000037254	RNPC3	1545.14	-0.287986	0.0664601	0.0012208
ENSSSCG00000017022	HMMR	1502.12	-0.296247	0.0687576	0.00134175
ENSSSCG00000031541	ARL5A	1478.23	-0.291498	0.0680638	0.00149287
ENSSSCG00000009216	SPP1	254559	0.280196	0.0655362	0.00151879
ENSSSCG00000009885	HECTD4	1156.86	-0.31233	0.073258	0.00158961
ENSSSCG00000010494	SORBS1	1600.1	-0.31437	0.0739399	0.00164792
ENSSSCG00000016981	CPEB4	2560.06	-0.305166	0.0718767	0.00167907
ENSSSCG00000010897	ZBTB41	621.195	-0.437595	0.10327	0.00172825
ENSSSCG00000035598	EDN1	1013.23	0.607624	0.143489	0.00173585
ENSSSCG00000017790	TAOK1	618.776	-0.360673	0.0855673	0.00186365
ENSSSCG00000032517	DMXL2	1396.62	-0.277522	0.065894	0.00187758
ENSSSCG00000010669	PDZD8	1512.11	-0.285543	0.0679407	0.00192251
ENSSSCG00000033593	CIP2A	1389.03	-0.276355	0.0659985	0.0019983
ENSSSCG00000003218	MYBPC2	3071.56	0.312635	0.0749427	0.00212435
ENSSSCG00000001727	TNFRSF21	4164.85	0.26613	0.0638472	0.00214081
ENSSSCG00000008406	CCDC88A	880.461	-0.396593	0.0952674	0.00217511
ENSSSCG00000008575	ASXL2	1245.8	-0.332848	0.0806049	0.00244731
ENSSSCG00000015307	CDK14	2064.58	-0.266502	0.0647773	0.00257862
ENSSSCG00000010648	CCDC186	409.267	-0.420238	0.102555	0.00274962
ENSSSCG00000038032		559.847	-0.508726	0.124242	0.00276707
ENSSSCG00000018086	ND4L	4029.56	-0.344648	0.0848113	0.0030764
ENSSSCG00000033262		6348.35	0.29112	0.0716109	0.0030764
ENSSSCG00000028878	BCAR1	9310.41	0.302097	0.0743202	0.0030764
ENSSSCG00000010381	ARHGAP22	718.277	0.297617	0.0733003	0.00310172
ENSSSCG00000015498	RC3H1	1297.37	-0.304543	0.0752959	0.00327265
ENSSSCG00000001470	SLA-DMA	1340.17	0.371854	0.0923519	0.00351244
ENSSSCG00000009021	LRBA	817.397	-0.307793	0.0766488	0.00365435
ENSSSCG00000037185		1116.63	-0.336375	0.0838979	0.00372905
ENSSSCG00000005427		848.453	-0.310785	0.0776529	0.00379605
ENSSSCG00000025293	HLTF	1908.71	-0.283856	0.0709265	0.00379605
ENSSSCG00000011030		1863.7	-0.315097	0.0790823	0.0040392
ENSSSCG00000007360	CHD6	797.704	-0.30095	0.0756257	0.00409866
ENSSSCG00000010604	SH3PXD2A	1003.93	-0.376873	0.0950787	0.00429732
ENSSSCG00000033135	VAMP5	601.485	0.332266	0.0839026	0.00433725
ENSSSCG00000037324		546.34	-0.539544	0.136563	0.0044634
ENSSSCG00000034282	ABCA12	346.631	-0.448546	0.113667	0.0044634
ENSSSCG00000009682	HMBOX1	540.5	-0.411267	0.104164	0.0044634
ENSSSCG00000037815	ZC3H12A	911.369	0.338729	0.0858222	0.0044634
ENSSSCG00000002004	PSME2	6067.72	0.321715	0.0817617	0.00460925
ENSSSCG00000001952	NFKBIA	3813.75	0.435246	0.11063	0.00460925
ENSSSCG00000015851	TNKS	1284.35	-0.282882	0.0719951	0.00468009
ENSSSCG00000036956	SOCS3	3713.15	0.326169	0.0831276	0.00473881
ENSSSCG00000040208	PAG1	1406.06	-0.307737	0.0785083	0.00478366
ENSSSCG00000033958	RYR3	983.713	-0.322856	0.0825833	0.00490992
ENSSSCG00000000033	TSPO	432.844	0.366612	0.0940075	0.0050814
ENSSSCG00000038594		8374.95	0.34857	0.0894306	0.00509848
ENSSSCG00000033010		7802.62	-0.262301	0.067598	0.00541705
ENSSSCG00000040273		6045.65	0.272687	0.0703569	0.00545968
ENSSSCG00000036431	VPS13C	1220.61	-0.292923	0.0758393	0.00563319
ENSSSCG00000001453	HLA-DRA	2012.87	0.475678	0.12318	0.00563319
ENSSSCG00000016992	NEURL1B	487.665	-0.486713	0.126392	0.00582748
ENSSSCG00000016109	ALS2	973.672	-0.27222	0.0707254	0.00584154
ENSSSCG00000010272	ADAMTS14	1352.09	-0.443318	0.115554	0.00599298
ENSSSCG00000002752	ZFHX3	530.656	-0.385777	0.100671	0.00607084
ENSSSCG00000023732	KLHDC7A	1279.43	-0.265908	0.0695524	0.00620148
ENSSSCG00000003551	PAQR7	2348.22	0.441486	0.115447	0.00620148
ENSSSCG00000002739	PHLPP2	351.02	-0.416502	0.109138	0.00631353
ENSSSCG00000026344	MCM3AP	1117.56	-0.277187	0.0727312	0.0063851
ENSSSCG00000033817		276.652	-0.517054	0.136165	0.00668764
ENSSSCG00000009592	NFIL3	2257.27	0.336613	0.0887363	0.00672819
ENSSSCG00000030685	ARID2	897.632	-0.34678	0.0914987	0.00678913
ENSSSCG00000029391	PLSCR3	1416.37	0.282216	0.0745274	0.00681426
ENSSSCG00000031592	ZNF462	1137.21	-0.269118	0.0713183	0.0071208
ENSSSCG00000023445	AVL9	1479.37	-0.276159	0.0732654	0.00715197
ENSSSCG00000026697	UHRF1BP1L	947.022	-0.271811	0.0722807	0.00736444
ENSSSCG00000036049	PEG10	13152.6	-0.317763	0.0850444	0.00803247
ENSSSCG00000030467	PHC3	994.198	-0.341497	0.0915604	0.00817499
ENSSSCG00000031954	SLC39A10	870.851	-0.296764	0.0796551	0.00827323
ENSSSCG00000038912	IFITM3	9921.32	0.357608	0.0963251	0.00859915
ENSSSCG00000014173	LNPEP	1139.39	-0.35677	0.0965229	0.00902199
ENSSSCG00000020846	SCARA3	3200.78	0.303355	0.0821792	0.00914539
ENSSSCG00000009090	KIAA1109	1256.16	-0.263348	0.0715929	0.00958255
ENSSSCG00000032319		498.454	-0.353258	0.0961516	0.0097091
ENSSSCG00000008292	TET3	277.071	-0.543527	0.148159	0.00987523
ENSSSCG00000040663	HERPUD1	3728.04	0.289353	0.0790968	0.0100686
ENSSSCG00000012854	RASSF7	906.336	0.303937	0.0832193	0.0101783
ENSSSCG00000031576	TMEM42	370.799	0.352796	0.0966039	0.0101783
ENSSSCG00000035223		758.927	-0.291202	0.0798014	0.010221
ENSSSCG00000012967	FOSL1	1972.34	0.430907	0.118196	0.0103142
ENSSSCG00000014920	FZD4	1998.04	-0.287643	0.079057	0.0104413
ENSSSCG00000039025	FREM1	1244.96	-0.279437	0.0767891	0.0104413
ENSSSCG00000037549	GCLM	6069.71	-0.26247	0.0721145	0.0104413
ENSSSCG00000022636	DENND5B	335.35	-0.407858	0.112217	0.0105251
ENSSSCG00000029815	SRGAP1	942.873	-0.366418	0.101021	0.0105826
ENSSSCG00000014112	JMY	1085.3	-0.284436	0.0784248	0.0105826
ENSSSCG00000015743	PTPN4	562.398	-0.357043	0.098485	0.0106036
ENSSSCG00000020970	IL6	1504.96	0.723662	0.199735	0.0106147
ENSSSCG00000009125		803.665	-0.339642	0.093812	0.0106762
ENSSSCG00000008954		1469.04	0.461547	0.127617	0.0107595
ENSSSCG00000022649	SLC7A11	766.569	-0.330089	0.0913079	0.0107827
ENSSSCG00000001974	G2E3	402.997	-0.401826	0.111266	0.010898
ENSSSCG00000021220	CKB	4173.31	0.316135	0.0876671	0.0110404
ENSSSCG00000007155	C20orf194	982.309	-0.271171	0.0752937	0.0111399
ENSSSCG00000012411	PHKA1	829.538	-0.270363	0.0752825	0.0113482
ENSSSCG00000014269	FNIP1	965.973	-0.263667	0.0733822	0.0113482
ENSSSCG00000014868	EMSY	717.663	-0.280973	0.078336	0.0115058
ENSSSCG00000034367		321.811	-0.470525	0.131224	0.011513
ENSSSCG00000016657	AOAH	6081.08	0.29287	0.081803	0.0116323
ENSSSCG00000010543	ABCC2	1704.09	-0.266666	0.0746611	0.0118485
ENSSSCG00000012277	TIMP1	4150.63	0.381833	0.10759	0.012795
ENSSSCG00000009169	SLC39A8	1299.35	0.41597	0.118004	0.0135716
ENSSSCG00000035774	ERRFI1	1662.46	0.323059	0.0919279	0.0139504
ENSSSCG00000011677	GK5	401.506	-0.416962	0.118684	0.0139604
ENSSSCG00000010302	USP54	976.521	-0.342298	0.0977328	0.0143968
ENSSSCG00000026276	ZBTB40	555.053	-0.327375	0.0936924	0.0147043
ENSSSCG00000021038	NRIP1	955.012	-0.262332	0.075102	0.0147195
ENSSSCG00000003429	CLCN6	496.233	-0.33218	0.0952423	0.0149647
ENSSSCG00000009319	PAN3	549.949	-0.321683	0.0924574	0.015106
ENSSSCG00000012132	ASB9	449.101	0.598606	0.17236	0.0154149
ENSSSCG00000009839	CIT	708.234	-0.306426	0.0883218	0.0155235
ENSSSCG00000007817	IL4R	2157.08	0.381002	0.110278	0.0162109
ENSSSCG00000028536	LHFPL2	1407.83	-0.295769	0.0861049	0.0172613
ENSSSCG00000016742	MYO1G	257.185	0.717134	0.209144	0.0175451
ENSSSCG00000000509	ZFC3H1	1753.41	-0.270071	0.0788286	0.0176772
ENSSSCG00000039259		359.707	-0.384781	0.112574	0.0180429
ENSSSCG00000024674	ABL2	496.401	-0.400327	0.117317	0.0182256
ENSSSCG00000004490	SETBP1	762.348	-0.347092	0.101803	0.0182381
ENSSSCG00000001404	TNF	307.856	0.63122	0.185372	0.0184734
ENSSSCG00000016968	BDP1	757.76	-0.26425	0.0777616	0.0187839
ENSSSCG00000008713		712.959	-0.260836	0.0768437	0.0187971
ENSSSCG00000009859	TESC	1214.12	0.296962	0.0874181	0.0187971
ENSSSCG00000034216	OGFR	5175.87	0.297307	0.0876722	0.0188927
ENSSSCG00000036160	ZNF250	349.918	-0.518908	0.153106	0.0189707
ENSSSCG00000028304	ZFP36L1	8456.13	0.348721	0.102983	0.0190729
ENSSSCG00000022521	DPY19L3	607.711	-0.297145	0.0879189	0.0194697
ENSSSCG00000016929	PDE4D	440.667	-0.319104	0.0944532	0.0195094
ENSSSCG00000040183	CDK6	989.766	-0.340915	0.101051	0.0196293
ENSSSCG00000030294	ZNF398	405.174	-0.321025	0.0951404	0.0196293
ENSSSCG00000007249	NOL4L	986.408	-0.302386	0.089864	0.0200956
ENSSSCG00000010329	ZMIZ1	1053.33	-0.263648	0.0783352	0.0200956
ENSSSCG00000005673	IER5L	373.509	0.387302	0.115083	0.0200956
ENSSSCG00000005089	SIX4	310.947	-0.389058	0.115669	0.0201415
ENSSSCG00000011765	USP13	398.608	-0.400664	0.119192	0.0201877
ENSSSCG00000002847	GPT2	3417.92	-0.268736	0.0799654	0.0201877
ENSSSCG00000011358	TREX1	539.345	0.510017	0.151796	0.0201895
ENSSSCG00000012164	CNKSR2	948.937	-0.261746	0.0780451	0.0205837
ENSSSCG00000004617	FAM214A	564.178	-0.413383	0.123837	0.0216484
ENSSSCG00000034146	CBX8	781.405	0.301647	0.0904301	0.021736
ENSSSCG00000006552	HAX1	855.814	0.356515	0.107702	0.0233773
ENSSSCG00000040080	PTGDS	546.803	0.407027	0.123032	0.0234745
ENSSSCG00000036136	BHLHE40	3419.01	0.297131	0.0898717	0.0235715
ENSSSCG00000023400	ZNF598	1851.14	0.316849	0.0960417	0.0240723
ENSSSCG00000000195	PRPH	276.988	0.431515	0.131135	0.0246154
ENSSSCG00000039413	SLC9A3	612.317	-0.329247	0.100292	0.0251075
ENSSSCG00000005658		741.752	0.367246	0.11217	0.0255169
ENSSSCG00000001229		95087.1	0.263893	0.0806533	0.0255863
ENSSSCG00000005437	KLF4	1398.22	0.431281	0.131817	0.0255863
ENSSSCG00000025344	PHC2	5234.11	0.339799	0.103969	0.0258446
ENSSSCG00000024771	TICAM1	1341.1	0.288476	0.0883425	0.0259733
ENSSSCG00000040751		543.395	0.31875	0.0978252	0.0262404
ENSSSCG00000026636		1312.44	-0.270131	0.0832744	0.0273451
ENSSSCG00000016843	CPLANE1	571.725	-0.303161	0.0934788	0.0273522
ENSSSCG00000016005	SESTD1	876.887	-0.261402	0.0806238	0.0273684
ENSSSCG00000016459	EPHA1	1094.16	0.333553	0.103492	0.0285872
ENSSSCG00000008265	DOK1	253.51	0.394644	0.122434	0.0285872
ENSSSCG00000025856	TMEM106A	696.283	0.469048	0.145521	0.0285872
ENSSSCG00000015519	RASAL2	286.346	-0.354809	0.11064	0.0300217
ENSSSCG00000035249	GADD45G	958.188	0.466849	0.145868	0.0305529
ENSSSCG00000015732	TFCP2L1	239.66	-0.381096	0.119294	0.0309682
ENSSSCG00000004222	NCOA7	1810.57	0.361104	0.113166	0.0312923
ENSSSCG00000005062	TMEM260	570.735	-0.28044	0.088415	0.0328883
ENSSSCG00000015632		867.754	-0.28853	0.0910249	0.0330481
ENSSSCG00000013662	PPAN	859.423	0.284144	0.0899628	0.0341285
ENSSSCG00000030451	LRRC14	1167.98	0.2742	0.0869505	0.0344216
ENSSSCG00000004806	ARHGAP11A	778.238	-0.28306	0.0902037	0.0358745
ENSSSCG00000006157	MSTO1	652.576	0.277982	0.0886525	0.0360075
ENSSSCG00000010114	ESS2	522.03	0.297537	0.0950125	0.0362359
ENSSSCG00000008310	EXOC6B	282.727	-0.402809	0.128894	0.0366765
ENSSSCG00000006338	DDR2	1084.97	-0.280535	0.0897551	0.0366765
ENSSSCG00000026931	SERTAD1	1663	0.283383	0.0906609	0.0366765
ENSSSCG00000005484	ZNF618	240.127	-0.437469	0.141585	0.0398652
ENSSSCG00000023880	RRP8	462.433	0.314804	0.101869	0.0398652
ENSSSCG00000016810		251.11	-0.383212	0.124131	0.0400566
ENSSSCG00000005205	KIAA2026	472.566	-0.312472	0.101469	0.040934
ENSSSCG00000029763	IFI35	1602.62	0.298686	0.097451	0.0425366
ENSSSCG00000015255	IGSF9B	289.356	-0.436425	0.143113	0.0440636
ENSSSCG00000029168	MARF1	670.156	-0.277041	0.0908926	0.0441949
ENSSSCG00000030888	FADD	1424.99	0.312997	0.102776	0.0443965
ENSSSCG00000013425	MISP	391.58	0.467197	0.153475	0.0444128
ENSSSCG00000033998	SLC43A3	1822.23	0.348699	0.114848	0.04522
ENSSSCG00000024914		731.77	0.383474	0.126565	0.0456557
ENSSSCG00000018091	ND5	29419.2	-0.276659	0.0914339	0.0460958
ENSSSCG00000008970	CDKL2	510.442	-0.398167	0.131709	0.0462406
ENSSSCG00000004601	MNS1	305.502	-0.448237	0.148378	0.0463945
ENSSSCG00000003572	SYTL1	362.65	0.304204	0.1008	0.0465962
ENSSSCG00000000021		253.967	0.595586	0.197898	0.0473393
ENSSSCG00000015329	PPP1R9A	281.141	-0.42133	0.140097	0.0475591
ENSSSCG00000015603	LPGAT1	1572.9	-0.276634	0.0921884	0.0480057
ENSSSCG00000010686	BAG3	3091.83	0.329998	0.110125	0.0483966
ENSSSCG00000017791		408.749	-0.355901	0.119297	0.0492628
ENSSSCG00000022661	FCHO2	596.428	-0.273807	0.0918824	0.0496292
ENSSSCG00000028740	CTDSPL	1097.79	-0.26305	0.0882735	0.0496292

## Sheet: Table S4
Table S4. DEGs of Tg2 VS. NC
Ensembl Gene ID	Gene Symbol	BaseMean	log2FoldChange	LFC SE	Adjusted P value
ENSSSCG00000027607	IER3	5690.3	0.703143	0.0765081	4.8752e-16
ENSSSCG00000007858		3379.02	-0.501167	0.0618579	3.37086e-12
ENSSSCG00000013408	ADM	2080.97	0.728718	0.0920998	1.04978e-11
ENSSSCG00000037910	DUSP6	2058.06	0.663613	0.0862697	4.50139e-11
ENSSSCG00000001453	HLA-DRA	2012.87	0.897609	0.122933	5.90477e-10
ENSSSCG00000035598	EDN1	1013.23	1.04514	0.143066	5.90477e-10
ENSSSCG00000012967	FOSL1	1972.34	0.845318	0.118058	1.43394e-09
ENSSSCG00000038783		1110.36	0.487991	0.0696137	3.71251e-09
ENSSSCG00000009673	NUGGC	166.573	1.61181	0.231489	4.61866e-09
ENSSSCG00000009668	CLU	107867	0.525877	0.0759682	5.53603e-09
ENSSSCG00000005965	MYC	6403.28	0.506932	0.0738058	7.35178e-09
ENSSSCG00000003551	PAQR7	2348.22	0.788922	0.115274	8.00475e-09
ENSSSCG00000013735	JUNB	3471.05	0.498099	0.0730235	8.64882e-09
ENSSSCG00000008261	HK2	1666.95	0.677138	0.0994237	8.64882e-09
ENSSSCG00000028056	ZFP36	13549.5	0.533649	0.0788086	1.05907e-08
ENSSSCG00000010461	ANKRD1	7320.06	0.548125	0.0810863	1.0764e-08
ENSSSCG00000008953	CXCL8	1188.1	0.689542	0.104412	2.93316e-08
ENSSSCG00000006179	STAU2	2363.58	-0.521514	0.0811437	9.00692e-08
ENSSSCG00000012132	ASB9	449.101	1.09751	0.171447	1.00933e-07
ENSSSCG00000012277	TIMP1	4150.63	0.687279	0.107505	1.01343e-07
ENSSSCG00000037549	GCLM	6069.71	-0.460563	0.0723416	1.14748e-07
ENSSSCG00000004024		121.555	1.51068	0.239636	1.64225e-07
ENSSSCG00000010831	DUSP10	1419.53	0.782348	0.124504	1.7909e-07
ENSSSCG00000005287	PSAT1	3906.59	-0.397084	0.0634998	1.94715e-07
ENSSSCG00000034321	TP53INP1	5086.7	-0.356888	0.0570874	1.94715e-07
ENSSSCG00000029456	SLC7A1	1816.03	0.425601	0.0680241	1.94715e-07
ENSSSCG00000033262		6348.35	0.446208	0.0715887	2.11268e-07
ENSSSCG00000023920	P3H1	5796.13	0.431931	0.0694735	2.25231e-07
ENSSSCG00000004222	NCOA7	1810.57	0.695615	0.113034	3.24525e-07
ENSSSCG00000003433	PLOD1	2762	0.326032	0.0530437	3.29047e-07
ENSSSCG00000021515	HS3ST1	688.427	0.741226	0.122555	5.89056e-07
ENSSSCG00000001229		95087.1	0.482441	0.0806509	8.591e-07
ENSSSCG00000001470	SLA-DMA	1340.17	0.549914	0.0922771	9.27956e-07
ENSSSCG00000031170	TMEM123	1327.38	0.768172	0.128865	9.27956e-07
ENSSSCG00000020846	SCARA3	3200.78	0.487099	0.0821308	1.0735e-06
ENSSSCG00000016220	DNPEP	1115.02	0.382222	0.0646389	1.13005e-06
ENSSSCG00000011056	FRMD4A	1325.71	0.589639	0.099662	1.13005e-06
ENSSSCG00000037535	SLC34A1	1357.22	-0.478299	0.0810789	1.1563e-06
ENSSSCG00000040735	DDAH1	6773.96	-0.434465	0.0736812	1.1563e-06
ENSSSCG00000040859	LLGL1	3237.46	0.360434	0.0610734	1.1563e-06
ENSSSCG00000010546		2022.3	-0.497251	0.0845693	1.24839e-06
ENSSSCG00000034984	PSMB4	6999.37	0.396543	0.0676533	1.36178e-06
ENSSSCG00000000735	TSPAN9	2068.38	-0.33382	0.0571475	1.46611e-06
ENSSSCG00000013366	LDHA	19722.2	0.315964	0.0543257	1.59697e-06
ENSSSCG00000001952	NFKBIA	3813.75	0.643209	0.110589	1.59697e-06
ENSSSCG00000002004	PSME2	6067.72	0.474854	0.0817512	1.63619e-06
ENSSSCG00000038912	IFITM3	9921.32	0.557631	0.0963049	1.78322e-06
ENSSSCG00000017251	SOX9	1218.18	0.729754	0.126097	1.78322e-06
ENSSSCG00000009216	SPP1	254559	0.378813	0.0655369	1.82357e-06
ENSSSCG00000010201	RASGEF1A	364.475	-0.854258	0.148468	2.01336e-06
ENSSSCG00000016657	AOAH	6081.08	0.470563	0.0817826	2.01336e-06
ENSSSCG00000008959	CXCL2	5690.48	0.632534	0.109857	2.01336e-06
ENSSSCG00000010272	ADAMTS14	1352.09	-0.66549	0.116211	2.32157e-06
ENSSSCG00000024678	MEGF6	3055.27	-0.45707	0.0799331	2.3738e-06
ENSSSCG00000034444	EIF4EBP2	4091.21	-0.340272	0.059522	2.3738e-06
ENSSSCG00000006693	PDZK1	7877.86	-0.458767	0.0805055	2.59557e-06
ENSSSCG00000006002	CCN3	8356.57	1.09158	0.192083	2.79743e-06
ENSSSCG00000001727	TNFRSF21	4164.85	0.362485	0.0638753	2.88229e-06
ENSSSCG00000006970	DLC1	461.566	0.717295	0.126488	2.90238e-06
ENSSSCG00000022343	ENO1	32660.7	0.27649	0.0488909	3.12803e-06
ENSSSCG00000008970	CDKL2	510.442	-0.755583	0.133886	3.29644e-06
ENSSSCG00000004529	POLI	878.965	0.614173	0.109104	3.52374e-06
ENSSSCG00000006862	VCAM1	207.408	1.29108	0.229463	3.52492e-06
ENSSSCG00000039651	SLC2A5	279.697	0.794973	0.142284	4.29099e-06
ENSSSCG00000037015	SESN3	950.265	-0.630615	0.113131	4.36433e-06
ENSSSCG00000007032	PLAT	8462.44	0.390236	0.0699443	4.36433e-06
ENSSSCG00000003861	ORC1	1284.85	0.414762	0.074367	4.36433e-06
ENSSSCG00000024388	BNIP3	2436.27	0.489884	0.0878508	4.36433e-06
ENSSSCG00000009859	TESC	1214.12	0.485731	0.0873234	4.6041e-06
ENSSSCG00000010795	NDUFAB1	2848.34	0.416244	0.0748768	4.63009e-06
ENSSSCG00000011864	UMPS	1173.29	0.492684	0.0886731	4.64319e-06
ENSSSCG00000033189		1128.37	-0.57525	0.103593	4.66614e-06
ENSSSCG00000003909		3666.61	-0.382671	0.0690049	4.80398e-06
ENSSSCG00000007817	IL4R	2157.08	0.609117	0.11018	5.2307e-06
ENSSSCG00000002847	GPT2	3417.92	-0.443284	0.0802749	5.2843e-06
ENSSSCG00000016223	ACSL3	4610.96	-0.322345	0.0583678	5.2843e-06
ENSSSCG00000016829	AGXT2	1056.67	-0.369161	0.0669501	5.46477e-06
ENSSSCG00000028304	ZFP36L1	8456.13	0.567354	0.102964	5.51324e-06
ENSSSCG00000031799	TMEM139	238.24	0.736329	0.13379	5.6545e-06
ENSSSCG00000010814	ESRRG	672.693	-0.527338	0.0960485	6.02325e-06
ENSSSCG00000021220	CKB	4173.31	0.480421	0.087638	6.24293e-06
ENSSSCG00000005518		2423.18	0.628898	0.114781	6.26668e-06
ENSSSCG00000010826	2019-03-02	2204.95	-0.339443	0.0620158	6.3269e-06
ENSSSCG00000030269		1385.54	0.336144	0.0614365	6.3269e-06
ENSSSCG00000013753		2655.19	0.454469	0.0830645	6.3269e-06
ENSSSCG00000017578	ITGA3	23688.2	0.553617	0.101377	6.62941e-06
ENSSSCG00000011977	DCBLD2	4956.92	-0.378801	0.0694551	6.82277e-06
ENSSSCG00000027130	TNFRSF12A	4606.76	0.267665	0.0491383	7.00792e-06
ENSSSCG00000014852	ARRB1	76.601	2.08151	0.382293	7.02466e-06
ENSSSCG00000026744	ZDHHC20	3498.24	-0.368735	0.0678652	7.41037e-06
ENSSSCG00000023400	ZNF598	1851.14	0.51948	0.0959224	8.01082e-06
ENSSSCG00000014011	RASGEF1C	1525.73	0.337164	0.062284	8.02964e-06
ENSSSCG00000038534	TSR1	1632.34	0.338127	0.0626176	8.56698e-06
ENSSSCG00000028092		1080.41	0.552529	0.102479	8.87859e-06
ENSSSCG00000010261	PPA1	2240.51	0.630068	0.117376	1.00248e-05
ENSSSCG00000033000	TIMP4	335.49	-0.917449	0.171391	1.06932e-05
ENSSSCG00000012981	RELA	3097.65	0.325465	0.0608448	1.06932e-05
ENSSSCG00000001341		1485.3	0.480562	0.0897837	1.06932e-05
ENSSSCG00000037808		854.136	0.767915	0.143542	1.06932e-05
ENSSSCG00000012062	TTC3	2623.01	-0.425124	0.0795298	1.07959e-05
ENSSSCG00000012731		2645.19	-0.29854	0.0558656	1.07959e-05
ENSSSCG00000030642	PCNA	2931.84	0.328139	0.0615414	1.14195e-05
ENSSSCG00000021698	RRP1B	2761.14	0.550081	0.103443	1.22365e-05
ENSSSCG00000038594		8374.95	0.473119	0.0894334	1.40984e-05
ENSSSCG00000017356	FAM171A2	1066.99	-0.437895	0.0828118	1.415e-05
ENSSSCG00000016461	ZYX	4715.21	0.315224	0.0596431	1.42276e-05
ENSSSCG00000009942	DAO	1524.95	-0.597797	0.113178	1.43509e-05
ENSSSCG00000010686	BAG3	3091.83	0.579841	0.110023	1.51635e-05
ENSSSCG00000013901	IFI30	2867.74	0.410791	0.0780089	1.5263e-05
ENSSSCG00000014820	FCHSD2	2059.13	0.574347	0.109073	1.5263e-05
ENSSSCG00000026951	PSMB8	6797.58	0.471461	0.0896911	1.59096e-05
ENSSSCG00000038185	EREG	2151.26	0.637072	0.121239	1.59286e-05
ENSSSCG00000004980	THSD4	115.144	-0.906405	0.172894	1.66036e-05
ENSSSCG00000025704	DENND2D	1024.01	0.576854	0.110024	1.66036e-05
ENSSSCG00000001469	SLA-DMB	710.866	0.693541	0.132296	1.66036e-05
ENSSSCG00000030300		3310.96	0.421201	0.0804507	1.70843e-05
ENSSSCG00000001404	TNF	307.856	0.966426	0.184659	1.71231e-05
ENSSSCG00000001703	NFKBIE	1135.41	0.454589	0.0871259	1.85122e-05
ENSSSCG00000010723	ACADSB	1675.76	-0.444759	0.0855062	1.98849e-05
ENSSSCG00000000743	FKBP4	3183.97	0.457342	0.087928	1.98849e-05
ENSSSCG00000028682		1439.1	-0.380113	0.0732512	2.07253e-05
ENSSSCG00000034302	SLC12A7	5571.39	0.397736	0.0766149	2.07253e-05
ENSSSCG00000009083	SPRY1	491.474	0.651984	0.125614	2.07253e-05
ENSSSCG00000034178	AIF1L	9601.37	-0.378593	0.0730208	2.09667e-05
ENSSSCG00000032284	CCND3	1569.07	0.466667	0.0900189	2.09667e-05
ENSSSCG00000009397	CAB39L	3663.31	0.447537	0.0864913	2.19208e-05
ENSSSCG00000016548		6974.15	0.52329	0.101175	2.20149e-05
ENSSSCG00000005636	SLC25A25	1010.75	0.362648	0.0702701	2.32162e-05
ENSSSCG00000010032	PISD	1216.11	0.450042	0.0872791	2.34901e-05
ENSSSCG00000001835	ABHD2	2904.23	0.567389	0.11005	2.34901e-05
ENSSSCG00000039658		4443.81	0.374499	0.0726862	2.37541e-05
ENSSSCG00000011906	IGSF11	949.911	-0.501144	0.0973856	2.43844e-05
ENSSSCG00000040088		206.682	-0.839924	0.163511	2.47705e-05
ENSSSCG00000013244	PACSIN3	1191.34	-0.482542	0.0939273	2.47705e-05
ENSSSCG00000010494	SORBS1	1600.1	-0.382209	0.0744069	2.47705e-05
ENSSSCG00000037673	BFAR	6940.63	0.310581	0.0604685	2.47705e-05
ENSSSCG00000034570	IFI6	20414.5	0.888685	0.172915	2.47705e-05
ENSSSCG00000002266		1850.45	-0.313072	0.0610974	2.62276e-05
ENSSSCG00000033018	TM4SF1	4601.91	0.469521	0.0916586	2.62733e-05
ENSSSCG00000021902	GABRP	7935.46	1.1371	0.222614	2.80209e-05
ENSSSCG00000032436		23149.5	0.781297	0.153032	2.81656e-05
ENSSSCG00000005944	NDRG1	17217.9	0.266533	0.0522568	2.87245e-05
ENSSSCG00000015368	HDAC9	1196.96	0.527306	0.103481	2.92561e-05
ENSSSCG00000027860	ERAP2	4887.89	0.563342	0.110775	3.04668e-05
ENSSSCG00000000084	ATF4	8694.47	0.422364	0.083139	3.11124e-05
ENSSSCG00000017728	MYO1D	2013.63	0.378285	0.074529	3.12428e-05
ENSSSCG00000025836		1521.39	0.599066	0.118013	3.12428e-05
ENSSSCG00000017614	TRIM25	228.636	1.16584	0.229653	3.12428e-05
ENSSSCG00000022649	SLC7A11	766.569	-0.468442	0.0924417	3.24165e-05
ENSSSCG00000029592	GPRC5A	109.65	1.22858	0.242802	3.349e-05
ENSSSCG00000011570	IRAK2	329.522	1.05695	0.209416	3.56008e-05
ENSSSCG00000031652	RPGRIP1L	707.007	-0.462722	0.0917848	3.6031e-05
ENSSSCG00000015854		1070.19	-0.411542	0.0816231	3.6031e-05
ENSSSCG00000033010		7802.62	-0.341373	0.0677168	3.6031e-05
ENSSSCG00000022236	FOLR1	176.896	0.990987	0.196641	3.61122e-05
ENSSSCG00000010549		792.411	-0.511004	0.101468	3.65439e-05
ENSSSCG00000001456		2769.46	0.414488	0.0823269	3.65959e-05
ENSSSCG00000001396		2574.59	0.371847	0.0738809	3.6677e-05
ENSSSCG00000006609	TCHHL1	67.7435	1.43392	0.285153	3.73142e-05
ENSSSCG00000011782	ABCC5	4059.61	-0.381351	0.0759278	3.7962e-05
ENSSSCG00000017924	PELP1	3872.91	0.507379	0.101032	3.7962e-05
ENSSSCG00000038562	RND1	1104.27	0.676321	0.134676	3.7962e-05
ENSSSCG00000027946	MVP	8356.64	0.295462	0.0588559	3.80827e-05
ENSSSCG00000017144	NPTX1	354.068	-0.576077	0.114826	3.84798e-05
ENSSSCG00000016857	DAB2	2326.62	-0.342454	0.0684628	4.13352e-05
ENSSSCG00000028197	PFKL	6819.71	0.368029	0.0739154	4.62921e-05
ENSSSCG00000036904		178.528	1.05282	0.211575	4.67226e-05
ENSSSCG00000033998	SLC43A3	1822.23	0.570613	0.114753	4.73305e-05
ENSSSCG00000034516	CDKL1	575.783	-0.632721	0.127274	4.73524e-05
ENSSSCG00000011700	CP	658.512	0.711347	0.143304	4.87387e-05
ENSSSCG00000028274	FAM131B	96.8358	1.43861	0.289838	4.87387e-05
ENSSSCG00000002006	PSME1	8577.28	0.333749	0.067374	5.0715e-05
ENSSSCG00000021166	RPAP3	1445.08	0.391123	0.0789575	5.0715e-05
ENSSSCG00000035067		585.949	0.614873	0.124162	5.0715e-05
ENSSSCG00000013181	SERPING1	10129.8	0.793809	0.160319	5.0715e-05
ENSSSCG00000013551	C3	6899.91	0.375339	0.0759083	5.22283e-05
ENSSSCG00000010289	MICU1	1673.53	0.333458	0.0674727	5.2623e-05
ENSSSCG00000006899	RPL5	19815.6	-0.265543	0.0537741	5.34159e-05
ENSSSCG00000008985	SOWAHB	762.114	0.547746	0.111064	5.48758e-05
ENSSSCG00000017066	GEMIN5	1660.04	0.314624	0.0638381	5.49305e-05
ENSSSCG00000013034	PLCB3	2046.1	0.54002	0.109556	5.49305e-05
ENSSSCG00000010876	DESI2	1656.09	-0.305173	0.0619871	5.61455e-05
ENSSSCG00000007857	ACSM3	814.662	-0.427812	0.0874468	6.50351e-05
ENSSSCG00000000696		1480.2	0.312009	0.0637626	6.50351e-05
ENSSSCG00000010996	BAG1	2388.51	0.464594	0.0949918	6.51482e-05
ENSSSCG00000032846	IMPAD1	3066.4	-0.323074	0.0661615	6.70731e-05
ENSSSCG00000011358	TREX1	539.345	0.739082	0.15152	6.85582e-05
ENSSSCG00000009638		884.398	-0.417247	0.0855739	6.88731e-05
ENSSSCG00000002753	NOB1	992.957	0.310854	0.063799	6.97385e-05
ENSSSCG00000021173	BSPRY	1185.19	0.625616	0.128496	7.06767e-05
ENSSSCG00000016196	VIL1	1135.81	-0.352581	0.072456	7.09051e-05
ENSSSCG00000035297	ISG12(A)	914.878	1.29166	0.265571	7.12168e-05
ENSSSCG00000032473	NYNRIN	55.7029	1.29238	0.265741	7.12168e-05
ENSSSCG00000010523	HOGA1	1453.78	-0.410146	0.0844406	7.19167e-05
ENSSSCG00000039757		1792.03	0.261702	0.0538838	7.19167e-05
ENSSSCG00000001507	ZBTB22	15750	0.40188	0.0827351	7.19167e-05
ENSSSCG00000038763	CERK	1526.94	0.490561	0.100996	7.19167e-05
ENSSSCG00000007004		2623.99	0.492123	0.101332	7.19167e-05
ENSSSCG00000037637	GGH	2978.03	0.3948	0.0813345	7.24777e-05
ENSSSCG00000008493	CEBPZ	1900.69	0.284368	0.0586051	7.27696e-05
ENSSSCG00000016646	IFRD1	1097.38	0.342769	0.0706557	7.27952e-05
ENSSSCG00000017428	JUP	9957.78	0.368318	0.0759445	7.29742e-05
ENSSSCG00000036832	STK40	2005.49	0.344198	0.0710073	7.31964e-05
ENSSSCG00000014184	PAM	3392.11	0.426124	0.0878944	7.31964e-05
ENSSSCG00000012746		984.421	-0.469705	0.0969341	7.34966e-05
ENSSSCG00000031976	ANKRD53	266.293	-0.644072	0.132998	7.42234e-05
ENSSSCG00000008190	INPP4A	449.458	-0.466215	0.0964724	7.77314e-05
ENSSSCG00000040919	RTN4RL2	1775.59	0.402749	0.083366	7.77314e-05
ENSSSCG00000017498	PPP1R1B	377.856	1.42336	0.295291	8.15954e-05
ENSSSCG00000004870	CNDP2	8306.64	0.447483	0.0928756	8.20933e-05
ENSSSCG00000037815	ZC3H12A	911.369	0.413939	0.0859389	8.23099e-05
ENSSSCG00000020970	IL6	1504.96	0.961428	0.199672	8.2606e-05
ENSSSCG00000037547	SLC17A3	1344.4	-0.37292	0.0774859	8.31906e-05
ENSSSCG00000010966	CCL19	1923.37	0.261026	0.0542683	8.36231e-05
ENSSSCG00000007812	XPO6	5483.24	0.325458	0.0676556	8.36231e-05
ENSSSCG00000003079		2318.87	0.576966	0.119988	8.38296e-05
ENSSSCG00000012585	DCX	1120.05	-0.546514	0.113706	8.43698e-05
ENSSSCG00000035675		2184.01	-0.375479	0.0782104	8.63318e-05
ENSSSCG00000012026	ADAMTS1	9632.18	0.273442	0.0570699	9.01444e-05
ENSSSCG00000014960	AMOTL1	176.793	-0.747743	0.156229	9.16855e-05
ENSSSCG00000034465	LRP10	11393	0.437126	0.0913154	9.16855e-05
ENSSSCG00000026977	TRAIP	1021.96	0.408309	0.085362	9.2304e-05
ENSSSCG00000023247	OPTN	8633.61	0.498097	0.104155	9.2304e-05
ENSSSCG00000026602	PTGIR	180.751	0.719265	0.150377	9.2304e-05
ENSSSCG00000007155	C20orf194	982.309	-0.363286	0.076112	9.62202e-05
ENSSSCG00000034036		581.404	-0.592533	0.124196	9.68139e-05
ENSSSCG00000004617	FAM214A	564.178	-0.597205	0.125217	9.71752e-05
ENSSSCG00000011133	PFKFB3	3204.96	0.398263	0.0835318	9.75117e-05
ENSSSCG00000011810	BCL6	2161.89	0.482033	0.10132	0.00010217
ENSSSCG00000039413	SLC9A3	612.317	-0.483036	0.101556	0.000102349
ENSSSCG00000035774	ERRFI1	1662.46	0.437154	0.0919353	0.000102425
ENSSSCG00000014792	STIM1	1563.99	0.446881	0.0940754	0.000104183
ENSSSCG00000004716	TMEM62	905.23	0.639299	0.134607	0.000104211
ENSSSCG00000037964		955.91	0.518395	0.109255	0.000105721
ENSSSCG00000011621	SEC61A1	5845.02	0.343373	0.0723974	0.000106288
ENSSSCG00000011867	MYLK	1244.46	0.54859	0.115811	0.000109026
ENSSSCG00000001849	ANPEP	3101.76	-0.294319	0.0621534	0.000109429
ENSSSCG00000017472	IGFBP4	2872.38	0.55628	0.117514	0.000109872
ENSSSCG00000011928	CCDC80	1136.13	0.485472	0.102577	0.000109958
ENSSSCG00000001455		557.847	0.539513	0.114032	0.000110336
ENSSSCG00000026893		320.827	0.580727	0.122825	0.000111636
ENSSSCG00000023445	AVL9	1479.37	-0.348517	0.0738063	0.000114543
ENSSSCG00000023472	FMO3	870.706	-0.479136	0.101561	0.000116539
ENSSSCG00000028878	BCAR1	9310.41	0.350445	0.0743405	0.000117518
ENSSSCG00000025344	PHC2	5234.11	0.490016	0.103957	0.000117518
ENSSSCG00000006173	GDAP1	312.319	0.926532	0.196498	0.000117518
ENSSSCG00000018080	ATP8	2425.5	-0.382517	0.081188	0.000118219
ENSSSCG00000010575	PPRC1	2548.56	0.284676	0.0604297	0.000118219
ENSSSCG00000000298	PPP1R1A	1518.71	-0.28976	0.0615406	0.000119181
ENSSSCG00000000675		8263.2	0.738761	0.156964	0.000119825
ENSSSCG00000032469		2746.07	0.391917	0.0833311	0.00012139
ENSSSCG00000035522		64.3561	1.44565	0.307802	0.000124811
ENSSSCG00000018042	SLC47A2	160.795	-0.785808	0.167434	0.000126444
ENSSSCG00000003419	MAD2L2	1753.78	0.491682	0.105022	0.00013329
ENSSSCG00000006324		10097.7	0.322972	0.0690458	0.000134926
ENSSSCG00000003885	CMPK1	2566.44	-0.281401	0.0601703	0.000135011
ENSSSCG00000008646	RNF144A	1027.64	-0.376874	0.0807458	0.000140186
ENSSSCG00000000021		253.967	0.919984	0.197116	0.000140186
ENSSSCG00000011851		255.306	1.60902	0.344783	0.000140186
ENSSSCG00000006296	ATP1B1	6750.14	-0.401863	0.0862462	0.000143757
ENSSSCG00000038854	PSMF1	4501.08	0.507553	0.108933	0.000143757
ENSSSCG00000031701	GXYLT1	1430.85	-0.471893	0.10138	0.000146475
ENSSSCG00000024771	TICAM1	1341.1	0.410822	0.0883051	0.000147664
ENSSSCG00000039582		5878.46	0.507011	0.109025	0.000148491
ENSSSCG00000033295	EIF2S1	2487.39	0.28959	0.0623987	0.000154885
ENSSSCG00000015119	MFRP	1450.36	-0.427885	0.0922724	0.00015661
ENSSSCG00000025856	TMEM106A	696.283	0.673596	0.145256	0.00015661
ENSSSCG00000001070	FAM8A1	219.627	-0.635516	0.137191	0.000159386
ENSSSCG00000038420	PERP	4456.83	0.366499	0.0791215	0.000159386
ENSSSCG00000003839		3305.13	0.313703	0.0677397	0.000159667
ENSSSCG00000027935	FHOD3	2897.53	-0.390025	0.0843187	0.000163309
ENSSSCG00000025924	IGFBP5	1129.32	-0.55227	0.11947	0.000165064
ENSSSCG00000036049	PEG10	13152.6	-0.393153	0.0850986	0.000165488
ENSSSCG00000033180	PSMD10	882.949	0.406555	0.0879985	0.000165488
ENSSSCG00000029367		693.892	0.408674	0.0884472	0.000165488
ENSSSCG00000006325	MGST3	5076.69	0.325577	0.0705597	0.000168973
ENSSSCG00000012586		524.451	-0.402595	0.0873276	0.000171692
ENSSSCG00000040746	LRP2	5999.07	-0.380714	0.0827601	0.000178886
ENSSSCG00000032225	LRRC31	777.622	0.648685	0.141044	0.000179179
ENSSSCG00000031789	ACSL5	7921.83	0.299401	0.0651303	0.0001803
ENSSSCG00000003669	MFSD2A	92.5859	1.0144	0.220692	0.0001803
ENSSSCG00000010483	PLCE1	1421.35	-0.311191	0.0677991	0.000185125
ENSSSCG00000013427	DAZAP1	3002.54	-0.285107	0.062121	0.000185125
ENSSSCG00000013655	ICAM1	5724.55	0.498278	0.108607	0.000185953
ENSSSCG00000028879	PLOD3	2702.87	0.311104	0.0678995	0.000190822
ENSSSCG00000027557		1439.96	-0.356265	0.0777873	0.000191861
ENSSSCG00000000862	GNPTAB	1476	-0.279822	0.0611229	0.000193044
ENSSSCG00000004586	FAM81A	1749.13	-0.391317	0.0856749	0.000201722
ENSSSCG00000037209	TLNRD1	1227.66	0.298742	0.0654069	0.000201722
ENSSSCG00000018092	ND6	7907.12	-0.424784	0.0930603	0.000203786
ENSSSCG00000026106	TXNDC15	1847.89	0.341096	0.0747705	0.000205753
ENSSSCG00000032381	LITAF	5628.14	0.408256	0.0895677	0.00020886
ENSSSCG00000028124	SNRPN	1272.81	-0.393483	0.0863428	0.00020904
ENSSSCG00000028536	LHFPL2	1407.83	-0.394886	0.0867141	0.00021059
ENSSSCG00000012324	IQSEC2	1798.65	0.401257	0.0881181	0.00021059
ENSSSCG00000007465	B4GALT5	3274.71	0.364412	0.0801032	0.000214305
ENSSSCG00000001579		4001.63	0.517376	0.113854	0.000218816
ENSSSCG00000012315	SYNJ2	1197.65	0.430436	0.0947668	0.000220376
ENSSSCG00000003744	MOCOS	329.928	0.582468	0.128306	0.000222175
ENSSSCG00000022521	DPY19L3	607.711	-0.405047	0.0893321	0.000227322
ENSSSCG00000032827	DNAH5	816.101	-0.357137	0.0788668	0.000232209
ENSSSCG00000013784	DNAJB1	4734.01	0.293353	0.0647797	0.000232209
ENSSSCG00000036612	TNFAIP2	7001.77	0.300868	0.0665414	0.000239085
ENSSSCG00000004314	PM20D2	836.691	-0.411346	0.0910431	0.00024162
ENSSSCG00000001921	NEO1	928.66	-0.344041	0.0761494	0.00024162
ENSSSCG00000023924	PDE1A	638.108	-0.383302	0.0848667	0.000242532
ENSSSCG00000005984	ZHX1	1845.29	-0.322536	0.0714386	0.00024367
ENSSSCG00000000704	TAPBPL	3349.03	0.406859	0.0902415	0.000250263
ENSSSCG00000034358	KCNJ16	289.113	-0.552289	0.122671	0.000256157
ENSSSCG00000028512	LDLR	5346.62	0.437597	0.0972079	0.000256157
ENSSSCG00000015250	ADAMTS15	532.554	-0.70336	0.156368	0.000259674
ENSSSCG00000040912	SNX6	3781.67	0.439298	0.0976829	0.000260012
ENSSSCG00000036831	EFNA4	495.464	-0.514839	0.114566	0.00026336
ENSSSCG00000023503	PRKCD	1248.33	0.428677	0.095452	0.000266043
ENSSSCG00000005030	NID2	8957.63	-0.263125	0.0586118	0.000267426
ENSSSCG00000016459	EPHA1	1094.16	0.464423	0.103474	0.000267838
ENSSSCG00000024476	CES3	598.616	-0.430193	0.0959353	0.000272231
ENSSSCG00000005983	ATAD2	3456.2	0.44709	0.0997627	0.000273696
ENSSSCG00000000457	USP15	2175.59	0.474121	0.105788	0.000273696
ENSSSCG00000033113	CHMP7	3916.83	0.514006	0.114704	0.000273696
ENSSSCG00000006051	CTHRC1	3640.2	-0.454898	0.101575	0.000276389
ENSSSCG00000010874	ADSS	3619.8	0.379926	0.0849317	0.000282267
ENSSSCG00000007146	SIGLEC1	1329.71	1.72603	0.385981	0.000283436
ENSSSCG00000022478	STK10	5894.04	0.494162	0.110531	0.000283962
ENSSSCG00000035176	SEMA6B	1565.95	0.312837	0.070083	0.000291739
ENSSSCG00000009742	ULK1	2896.85	-0.336737	0.0755736	0.000301953
ENSSSCG00000012053	CBR3	98.6654	0.849266	0.190756	0.000306229
ENSSSCG00000012623	SLC25A5	7254.86	0.36775	0.0826242	0.000307107
ENSSSCG00000030415	DPP3	3271.28	0.363946	0.0817865	0.000307552
ENSSSCG00000035969	THRA	972.77	-0.350714	0.0788405	0.000308005
ENSSSCG00000006552	HAX1	855.814	0.479267	0.107727	0.000308005
ENSSSCG00000012633	IL13RA1	2535.78	0.366603	0.0825377	0.000316937
ENSSSCG00000016210	ABCB6	1571.81	-0.425682	0.0959129	0.000320197
ENSSSCG00000022208	TNFRSF1B	3554.52	0.393379	0.0886297	0.000320197
ENSSSCG00000033787		1933.79	0.555356	0.125262	0.000325891
ENSSSCG00000009921	OASL	6175.39	1.33027	0.300069	0.000325891
ENSSSCG00000034282	ABCA12	346.631	-0.509586	0.115096	0.00033373
ENSSSCG00000009112	SEC24D	1725.4	0.403284	0.091125	0.00033568
ENSSSCG00000004774	IVD	2323.91	-0.30487	0.0689516	0.000340211
ENSSSCG00000001951		4495.83	0.394267	0.0892464	0.000345232
ENSSSCG00000009999	TBC1D10A	544.557	0.465467	0.10546	0.000349833
ENSSSCG00000027389	HERPUD2	1201.8	0.332045	0.0752892	0.000354427
ENSSSCG00000039894		8593.51	0.778121	0.176692	0.000363091
ENSSSCG00000001427	C4A	595.437	1.41831	0.322221	0.00036572
ENSSSCG00000039594	SSBP3	4366.63	0.273688	0.0622682	0.000374567
ENSSSCG00000014211	YTHDC2	1265.61	-0.341508	0.0777405	0.000377671
ENSSSCG00000006003	MAL2	3893.36	0.501901	0.11431	0.000380489
ENSSSCG00000011875		78.2501	1.42154	0.323805	0.000380489
ENSSSCG00000030277	ENDOV	429.817	0.731	0.166773	0.000391722
ENSSSCG00000012649	SMARCA1	2041.69	-0.305871	0.0697937	0.000391943
ENSSSCG00000029430	IPO13	3446.68	0.403158	0.0920355	0.000394583
ENSSSCG00000010312	PLAU	1508.99	0.442629	0.101118	0.000399198
ENSSSCG00000009169	SLC39A8	1299.35	0.515786	0.118039	0.000412469
ENSSSCG00000009240		2962.79	1.29928	0.297789	0.000423883
ENSSSCG00000004781	PAK6	1855.87	0.290943	0.0667094	0.000426133
ENSSSCG00000030388	UPP1	530.768	1.06096	0.243312	0.000426617
ENSSSCG00000003506	PINK1	1078.55	-0.328565	0.0753664	0.000427351
ENSSSCG00000012893	UNC93B1	4541.65	0.71718	0.164545	0.000428163
ENSSSCG00000015958	PDK1	1175.73	0.445348	0.102406	0.000446445
ENSSSCG00000036595		1693.92	0.261889	0.0602308	0.000446794
ENSSSCG00000032234	TMEM165	2787.6	0.272247	0.0626561	0.000450785
ENSSSCG00000005267	ANXA1	72445.6	0.356071	0.0819497	0.000450785
ENSSSCG00000017168	SEPTIN9	5724.45	0.309	0.0711367	0.000451982
ENSSSCG00000016175	MREG	562.183	0.494524	0.113879	0.000452308
ENSSSCG00000001746	PKHD1	3545.16	-0.273284	0.0629491	0.000453645
ENSSSCG00000010438	ATAD1	3786.33	0.396532	0.091415	0.00046002
ENSSSCG00000038968	TMEM263	1417.04	0.327001	0.0754648	0.000468446
ENSSSCG00000014565		15087.8	0.652613	0.15088	0.000484056
ENSSSCG00000000765	IL17RA	1417.62	0.290074	0.0671296	0.000491677
ENSSSCG00000036136	BHLHE40	3419.01	0.388411	0.0899075	0.000491677
ENSSSCG00000006830	PSMA5	6025.16	0.394362	0.0912941	0.000491677
ENSSSCG00000008553	PREB	1983.19	0.426937	0.0988231	0.000491677
ENSSSCG00000025652	CDH1	8061.69	0.308805	0.0715716	0.000501797
ENSSSCG00000015307	CDK14	2064.58	-0.28155	0.065268	0.000502554
ENSSSCG00000036639	STOM	3841.81	0.421444	0.0977322	0.000504716
ENSSSCG00000011120	USP6NL	2751.87	0.484473	0.112376	0.000504877
ENSSSCG00000017087	GM2A	8792.83	0.855485	0.198439	0.000504877
ENSSSCG00000006107	PDP1	1623.92	0.44925	0.104264	0.000508875
ENSSSCG00000032931	CDH6	8625.36	-0.299887	0.0696717	0.000515439
ENSSSCG00000027529	BIRC3	3978.01	0.45382	0.105432	0.000515439
ENSSSCG00000024385	RNASEH2B	1137.92	0.457897	0.106439	0.000518262
ENSSSCG00000009052	ZNF330	1276.08	0.455795	0.10598	0.000519812
ENSSSCG00000017754		28891	0.650253	0.151337	0.000528122
ENSSSCG00000009166	MANBA	1558.6	0.370195	0.086212	0.000533305
ENSSSCG00000033958	RYR3	983.713	-0.356946	0.0831512	0.000533798
ENSSSCG00000009489	GPC6	1403.52	-0.3128	0.0729403	0.000541576
ENSSSCG00000031262	TXNIP	32393.9	0.447463	0.104329	0.000541576
ENSSSCG00000029763	IFI35	1602.62	0.417911	0.0974696	0.000542313
ENSSSCG00000021573	KCNJ5	1477	0.356569	0.0831978	0.000545411
ENSSSCG00000018094	CYTB	18454.2	-0.409638	0.095644	0.000550849
ENSSSCG00000023912	ORAI2	1041.28	0.407678	0.0951956	0.000550849
ENSSSCG00000008867	CTSO	625.678	0.511517	0.119482	0.000553026
ENSSSCG00000024058	SLC5A2	1781.88	-0.334572	0.0782678	0.000567832
ENSSSCG00000015901	GRB14	702.377	-0.467452	0.109503	0.000568066
ENSSSCG00000011377	LAMB2	5540.03	-0.273698	0.064076	0.000568066
ENSSSCG00000040636	KRT80	3045.13	0.261103	0.0610928	0.000568066
ENSSSCG00000030197	CD2AP	10942.6	0.301657	0.0706576	0.000568066
ENSSSCG00000003155	PPP1R15A	3711.77	0.318362	0.0745199	0.000568066
ENSSSCG00000011912	QTRT2	686.441	0.470026	0.110103	0.000568066
ENSSSCG00000024914		731.77	0.540032	0.126505	0.000568066
ENSSSCG00000007674	ZAN	367.078	0.753758	0.1765	0.000568066
ENSSSCG00000008729	LYAR	834.109	0.431699	0.101266	0.000580438
ENSSSCG00000023604	LAP3	7443.08	0.677456	0.158913	0.000580438
ENSSSCG00000003832	TACSTD2	34677.1	0.723415	0.16976	0.000581972
ENSSSCG00000013848	RAB8A	1254.46	0.2781	0.0652855	0.000583561
ENSSSCG00000001577	TBC1D22B	1238.11	0.532916	0.125097	0.000583561
ENSSSCG00000003192	IL4I1	695.053	1.76901	0.415433	0.000584847
ENSSSCG00000040961	LIF	681.036	0.396433	0.0931317	0.000587587
ENSSSCG00000009592	NFIL3	2257.27	0.377981	0.0888404	0.000591734
ENSSSCG00000035284	BMF	739.689	-0.419251	0.098647	0.000602628
ENSSSCG00000038320	POR	7292.82	0.723656	0.170301	0.000603283
ENSSSCG00000016882	PARP8	2264.48	0.399461	0.0940452	0.000606566
ENSSSCG00000001422	C2	1092.44	1.29418	0.304733	0.000606859
ENSSSCG00000001457	SLA-DQB1	1956.58	0.476289	0.112353	0.000626728
ENSSSCG00000006237	SDCBP	9608.16	0.420233	0.0991517	0.000627883
ENSSSCG00000017073	FAM114A2	4138.36	0.271961	0.0642095	0.000633287
ENSSSCG00000039847		8434.47	0.727303	0.171722	0.000633287
ENSSSCG00000025027	METTL1	519.32	0.416768	0.0984334	0.000635682
ENSSSCG00000001657	CUL7	152.744	-0.649739	0.153541	0.000639424
ENSSSCG00000016109	ALS2	973.672	-0.302181	0.0714089	0.000639424
ENSSSCG00000011768	CCDC39	317.937	-0.510591	0.120725	0.000644668
ENSSSCG00000032648	RBL2	963.896	-0.337397	0.079936	0.000666274
ENSSSCG00000023362	RHBDF2	2097.44	0.488006	0.115629	0.000666274
ENSSSCG00000007682	SH2B2	35.2771	1.44131	0.341716	0.00067106
ENSSSCG00000025160	DPF1	501.713	-0.405956	0.0962907	0.000675262
ENSSSCG00000022705	SALL2	1687.68	-0.350475	0.0832681	0.000694869
ENSSSCG00000011264	CSRNP1	517.505	0.586953	0.139495	0.000697365
ENSSSCG00000040162	NUPR1	5533.44	0.939078	0.223299	0.000702688
ENSSSCG00000002404	SPTLC2	2125.7	0.381083	0.0906589	0.000707391
ENSSSCG00000012077	MX1	32433.2	0.449916	0.107113	0.000715546
ENSSSCG00000006369	F11R	2461.35	0.42434	0.101041	0.000716242
ENSSSCG00000036948		10328.4	-0.311837	0.0743318	0.000729025
ENSSSCG00000035495	KITLG	350.584	-0.526314	0.125504	0.000731073
ENSSSCG00000009114	PRSS12	719.958	-0.406341	0.0969707	0.000735336
ENSSSCG00000040349	HOXD8	1618.09	-0.392348	0.0936274	0.000735336
ENSSSCG00000016742	MYO1G	257.185	0.875813	0.208976	0.000735336
ENSSSCG00000026407	NCCRP1	246.904	0.637417	0.152377	0.000757344
ENSSSCG00000036132	CKM	309.872	-0.515246	0.12327	0.000763718
ENSSSCG00000000094	SUN2	2619.39	-0.265448	0.0635033	0.000763718
ENSSSCG00000010860	PSEN2	927.251	0.386867	0.092555	0.000763718
ENSSSCG00000014171	ERAP1	3248.21	0.44131	0.105593	0.000763718
ENSSSCG00000015612	IRF6	1746.32	0.494798	0.118614	0.000783953
ENSSSCG00000001621	TFEB	350.459	-0.473768	0.11373	0.000799057
ENSSSCG00000016809	DROSHA	1442.96	0.426224	0.102362	0.000803907
ENSSSCG00000034994	AKAP1	1170.83	0.381593	0.0916674	0.00080439
ENSSSCG00000012996	CDC42EP2	530.778	0.455512	0.109415	0.00080439
ENSSSCG00000010853	EPHX1	4092.85	-0.358888	0.0862963	0.000815284
ENSSSCG00000009924	ANKRD13A	2349.56	-0.294448	0.0707935	0.000815284
ENSSSCG00000009259	PAQR3	518.231	-0.424908	0.102205	0.000816845
ENSSSCG00000012173	SAT1	7224.82	0.396125	0.0952763	0.000816845
ENSSSCG00000022790	SNX2	6962.65	-0.282799	0.0680407	0.000819091
ENSSSCG00000015445	NRCAM	2535.26	-0.322295	0.0775584	0.000820325
ENSSSCG00000027525	DHCR24	10027.7	-0.328907	0.0791933	0.000824148
ENSSSCG00000015882	BAZ2B	1025.14	-0.309647	0.0745719	0.000824148
ENSSSCG00000025393		2050.67	-0.279791	0.0673748	0.000824148
ENSSSCG00000002884	LSR	3035.81	0.290932	0.0700509	0.000824148
ENSSSCG00000037267	MAX	1372.29	0.490968	0.118244	0.000824148
ENSSSCG00000009833	SH2B3	1193.4	0.550798	0.132683	0.00082577
ENSSSCG00000033909		256.944	1.81659	0.437743	0.000828958
ENSSSCG00000009886	TRAFD1	2211.02	0.495528	0.1197	0.000863083
ENSSSCG00000009226	KLHL8	613.086	0.684173	0.165563	0.000889343
ENSSSCG00000001107	SLC17A1	2874.3	-0.275474	0.066692	0.000891284
ENSSSCG00000028696	FEN1	575.672	0.450984	0.109275	0.000899525
ENSSSCG00000013664	SHFL	757.171	0.553148	0.134029	0.000899525
ENSSSCG00000033291	PIP4K2B	1068.73	0.440874	0.106985	0.000920281
ENSSSCG00000009755	AACS	2292.04	0.44295	0.107533	0.000925349
ENSSSCG00000015247	ZBTB44	713.897	-0.383568	0.0931941	0.000933603
ENSSSCG00000001988	ADCY4	244.871	0.720359	0.175076	0.000936856
ENSSSCG00000015281	PLEKHA6	1662.02	0.524668	0.127553	0.000939928
ENSSSCG00000011516	EIF4E3	375.304	0.506335	0.123312	0.000961601
ENSSSCG00000005364		1554.02	0.555521	0.135356	0.000966847
ENSSSCG00000039548	PTGFR	439.707	-0.485543	0.118417	0.000979654
ENSSSCG00000000171	CKAP4	1010.42	0.44546	0.108643	0.000979654
ENSSSCG00000011030		1863.7	-0.324847	0.0793484	0.00100277
ENSSSCG00000011411		1355.3	0.351561	0.0858926	0.00100295
ENSSSCG00000000061	PMM1	959.399	-0.422044	0.103137	0.00100514
ENSSSCG00000023320	CYP3A29	541.106	1.15995	0.283666	0.0010161
ENSSSCG00000005437	KLF4	1398.22	0.538525	0.131838	0.00103357
ENSSSCG00000022237	SUSD3	69.7098	1.04999	0.257206	0.00104258
ENSSSCG00000040317	SOD2	3352.2	0.406933	0.099695	0.0010429
ENSSSCG00000005604	PBX3	541.186	-0.419351	0.102855	0.00106008
ENSSSCG00000011850		6498	0.732411	0.179628	0.00106008
ENSSSCG00000016981	CPEB4	2560.06	-0.293314	0.0720837	0.00109323
ENSSSCG00000000745	DDX11	885.708	0.447567	0.11002	0.00109607
ENSSSCG00000032684	BOK	370.976	-0.589505	0.144941	0.00109791
ENSSSCG00000009522	PCCA	378.611	-0.444457	0.109375	0.00111295
ENSSSCG00000006648	CTSS	2881.5	0.934101	0.229908	0.0011141
ENSSSCG00000012978	AP5B1	508.762	0.416816	0.102622	0.00111814
ENSSSCG00000015632		867.754	-0.37255	0.0917666	0.00111918
ENSSSCG00000008562	SLC35F6	3193.83	0.340768	0.0839353	0.00111918
ENSSSCG00000008980	SCARB2	12080.1	0.347886	0.0856919	0.00111918
ENSSSCG00000006488	GLMP	4938.83	0.615067	0.151482	0.00111918
ENSSSCG00000038806	AXL	3888.47	0.800067	0.197107	0.00112037
ENSSSCG00000033015	B3GNT7	252.91	0.571362	0.140852	0.00113077
ENSSSCG00000035992		1357.24	-0.297113	0.0732673	0.00113495
ENSSSCG00000013382	PLEKHA7	3294.8	0.388626	0.0958566	0.0011354
ENSSSCG00000038848	IL22RA1	462.718	0.692146	0.170786	0.00114078
ENSSSCG00000009959	ASPHD2	786.952	0.556772	0.1374	0.00114123
ENSSSCG00000034216	OGFR	5175.87	0.355139	0.0877135	0.00115355
ENSSSCG00000028501		1617.39	-0.310126	0.0766165	0.00115678
ENSSSCG00000006887	CNN3	13188.2	0.342302	0.0846065	0.0011623
ENSSSCG00000036383	LGALS3BP	23272.4	0.669912	0.165672	0.00116918
ENSSSCG00000031541	ARL5A	1478.23	-0.276804	0.068537	0.00118939
ENSSSCG00000040743	M6PR	2374.45	0.283863	0.0702792	0.00118939
ENSSSCG00000008768	ARAP2	301.555	0.807223	0.199893	0.00118965
ENSSSCG00000035454	B4GALT1	2337.73	0.337762	0.0837336	0.00121055
ENSSSCG00000004679	SORD	1136.72	-0.279215	0.0692304	0.00121173
ENSSSCG00000007488	DOK5	762.213	0.367028	0.0910225	0.00121395
ENSSSCG00000012323	TSPYL2	216.448	-0.654167	0.162344	0.0012212
ENSSSCG00000028740	CTDSPL	1097.79	-0.358251	0.0889188	0.0012212
ENSSSCG00000003702	GATA6	879.201	0.588849	0.146108	0.0012212
ENSSSCG00000032936	PIM3	3431.34	0.740059	0.183654	0.0012212
ENSSSCG00000004366	BVES	166.558	0.878688	0.218101	0.0012212
ENSSSCG00000023165	SEMA7A	133.066	1.12891	0.28033	0.00122817
ENSSSCG00000005444	TMEM245	2229.59	0.362679	0.0901315	0.00124277
ENSSSCG00000033780	B4GALNT4	1149.12	0.266837	0.0663213	0.00124315
ENSSSCG00000010822	BPNT1	1319.85	0.333001	0.0827849	0.00124583
ENSSSCG00000027300	TNP2	59.6506	1.08757	0.27072	0.00127126
ENSSSCG00000036191	SLC17A2	394.588	-0.519567	0.129378	0.00127464
ENSSSCG00000011357	SHISA5	4733.58	0.349676	0.0870682	0.00127464
ENSSSCG00000002681	HSDL1	534.016	-0.42816	0.106675	0.00128157
ENSSSCG00000038383	DYNC2LI1	1518.46	-0.393541	0.0980673	0.00128157
ENSSSCG00000004093	IYD	770.862	-0.367036	0.0914586	0.00128157
ENSSSCG00000005288	TLE4	483.273	0.518918	0.129289	0.00128157
ENSSSCG00000035059	MCM10	942.162	0.364868	0.0909508	0.00128623
ENSSSCG00000030696	SLC19A1	711.885	-0.338105	0.0842883	0.00128629
ENSSSCG00000032365	GPR87	137.332	1.01932	0.254411	0.00130981
ENSSSCG00000028758	LBP	46.6097	1.24002	0.309529	0.00131017
ENSSSCG00000012656	ELF4	1956.72	0.322293	0.0804762	0.00131471
ENSSSCG00000010118	HIRA	4718.41	0.408034	0.101893	0.00131471
ENSSSCG00000014349	TMEM173	1181.79	0.762484	0.190509	0.0013246
ENSSSCG00000016758	STK17A	1230.49	0.496433	0.124133	0.00133779
ENSSSCG00000003196	PTOV1	2857.56	0.399307	0.0999352	0.00135568
ENSSSCG00000017084	FAT2	1264.57	-0.509525	0.127576	0.00136127
ENSSSCG00000028097	GPBP1L1	7682.12	0.364733	0.0913224	0.00136127
ENSSSCG00000011400	SEMA3B	1162.68	-0.303878	0.0761091	0.00136599
ENSSSCG00000003770	MIGA1	664.405	-0.341335	0.0856713	0.00140948
ENSSSCG00000022398	NUCKS1	4610.73	-0.29103	0.0730489	0.00140948
ENSSSCG00000038231	ABCD4	1072.21	0.416202	0.104497	0.00141376
ENSSSCG00000006053	BAALC	175.702	-0.757357	0.19017	0.00141377
ENSSSCG00000008954		1469.04	0.508427	0.127708	0.00141954
ENSSSCG00000013853	HSH2D	2458.7	0.759378	0.190966	0.0014452
ENSSSCG00000017592	MBTD1	1409.86	-0.374669	0.0943038	0.0014618
ENSSSCG00000030888	FADD	1424.99	0.408317	0.102815	0.0014694
ENSSSCG00000008159	IL18R1	156.785	0.594211	0.149639	0.00146959
ENSSSCG00000035762		1155.9	-0.260571	0.0656536	0.00147995
ENSSSCG00000002290	PLEK2	479.545	0.441574	0.111288	0.00148403
ENSSSCG00000037530	TACC2	267.461	-0.491042	0.12378	0.00148653
ENSSSCG00000033880	TSPAN32	264.798	-0.663015	0.167236	0.00149623
ENSSSCG00000034407	AMN1	298.035	-0.473464	0.119431	0.00149623
ENSSSCG00000016186		5005.7	0.374827	0.0945427	0.00149623
ENSSSCG00000004082		503.825	0.410223	0.103501	0.00149907
ENSSSCG00000024152	ETV6	3169.32	0.42219	0.106577	0.00150988
ENSSSCG00000010962	FRMD3	2299.12	-0.260627	0.0658434	0.00152458
ENSSSCG00000033453	BST2	7462.51	0.965723	0.24417	0.00153991
ENSSSCG00000038095		426.526	-0.422856	0.106943	0.00153993
ENSSSCG00000040663	HERPUD1	3728.04	0.313164	0.0792022	0.00153993
ENSSSCG00000009039	MMAA	212.671	0.515087	0.130271	0.00153993
ENSSSCG00000004687	B2M	81361.7	0.265107	0.0671064	0.00155704
ENSSSCG00000037185		1116.63	-0.332996	0.0843368	0.0015644
ENSSSCG00000037254	RNPC3	1545.14	-0.263834	0.0668202	0.0015644
ENSSSCG00000004154	TNFAIP3	1643.18	0.324627	0.08222	0.0015644
ENSSSCG00000011795	IGF2BP2	2265.39	0.292163	0.0740178	0.00156893
ENSSSCG00000003470	FAM131C	987.31	-0.30467	0.0772165	0.00157154
ENSSSCG00000011407	RASSF1	967.582	0.346615	0.0878418	0.00157154
ENSSSCG00000003575	CD164L2	42.5695	1.54175	0.390716	0.00157154
ENSSSCG00000016263		2034.49	0.488751	0.123988	0.00158379
ENSSSCG00000012258	FUNDC1	1573.57	0.723937	0.183748	0.00159502
ENSSSCG00000008340	ANTXR1	1375.96	0.373295	0.0948098	0.0016069
ENSSSCG00000011775	KLHL24	593.72	-0.389394	0.0989419	0.0016109
ENSSSCG00000014375	HARS	1277.83	0.309772	0.0787053	0.0016109
ENSSSCG00000022396	BLZF1	1036.11	0.326477	0.0829509	0.0016109
ENSSSCG00000004470	HMGN3	856.627	-0.295081	0.0750283	0.00162625
ENSSSCG00000000769		4014.8	0.703639	0.178971	0.00163292
ENSSSCG00000035619	TMEM135	480.565	-0.412769	0.105035	0.00164235
ENSSSCG00000001394		1527.36	0.517829	0.13179	0.00164392
ENSSSCG00000009542	TNFSF13B	462.059	1.24403	0.316871	0.00166354
ENSSSCG00000026697	UHRF1BP1L	947.022	-0.286221	0.0730575	0.0017082
ENSSSCG00000024614	ITSN1	2724.93	0.458149	0.116933	0.0017082
ENSSSCG00000013292	PRR5L	462.324	0.476633	0.121733	0.00172231
ENSSSCG00000034630	ABI2	625.506	-0.353333	0.0902675	0.00172497
ENSSSCG00000017880	SPNS3	344.959	-0.462776	0.118394	0.00175938
ENSSSCG00000012116		738.83	0.327088	0.0837123	0.0017676
ENSSSCG00000004434	FRK	735.046	0.562505	0.144144	0.00179717
ENSSSCG00000011391	CDHR4	1890.02	0.852898	0.21857	0.00179717
ENSSSCG00000011293	POMGNT2	540.888	0.451557	0.115763	0.00180533
ENSSSCG00000033135	VAMP5	601.485	0.329504	0.0844929	0.0018095
ENSSSCG00000010896	ASPM	1332.97	-0.279735	0.0717577	0.00181502
ENSSSCG00000026146	GALNT5	210.507	1.28748	0.330263	0.00181502
ENSSSCG00000017106		968.409	0.344487	0.0883783	0.00181569
ENSSSCG00000009223		1349.43	0.316813	0.0813002	0.00182078
ENSSSCG00000025839	SUGP2	1292.86	-0.274925	0.0705758	0.00182837
ENSSSCG00000038366	RAP2B	891.294	0.46319	0.119053	0.00186238
ENSSSCG00000021325	MCFD2	1775.07	0.265512	0.0682605	0.00186654
ENSSSCG00000021588	DAPK2	939.268	0.336627	0.0865511	0.00186654
ENSSSCG00000006161	IL7	694.412	0.459592	0.118177	0.00186654
ENSSSCG00000030451	LRRC14	1167.98	0.338668	0.0871428	0.00188417
ENSSSCG00000026689		280.758	-0.575648	0.148197	0.00189713
ENSSSCG00000039259		359.707	-0.442462	0.113935	0.00190125
ENSSSCG00000001660	PTK7	690.252	-0.314009	0.0810324	0.00195884
ENSSSCG00000011895	PLA1A	549.136	0.522985	0.13496	0.00195884
ENSSSCG00000030042	SBNO2	3775.1	0.315135	0.0814014	0.00198031
ENSSSCG00000007030	IKBKB	1482.44	0.293796	0.0759729	0.00201224
ENSSSCG00000013620	PLPPR2	132.91	-0.649316	0.16794	0.00201549
ENSSSCG00000013509	CHAF1A	832.712	0.29421	0.07611	0.00201894
ENSSSCG00000026931	SERTAD1	1663	0.350694	0.0907392	0.002022
ENSSSCG00000010861	COQ8A	426.561	-0.511594	0.132407	0.00202486
ENSSSCG00000022370	TNFSF9	4017.24	0.341406	0.0883549	0.00202486
ENSSSCG00000008712	PPP2R2C	1587.11	-0.281486	0.0729138	0.00204033
ENSSSCG00000036790	AKAP7	524.178	0.628276	0.162812	0.00205101
ENSSSCG00000032619	PIGB	372.553	0.530224	0.137486	0.00206771
ENSSSCG00000007058	PLCB4	689.657	-0.311652	0.0808478	0.00207966
ENSSSCG00000001909	STRA6	758.991	-0.367367	0.0953308	0.0020847
ENSSSCG00000012853	IRF7	11114.1	0.765306	0.1986	0.0020847
ENSSSCG00000026731	CEP85	469.709	-0.475508	0.123536	0.00211758
ENSSSCG00000006733	TTF2	2774.4	0.66874	0.173745	0.00211758
ENSSSCG00000017152	SGSH	913.798	-0.317434	0.0825198	0.00212786
ENSSSCG00000021494	CDC25A	617.942	0.324119	0.0842582	0.00212786
ENSSSCG00000014362	HBEGF	2587.59	0.359763	0.0935157	0.00212786
ENSSSCG00000031492	PPP1R18	1603.53	0.343021	0.0891995	0.00213209
ENSSSCG00000004569	LACTB	748.445	0.544237	0.141514	0.00213209
ENSSSCG00000015894	DPP4	3989.25	0.365308	0.0950127	0.00213527
ENSSSCG00000001011	SERPINB1	2917.62	0.659952	0.171734	0.00214624
ENSSSCG00000004441	DSE	3676.26	0.608885	0.1585	0.00215178
ENSSSCG00000018086	ND4L	4029.56	-0.325956	0.0848796	0.00216049
ENSSSCG00000038081	AGPAT3	3242.44	0.261272	0.0680675	0.00217321
ENSSSCG00000031615	SERPINB9	348.385	0.488257	0.127297	0.00219565
ENSSSCG00000032791		103.218	-0.83309	0.217367	0.0022126
ENSSSCG00000011393	UBA7	11887.7	0.892623	0.232894	0.0022126
ENSSSCG00000000545	KLHL42	300.607	0.520652	0.135871	0.00221562
ENSSSCG00000008123	ARID5A	840.283	0.562242	0.146752	0.00221886
ENSSSCG00000005663		301.984	-0.42984	0.112308	0.00224828
ENSSSCG00000009945	FICD	304.491	0.44408	0.116064	0.00225256
ENSSSCG00000013539	GTF2F1	1830.62	0.292495	0.0765133	0.00228034
ENSSSCG00000012741		1044.1	0.425111	0.111265	0.00229649
ENSSSCG00000007733		790.614	0.378329	0.0990917	0.00231591
ENSSSCG00000017876	CYB5D2	366.639	-0.474891	0.124452	0.00232936
ENSSSCG00000031111	CBR1	564.481	-0.332683	0.0873208	0.0023731
ENSSSCG00000032698	TPPP	257.289	-0.557865	0.146449	0.00237593
ENSSSCG00000000386	ANKRD52	4767.12	0.366178	0.0962774	0.00242548
ENSSSCG00000034860	HSCB	565.306	0.436739	0.114836	0.00242548
ENSSSCG00000009630	EGR3	157.619	1.05179	0.276726	0.00244496
ENSSSCG00000004659	SLC12A1	279.928	-0.494473	0.130136	0.00245316
ENSSSCG00000011968	NIT2	1111.74	-0.278845	0.0733966	0.00245482
ENSSSCG00000000062	CSDC2	1325.04	-0.443885	0.116849	0.00245516
ENSSSCG00000011390	IP6K1	3006.83	0.30944	0.0814675	0.00245636
ENSSSCG00000031781	PSMB10	3000.65	0.331274	0.0872778	0.0024799
ENSSSCG00000001398		5744.21	0.269768	0.07111	0.00249616
ENSSSCG00000004955	MAP2K5	953.872	0.322977	0.0851471	0.00249789
ENSSSCG00000016687		2470.19	-0.293214	0.077323	0.00250217
ENSSSCG00000000156	FBXO7	1369.3	0.354159	0.093513	0.00254763
ENSSSCG00000007808	NFATC2IP	918.801	0.385212	0.101765	0.00256417
ENSSSCG00000013649	ICAM3	1008.39	0.999416	0.264086	0.00256997
ENSSSCG00000020754	CD3EAP	414.066	0.442198	0.116997	0.00261381
ENSSSCG00000008434	TTC7A	1359.55	0.278281	0.0736365	0.0026149
ENSSSCG00000021206	IL1RAP	1400.24	0.717838	0.190033	0.00262559
ENSSSCG00000035657	DIP2A	1144.4	-0.298395	0.0790317	0.00264111
ENSSSCG00000032949	APH1B	339.943	-0.549656	0.145606	0.00264192
ENSSSCG00000007337	CTNNBL1	929.773	0.315344	0.083537	0.00264192
ENSSSCG00000003761	ADGRL2	4697.85	0.330239	0.087525	0.002653
ENSSSCG00000015798	ANKRD37	175.547	0.71689	0.190177	0.00268086
ENSSSCG00000003763	IFI44	8114.43	0.398343	0.105853	0.00274717
ENSSSCG00000018045	ULK2	1350.62	-0.2834	0.0753158	0.00274747
ENSSSCG00000009870	SDSL	1573.7	0.324092	0.0861821	0.00276884
ENSSSCG00000037572	EPSTI1	5802.4	0.813718	0.216519	0.00279152
ENSSSCG00000012376	GDPD2	1392.72	-0.395699	0.10537	0.00281999
ENSSSCG00000004861	TSHZ1	365.182	-0.464941	0.123923	0.00285556
ENSSSCG00000016806		1356.75	-0.372076	0.0992741	0.0028963
ENSSSCG00000008240		1006.78	-0.426651	0.113878	0.00290264
ENSSSCG00000026904	NFKBIB	1089.15	0.301499	0.0804755	0.00290264
ENSSSCG00000026042	ULBP1	317.773	0.406199	0.108423	0.00290264
ENSSSCG00000001636		256.743	0.787468	0.210278	0.00291313
ENSSSCG00000022048	REEP5	6756.81	0.278062	0.074268	0.00291921
ENSSSCG00000016261	SP110	1713.2	0.440293	0.117725	0.00295103
ENSSSCG00000000661	PHC1	575.548	0.395766	0.105858	0.00296337
ENSSSCG00000002516	WARS	9325.11	0.955229	0.255785	0.0029971
ENSSSCG00000026552	MFSD14B	4924.76	0.425707	0.114099	0.00303081
ENSSSCG00000011689	PLOD2	1929.47	0.326176	0.0874361	0.00303405
ENSSSCG00000005961		221.786	0.612205	0.164197	0.00305414
ENSSSCG00000011643	AMOTL2	8839.96	0.275481	0.0739444	0.00308226
ENSSSCG00000004402	METTL24	346.292	-0.461377	0.123892	0.00309666
ENSSSCG00000029352	CCNL1	2085.09	0.284041	0.0762846	0.00309995
ENSSSCG00000001062	DTNBP1	156.175	0.556966	0.1496	0.00310087
ENSSSCG00000036723	EMP1	4411.36	0.612959	0.164764	0.00313159
ENSSSCG00000006776	MOV10	10029.2	0.569781	0.153179	0.00313431
ENSSSCG00000016057	STAT1	38629.9	0.566301	0.152319	0.00315318
ENSSSCG00000011950	NXPE3	1158.14	0.694242	0.186974	0.0032058
ENSSSCG00000039673	ASB16	481.928	-0.406814	0.109597	0.00321279
ENSSSCG00000005743	VAV2	974.502	-0.28899	0.077856	0.00321279
ENSSSCG00000008858	KLHL2	508.318	-0.397776	0.107187	0.00321888
ENSSSCG00000033741	NIP7	844.099	0.26018	0.0701195	0.0032217
ENSSSCG00000009667		144.973	0.682822	0.184088	0.00323425
ENSSSCG00000032474	CXCL10	10480	1.50407	0.405821	0.0032663
ENSSSCG00000011000		9178.9	0.367112	0.0991469	0.00330189
ENSSSCG00000027806	SAMHD1	3437.74	0.759595	0.205563	0.00338704
ENSSSCG00000017006	LCP2	147.207	0.714472	0.19346	0.00340772
ENSSSCG00000007602	BAIAP2L1	836.681	0.372329	0.10092	0.00344249
ENSSSCG00000008978	CXCL11	6795.1	1.61829	0.438845	0.00346098
ENSSSCG00000029790	PCYOX1	2343.18	0.289096	0.078417	0.00346569
ENSSSCG00000029991	SNIP1	440.495	0.361816	0.0981681	0.00347463
ENSSSCG00000003908	TSPAN1	1127.42	-0.321351	0.0872459	0.00350333
ENSSSCG00000027487	LAT2	1731.28	0.314898	0.0855054	0.00350577
ENSSSCG00000035854	RAB11FIP3	1695.39	-0.264865	0.0719308	0.00350937
ENSSSCG00000040575	ISG15	50385.5	0.969344	0.263363	0.00352683
ENSSSCG00000021579		627.887	-0.492352	0.13381	0.0035386
ENSSSCG00000032777	CXCL9	165.72	1.72377	0.468746	0.00356305
ENSSSCG00000017301	TLK2	1218.41	0.339121	0.0922944	0.00359391
ENSSSCG00000010532	LOXL4	764.688	0.272814	0.0742626	0.00359867
ENSSSCG00000010504	BLNK	145.274	1.61931	0.440874	0.00360386
ENSSSCG00000036308	PGS1	1564.25	0.359219	0.0978836	0.0036435
ENSSSCG00000005724	SETX	5683.61	0.399838	0.108975	0.00365005
ENSSSCG00000022912	NT5C3A	2897.87	0.727633	0.198432	0.00367675
ENSSSCG00000005701	ASS1	542.038	0.49817	0.135941	0.00370562
ENSSSCG00000034012	CASP3	3350.22	0.302743	0.0827237	0.00376852
ENSSSCG00000040815	DUSP5	7441.78	0.526193	0.143773	0.00376852
ENSSSCG00000001516		4134.62	0.361287	0.0987505	0.00378022
ENSSSCG00000013391	PSMA1	2232.19	0.282382	0.0772531	0.00381548
ENSSSCG00000003231	NKG7	403.014	0.369274	0.101019	0.00381548
ENSSSCG00000017178	SPHK1	520.944	0.342765	0.0938072	0.00383108
ENSSSCG00000011833	DLG1	2851.16	0.268237	0.0734166	0.00383117
ENSSSCG00000040445	RND3	3794.17	0.264063	0.0723191	0.00385124
ENSSSCG00000033983	RRP7A	1042.79	0.285187	0.0781371	0.00386976
ENSSSCG00000002841	N4BP1	2630.24	0.415057	0.113751	0.00387563
ENSSSCG00000021514	OCLN	2902.99	0.288108	0.0790403	0.00392802
ENSSSCG00000008812	ATP10D	186.504	0.685513	0.188095	0.00393211
ENSSSCG00000022101	BRCA1	2775.55	0.569147	0.156204	0.00394128
ENSSSCG00000018091	ND5	29419.2	-0.333058	0.0914541	0.00396361
ENSSSCG00000013491	TJP3	1165.65	-0.305621	0.0839262	0.00396361
ENSSSCG00000040779		359.084	-0.370194	0.1017	0.00396465
ENSSSCG00000037376		1062.6	-0.326749	0.0897565	0.00396465
ENSSSCG00000008603	MATN3	41.9581	1.41852	0.389707	0.00396465
ENSSSCG00000002913		210.564	-0.560775	0.154143	0.003981
ENSSSCG00000014119	SERINC5	509.75	-0.433268	0.119177	0.00401436
ENSSSCG00000008265	DOK1	253.51	0.446485	0.12287	0.00403257
ENSSSCG00000022714	OSER1	725.796	0.41405	0.114082	0.00409204
ENSSSCG00000014835	C2CD3	2411.9	0.360422	0.0993453	0.0041103
ENSSSCG00000022496	STK39	468.09	-0.414015	0.11416	0.0041225
ENSSSCG00000028190	HOMEZ	1067.87	0.477252	0.131595	0.0041225
ENSSSCG00000023379	UBE2L6	9993.1	0.582045	0.160543	0.0041359
ENSSSCG00000030996	XBP1	3032.73	0.569286	0.157071	0.00414873
ENSSSCG00000031465	PRRT1B	494.044	-0.354295	0.097798	0.00417066
ENSSSCG00000039025	FREM1	1244.96	-0.279503	0.0771748	0.00418267
ENSSSCG00000011521	PDZRN3	618.533	-0.425127	0.117421	0.0041965
ENSSSCG00000008787	KLHL5	562.466	0.419352	0.115842	0.00419984
ENSSSCG00000017202	H3F3B	21941.1	0.26115	0.0721732	0.00422191
ENSSSCG00000014876	MYO7A	316.123	-0.415135	0.114834	0.00427081
ENSSSCG00000013722	WDR83	359.38	0.515534	0.142642	0.00428117
ENSSSCG00000004814	LRRC28	899.59	-0.285329	0.0789673	0.00429157
ENSSSCG00000024692	RRBP1	3875.43	0.333306	0.0922777	0.00430761
ENSSSCG00000031236	GLIPR2	927.872	0.423578	0.11728	0.004308
ENSSSCG00000012394	GJB1	1203.39	-0.382161	0.105838	0.00431749
ENSSSCG00000004403	CDC40	1878.68	0.37422	0.10365	0.00431921
ENSSSCG00000013429	STK11	1429.5	0.277479	0.0769134	0.00435494
ENSSSCG00000002806	MMP15	1954.22	-0.402095	0.111498	0.00436696
ENSSSCG00000016262		8195.38	0.575964	0.15972	0.00436696
ENSSSCG00000038469	KLHL7	297.978	-0.459062	0.127436	0.00441117
ENSSSCG00000033518	LLGL2	4812.5	0.393489	0.109308	0.00443834
ENSSSCG00000016243	RHBDD1	1112.17	0.486346	0.135101	0.00443834
ENSSSCG00000025698	SERPINE1	2745.92	0.29711	0.0825811	0.00446112
ENSSSCG00000040538	WDFY2	549.881	0.396531	0.110288	0.00449397
ENSSSCG00000040581	CISH	948.358	0.40589	0.11294	0.00451126
ENSSSCG00000001826	CFAP100	807.285	0.427344	0.118973	0.00453961
ENSSSCG00000016715	OSBPL3	997.881	-0.377085	0.105021	0.00455349
ENSSSCG00000033790		262.804	0.68369	0.190402	0.00455349
ENSSSCG00000001788	STARD5	225.818	0.580627	0.161894	0.00461022
ENSSSCG00000017420	CNP	10554.8	0.933625	0.26056	0.00465378
ENSSSCG00000036152	TSPAN15	285.715	0.493453	0.137752	0.00466602
ENSSSCG00000015814		306.201	-0.402512	0.112376	0.00466696
ENSSSCG00000038007	HACD1	184.179	-0.682957	0.190734	0.00468254
ENSSSCG00000015462	TPK1	455.232	-0.347276	0.0970338	0.00469868
ENSSSCG00000025618	TAP1	18921	0.541214	0.151213	0.00469868
ENSSSCG00000026665	PPM1D	496.667	0.365969	0.102416	0.00479442
ENSSSCG00000007206	RBCK1	1908.58	0.297619	0.0833771	0.00484868
ENSSSCG00000024938	SH3BP5	1423.29	-0.266231	0.0745962	0.00485427
ENSSSCG00000008406	CCDC88A	880.461	-0.341978	0.0958338	0.00485861
ENSSSCG00000003140	FGF21	386.403	-0.374201	0.104881	0.00486141
ENSSSCG00000018087	ND4	26588.7	-0.283449	0.0794481	0.00486141
ENSSSCG00000025013	RTN1	784.298	0.79034	0.22162	0.00487903
ENSSSCG00000001252	UBD	1044.29	0.804487	0.225802	0.00492681
ENSSSCG00000038514	DDAH2	308.943	-0.500565	0.140523	0.00493371
ENSSSCG00000011081		1213.02	-0.28844	0.0809822	0.00493571
ENSSSCG00000004695	WDR76	1354.58	0.401693	0.112804	0.00494532
ENSSSCG00000001732	MMUT	853.446	0.285544	0.0803064	0.00504059
ENSSSCG00000010302	USP54	976.521	-0.34871	0.0981819	0.00511236
ENSSSCG00000020725	ERBB3	422.61	-0.517079	0.145643	0.00513345
ENSSSCG00000000195	PRPH	276.988	0.46718	0.13164	0.00514969
ENSSSCG00000012685	FAM122B	513.686	-0.354157	0.0998563	0.00518827
ENSSSCG00000009023	DCLK2	888.066	0.483915	0.136543	0.00522882
ENSSSCG00000012482	SRPX2	67.3411	1.09854	0.309963	0.00522882
ENSSSCG00000021374		476.071	-0.346442	0.0977729	0.00523724
ENSSSCG00000011251	MYD88	3050.89	0.323759	0.0914076	0.00525444
ENSSSCG00000003455	FHAD1	627.889	-0.399121	0.11271	0.00526478
ENSSSCG00000003736	ASXL3	714.674	-0.311401	0.0880068	0.00530879
ENSSSCG00000022168	APBB2	3562.39	-0.313259	0.0885568	0.00532322
ENSSSCG00000017201	UNK	1538.39	0.272241	0.0769687	0.0053246
ENSSSCG00000017275		901.431	0.277865	0.078612	0.00536727
ENSSSCG00000013662	PPAN	859.423	0.318959	0.0902504	0.0053716
ENSSSCG00000010211	CCDC6	6378.52	0.343151	0.0971662	0.0054126
ENSSSCG00000022609	WWP2	1925.57	0.321559	0.0910767	0.00542163
ENSSSCG00000020701		2420.75	0.675585	0.191367	0.00542163
ENSSSCG00000028855	GMPS	2429.95	0.334814	0.0950088	0.0055344
ENSSSCG00000004304	SLC35A1	1023.58	0.310507	0.0881255	0.00554026
ENSSSCG00000011965	TMEM45A	554.049	-0.312251	0.0886473	0.00555684
ENSSSCG00000021749	MCF2L2	224.21	0.736543	0.209256	0.0056055
ENSSSCG00000010835	AIDA	3747.13	0.305697	0.0868875	0.00562129
ENSSSCG00000004167	MYB	110.739	0.602632	0.171288	0.00562129
ENSSSCG00000006761	DCLRE1B	421.043	0.356203	0.10132	0.00565337
ENSSSCG00000040332		2137.68	0.579059	0.164865	0.00571217
ENSSSCG00000015135	SORL1	6256.78	0.282955	0.080581	0.00572545
ENSSSCG00000027709	PARP9	4864.71	0.375578	0.106976	0.00573206
ENSSSCG00000034835		615.433	-0.364442	0.103831	0.00574578
ENSSSCG00000023514	DPEP3	54.9725	1.26152	0.35947	0.00575201
ENSSSCG00000017349	ADAM11	860.552	-0.343373	0.097868	0.00575963
ENSSSCG00000036556		2211.85	0.375974	0.107161	0.00575963
ENSSSCG00000029521	CD82	493.997	-0.341675	0.0974292	0.00578798
ENSSSCG00000040337	AK4	4770.05	0.265298	0.0756783	0.00581055
ENSSSCG00000024802	MACC1	265.571	0.579042	0.165428	0.00591594
ENSSSCG00000010540	ENTPD7	1891.98	0.373158	0.106634	0.00592259
ENSSSCG00000011069	ARMC4	117.845	-0.741177	0.211853	0.00593004
ENSSSCG00000004755	DLL4	272.745	0.551186	0.157594	0.0059413
ENSSSCG00000024761	SNX13	1051.21	-0.26599	0.0760801	0.00596083
ENSSSCG00000009541	ABHD13	655.49	0.370886	0.106116	0.00597669
ENSSSCG00000031130	ZBED1	1979.13	0.413871	0.118428	0.0059797
ENSSSCG00000013425	MISP	391.58	0.536777	0.153647	0.0059915
ENSSSCG00000001787	IL16	100.969	0.629552	0.180214	0.0059915
ENSSSCG00000035730	ZDHHC21	491.511	-0.309152	0.0885459	0.00600483
ENSSSCG00000009938	UNG	511.265	0.399666	0.114464	0.00600483
ENSSSCG00000005995	MTBP	326.96	0.484888	0.138871	0.00600483
ENSSSCG00000029391	PLSCR3	1416.37	0.260901	0.0747682	0.00604307
ENSSSCG00000011217	NEK10	1520.32	-0.359364	0.103072	0.00609143
ENSSSCG00000016322	ACKR3	1012.53	0.260111	0.0746028	0.00609143
ENSSSCG00000035863	PLIN2	1904	-0.265201	0.0760971	0.00611932
ENSSSCG00000034373	TNRC6C	1156.92	0.318428	0.0913961	0.00613609
ENSSSCG00000008124	NEURL3	1767.79	0.428037	0.122948	0.00617705
ENSSSCG00000005683		494.173	0.333575	0.0958433	0.00619024
ENSSSCG00000007212	C20orf96	276.514	0.447946	0.128707	0.00619024
ENSSSCG00000015826	PLPBP	1266.45	0.269646	0.0775227	0.00623223
ENSSSCG00000035218	ADA2	1070.08	0.39588	0.113838	0.00624281
ENSSSCG00000026729	TMEM150C	1047.99	0.847938	0.243874	0.00624449
ENSSSCG00000015423	DNAJC2	916.865	0.296188	0.0851973	0.00624924
ENSSSCG00000009132	ENPEP	7451.95	0.30875	0.0888313	0.00625545
ENSSSCG00000012071		764.314	-0.265439	0.0764725	0.00634005
ENSSSCG00000017723	CCL2	2992.76	1.26273	0.36378	0.00634005
ENSSSCG00000015930	DHRS9	1920.31	-0.378975	0.109212	0.00635627
ENSSSCG00000004744	TYRO3	462.344	-0.333241	0.0960583	0.00636723
ENSSSCG00000005638		777.382	0.369624	0.106548	0.00636723
ENSSSCG00000004661	MYEF2	1487.83	-0.312425	0.0900914	0.00638475
ENSSSCG00000040617	TNFAIP8	908.011	0.336938	0.0971609	0.00638475
ENSSSCG00000035090	RAC1	10640.9	0.290572	0.0837996	0.00638723
ENSSSCG00000038080	EMCN	57.9885	0.9467	0.273144	0.00641742
ENSSSCG00000010897	ZBTB41	621.195	-0.358746	0.103522	0.00642346
ENSSSCG00000031881	CDC42SE1	3681.5	0.278312	0.0803298	0.00643653
ENSSSCG00000021041		367.926	-0.425581	0.122904	0.00647003
ENSSSCG00000029760	CIPC	1261.13	-0.294672	0.085146	0.00649738
ENSSSCG00000001064		334.407	1.09625	0.316765	0.00649738
ENSSSCG00000027826	GIMAP4	126.828	0.854816	0.247171	0.00654206
ENSSSCG00000001689	GTPBP2	1314.36	0.355639	0.102938	0.00662157
ENSSSCG00000029030	SMCHD1	4830.66	0.604112	0.174905	0.00663194
ENSSSCG00000005935	AGO2	1076.33	0.401252	0.116186	0.00663606
ENSSSCG00000006095	CCNE2	368.095	0.385607	0.11169	0.00665551
ENSSSCG00000039373	SNX24	821.079	-0.322925	0.0935493	0.00665619
ENSSSCG00000022212	SNRNP35	424.856	0.32051	0.0928448	0.00665619
ENSSSCG00000032687	CYP4V2	408.41	0.384537	0.111561	0.00676855
ENSSSCG00000004779	PLCB2	656.406	-0.325005	0.0943243	0.00678757
ENSSSCG00000010060	UPB1	571.439	-0.382178	0.111014	0.00685694
ENSSSCG00000004411	ZBTB24	344.519	0.344935	0.100211	0.00686332
ENSSSCG00000017108		610.449	0.289629	0.0841511	0.00686502
ENSSSCG00000035634	PLSCR1	4474.05	0.717198	0.208439	0.00688329
ENSSSCG00000010559		108.062	-0.746345	0.217101	0.00694534
ENSSSCG00000039770	SLC6A9	2717.53	0.70208	0.20427	0.00694534
ENSSSCG00000008771	C4orf19	692.811	0.796474	0.231706	0.00694534
ENSSSCG00000032434	PLAUR	80.1619	0.879303	0.255991	0.00698831
ENSSSCG00000015401	PCLO	188.324	-0.531744	0.154845	0.00699722
ENSSSCG00000035906	SLC13A3	61.2759	0.991563	0.288742	0.00699722
ENSSSCG00000017886	FBXO39	3591.71	0.560476	0.16323	0.00700048
ENSSSCG00000009473	MYCBP2	2390.34	0.337004	0.0982325	0.00707123
ENSSSCG00000033443	DEPDC1	716.496	-0.274956	0.0802976	0.00722788
ENSSSCG00000027660	IFI44L	7801.47	0.526883	0.153892	0.00723393
ENSSSCG00000032157	GVQW3	120.276	-0.6482	0.189442	0.00726965
ENSSSCG00000035430	YPEL3	350.792	-0.381346	0.111452	0.00726965
ENSSSCG00000026423	SLC23A1	441.157	-0.370872	0.108388	0.00726965
ENSSSCG00000015743	PTPN4	562.398	-0.339317	0.099218	0.00730861
ENSSSCG00000006344		1202.95	-0.292079	0.0854117	0.00730861
ENSSSCG00000006360	B4GALT3	3196.67	0.338721	0.0990911	0.00733892
ENSSSCG00000021208	SELENOP	496.379	-0.371036	0.108574	0.0073403
ENSSSCG00000011474	PXK	917.989	0.422697	0.123696	0.0073403
ENSSSCG00000034697		1091.44	-0.36963	0.108181	0.0073451
ENSSSCG00000026547	SLC45A3	511.43	0.337723	0.0988727	0.00736667
ENSSSCG00000000623	BCL2L14	543.539	0.570577	0.1671	0.0073839
ENSSSCG00000022292	NPL	66.9621	0.906955	0.265603	0.0073839
ENSSSCG00000012437	ATP7A	771.805	-0.273633	0.0801854	0.00743371
ENSSSCG00000011020	JCAD	760.176	0.718962	0.210821	0.0074803
ENSSSCG00000009123	CAMK2D	463.917	0.48889	0.143377	0.00748614
ENSSSCG00000010035	YWHAH	3822.78	-0.282601	0.0828917	0.00748739
ENSSSCG00000003429	CLCN6	496.233	-0.326862	0.0959614	0.00756598
ENSSSCG00000034645	C3orf38	2856.35	0.367152	0.10786	0.00761343
ENSSSCG00000039336	GNA13	5147.11	0.385993	0.11341	0.00761936
ENSSSCG00000012006		3066.35	0.84405	0.248074	0.0076428
ENSSSCG00000009775	CDK2AP1	731.714	-0.318988	0.0937635	0.00764621
ENSSSCG00000011877	CD86	4061.63	0.537893	0.158177	0.00768034
ENSSSCG00000013028	ESRRA	1494.79	-0.269454	0.0793038	0.00772482
ENSSSCG00000008742	CD38	720.045	0.502076	0.147811	0.00774614
ENSSSCG00000036274		5818.16	0.306503	0.0902558	0.00776198
ENSSSCG00000017058	MED7	681.79	0.31147	0.0917595	0.00779822
ENSSSCG00000016734	CCM2	875.343	0.2777	0.0818289	0.00781236
ENSSSCG00000022758	PECR	1183.3	0.366995	0.108206	0.00785637
ENSSSCG00000004033	AGPAT4	434.096	0.458998	0.135552	0.00800079
ENSSSCG00000016254		110.357	0.71403	0.210929	0.00802196
ENSSSCG00000024096	RIPK2	2248.89	0.322274	0.095266	0.00806585
ENSSSCG00000024045		830.468	-0.491532	0.145342	0.00807963
ENSSSCG00000005975	MTSS1	716.903	-0.410607	0.121444	0.00809168
ENSSSCG00000005081	LRRC9	141.517	-0.612483	0.181221	0.00811438
ENSSSCG00000022525	ARHGEF5	2589.34	0.311188	0.0920867	0.00811438
ENSSSCG00000002005	EMC9	162.114	-0.542119	0.160474	0.00813864
ENSSSCG00000016193	CNOT9	1553.47	0.293446	0.0869147	0.00818998
ENSSSCG00000035983	TPPP3	1236.41	-0.390327	0.115626	0.00819124
ENSSSCG00000008829	OCIAD2	1261.77	-0.318875	0.0944824	0.00820634
ENSSSCG00000010452	IFIT1	93458.3	0.851888	0.252802	0.00833249
ENSSSCG00000003897	MOB3C	676.47	0.366765	0.108938	0.00840283
ENSSSCG00000005082	PCNX4	752.345	-0.261503	0.0776942	0.00841337
ENSSSCG00000011208	ZNF385D	1229.12	-0.350436	0.104176	0.0084598
ENSSSCG00000013645	ATG4D	633.657	-0.339688	0.101067	0.00853304
ENSSSCG00000022303	SLC25A16	340.72	-0.362713	0.10795	0.00854883
ENSSSCG00000034390	CARD11	963.613	0.28912	0.0860762	0.00856642
ENSSSCG00000010486	HELLS	515.849	0.291316	0.0867339	0.00856642
ENSSSCG00000031594		555.768	-0.378433	0.112708	0.00859238
ENSSSCG00000026733	HIPK2	753.462	0.331864	0.0990088	0.00872215
ENSSSCG00000006525		300.486	0.454396	0.135608	0.0087461
ENSSSCG00000040528	TTC1	929.911	0.302817	0.0904404	0.00878136
ENSSSCG00000000554	FGFR1OP2	876.284	0.354369	0.105828	0.00878136
ENSSSCG00000006923	GBP2	5415.5	0.866372	0.258719	0.00878136
ENSSSCG00000005481		622.224	0.345242	0.103142	0.00880599
ENSSSCG00000009564	TMEM255B	79.8973	-0.727365	0.217384	0.00880745
ENSSSCG00000009042	OTUD4	3007.07	0.389126	0.116275	0.00880745
ENSSSCG00000008647	CMPK2	11566	0.485083	0.144969	0.00880745
ENSSSCG00000022011	NMI	1600.45	0.590223	0.176383	0.00880745
ENSSSCG00000022387	TBPL1	509.28	0.370991	0.110909	0.00883109
ENSSSCG00000009593	ROR2	127.452	0.619238	0.185145	0.00883636
ENSSSCG00000026994	ADAMTS10	1132.69	-0.276142	0.082645	0.00891153
ENSSSCG00000016502	PARP12	389.003	0.614532	0.183984	0.0089395
ENSSSCG00000035581	SUGCT	359.451	-0.358425	0.107337	0.00894747
ENSSSCG00000014670	TRIM22	11862.6	0.593274	0.177668	0.00894747
ENSSSCG00000011106	CREM	518.47	0.425581	0.127512	0.00899285
ENSSSCG00000000453	ATP23	428.722	0.508833	0.152532	0.00902411
ENSSSCG00000025993	SGPP2	4042.03	1.02331	0.306752	0.00902411
ENSSSCG00000024166	SLC2A6	272.85	1.24561	0.37338	0.00902411
ENSSSCG00000035822	FAM120C	729.205	-0.270652	0.0811501	0.00902496
ENSSSCG00000006720	HAO2	169.041	-0.506011	0.151892	0.00908733
ENSSSCG00000030018	ZNF396	386.146	-0.391973	0.11762	0.00908733
ENSSSCG00000034350	SERHL2	736.532	-0.31056	0.0932049	0.00908733
ENSSSCG00000016745	DDX56	712.808	0.266406	0.0799643	0.00908733
ENSSSCG00000031442	CLP1	463.412	0.350743	0.105381	0.00917942
ENSSSCG00000004968	PAQR5	606.617	-0.358004	0.107571	0.00918022
ENSSSCG00000027676	NOP56	2804.25	0.273547	0.0822236	0.00921231
ENSSSCG00000004132	PHACTR2	1269.38	-0.302759	0.0910153	0.00921815
ENSSSCG00000022247	PROSER2	363.941	-0.412435	0.124025	0.00923677
ENSSSCG00000000837	CHST11	618.667	0.346552	0.104246	0.00926432
ENSSSCG00000016851	OSMR	2409.73	0.573965	0.172765	0.00931985
ENSSSCG00000029943	SCLT1	189.032	0.551382	0.166022	0.00934839
ENSSSCG00000001342	TRIM39	330.73	0.45614	0.137417	0.00938357
ENSSSCG00000003613	HDAC1	12021.5	0.470501	0.141762	0.00939037
ENSSSCG00000004765	RMDN3	715.767	0.335221	0.101124	0.00949382
ENSSSCG00000010757	EBF3	1007.07	0.378021	0.114021	0.00949382
ENSSSCG00000006928		1112.08	0.619144	0.186766	0.00949382
ENSSSCG00000039272	IP6K3	103.569	-0.666596	0.201156	0.00952466
ENSSSCG00000001720	SLC25A27	428.98	-0.374229	0.112949	0.00953581
ENSSSCG00000040519	URGCP	540.117	0.350131	0.105721	0.00957635
ENSSSCG00000017416	DHX58	7779.2	0.647623	0.195666	0.00962929
ENSSSCG00000027278	ARL6	927.001	-0.26045	0.0787201	0.00965749
ENSSSCG00000010513	LCOR	2884.58	0.283843	0.0858017	0.00965924
ENSSSCG00000008374	B3GNT2	867.373	0.318606	0.0963125	0.00965924
ENSSSCG00000009141	MCUB	711.025	0.276427	0.0836877	0.00981561
ENSSSCG00000006735	PTGFRN	1268.05	0.280417	0.0849518	0.00988436
ENSSSCG00000027428	ENHO	578.527	-0.313445	0.095021	0.00993771
ENSSSCG00000016625	CTTNBP2	3590.36	-0.26598	0.0806488	0.00994498
ENSSSCG00000013236	MYBPC3	130.239	-0.633797	0.192413	0.010058
ENSSSCG00000025028	XIAP	2601.27	0.335878	0.102012	0.0100993
ENSSSCG00000017499	STARD3	464.084	0.33322	0.101257	0.0101525
ENSSSCG00000004172	SLC2A12	2941.71	0.761323	0.231376	0.0101598
ENSSSCG00000016306	USP40	688.728	-0.261627	0.0795994	0.0102745
ENSSSCG00000039194	KANK2	1355.52	-0.269372	0.0819693	0.0102773
ENSSSCG00000025788	ENPP4	3209.09	0.381633	0.116124	0.0102773
ENSSSCG00000004311	RNGTT	937.091	0.265782	0.0809313	0.01035
ENSSSCG00000008304	PRADC1	539.73	-0.305826	0.093149	0.0103656
ENSSSCG00000017158	CCDC40	358.293	-0.374771	0.114165	0.0103735
ENSSSCG00000032620		110.032	-0.851973	0.259603	0.0103813
ENSSSCG00000011980	CLDND1	1062.1	0.351706	0.107254	0.0104367
ENSSSCG00000004420	TRAF3IP2	861.525	0.446007	0.13601	0.0104367
ENSSSCG00000031724	LYNX1	269.482	-0.418983	0.127919	0.0105362
ENSSSCG00000031524	DPPA2	267.21	0.415666	0.127054	0.010653
ENSSSCG00000037158	MTURN	480.347	-0.352837	0.107875	0.0106739
ENSSSCG00000006294	NME7	715.365	0.356223	0.108952	0.0106956
ENSSSCG00000029174	CCDC126	532.262	0.410403	0.12552	0.0106956
ENSSSCG00000003197	MED25	3295.74	0.554604	0.169795	0.0108094
ENSSSCG00000006262	RGS20	385.89	0.424279	0.129985	0.0108792
ENSSSCG00000039701	DCAF5	2259.76	0.306579	0.0939617	0.0109011
ENSSSCG00000007664	AGFG2	641.802	-0.414869	0.127205	0.0109372
ENSSSCG00000002818	PLLP	1011.48	0.261246	0.0801207	0.0109501
ENSSSCG00000020705	MAP3K8	226.673	0.5275	0.161778	0.0109501
ENSSSCG00000006947	SYDE2	1277.34	-0.273499	0.0838853	0.0109509
ENSSSCG00000021920		478.737	-0.366568	0.112518	0.011032
ENSSSCG00000008833		122.086	-0.600162	0.184427	0.0111398
ENSSSCG00000001987	RIPK3	596.853	0.361387	0.111051	0.0111398
ENSSSCG00000013147	FAM111B	1223.69	0.66712	0.205026	0.0111454
ENSSSCG00000030505	PLEKHN1	1325.31	0.694749	0.213533	0.0111462
ENSSSCG00000029300	ALKBH4	344.817	0.340251	0.104646	0.0112066
ENSSSCG00000015175	VWA5A	1933.28	0.663441	0.204049	0.0112066
ENSSSCG00000033190		6018.28	-0.28695	0.0882945	0.0112557
ENSSSCG00000025326	TMEM243	1061.7	0.708991	0.218247	0.0113004
ENSSSCG00000007659	ZCWPW1	175.434	0.730217	0.224845	0.0113192
ENSSSCG00000030294	ZNF398	405.174	-0.31167	0.0959813	0.0113286
ENSSSCG00000005022	NIN	1769.2	0.38371	0.118283	0.0114118
ENSSSCG00000030548	HERC5	11714.6	0.611163	0.18839	0.0114118
ENSSSCG00000017218	CDR2L	3181.28	-0.270463	0.083437	0.0114848
ENSSSCG00000000736	TEAD4	1183.25	0.392869	0.121213	0.0114906
ENSSSCG00000024108	SLC43A2	357.478	-0.549511	0.169599	0.0115261
ENSSSCG00000030408	DDX58	37321.9	0.799643	0.246959	0.0116023
ENSSSCG00000035153	TRIM38	4576.55	0.541029	0.167105	0.0116052
ENSSSCG00000003733	KLHL14	466.118	-0.380154	0.117587	0.0117611
ENSSSCG00000022915	DDX27	542.304	-0.42367	0.131069	0.0117752
ENSSSCG00000005627	AK1	465.552	-0.34859	0.107874	0.0118053
ENSSSCG00000028051		230.737	0.416643	0.128971	0.0118351
ENSSSCG00000015345	GLCCI1	1676.58	0.261656	0.0810212	0.0118693
ENSSSCG00000025598	COBLL1	1432.1	0.332199	0.102877	0.0118766
ENSSSCG00000016005	SESTD1	876.887	-0.262271	0.0812598	0.0119306
ENSSSCG00000034811	QDPR	843.902	0.268827	0.0833551	0.012025
ENSSSCG00000011181	NEK11	192.029	-0.512603	0.158975	0.0120439
ENSSSCG00000017667	PTRH2	267.356	0.41073	0.127475	0.0121152
ENSSSCG00000000396	STAT2	9727.04	0.715646	0.222112	0.0121152
ENSSSCG00000006214	RRS1	555.502	0.313336	0.0972949	0.0121644
ENSSSCG00000014627	SMPD1	486.591	0.299527	0.0930266	0.012171
ENSSSCG00000025206	RNF19B	1180.35	0.457021	0.141947	0.012171
ENSSSCG00000040847	AP1S3	1543.04	0.679361	0.211002	0.012171
ENSSSCG00000024973		25590.4	0.882425	0.274212	0.0122037
ENSSSCG00000016992	NEURL1B	487.665	-0.406856	0.126456	0.012213
ENSSSCG00000011104	CUL2	1506.34	0.313536	0.0974478	0.012213
ENSSSCG00000017705	CCL5	3340.09	0.818744	0.254603	0.0122721
ENSSSCG00000010484	NOC3L	599.785	0.262548	0.0816538	0.0122791
ENSSSCG00000033591	CHD9	706.32	-0.267616	0.083369	0.0124824
ENSSSCG00000000551	ARNTL2	1229.06	0.28813	0.0898023	0.0125395
ENSSSCG00000037445		689.434	0.267255	0.0833225	0.0125649
ENSSSCG00000015027	C11orf1	2497.44	-0.331076	0.103254	0.0125934
ENSSSCG00000006191	XKR9	80.698	0.919756	0.286851	0.0125934
ENSSSCG00000020666	EHD4	6531.07	0.494511	0.154315	0.0126553
ENSSSCG00000014539	ZFP62	156.432	-0.506415	0.158046	0.0126595
ENSSSCG00000036145	PRKAA2	682.183	-0.284312	0.0887619	0.012691
ENSSSCG00000013642	PDE4A	1744.23	0.605135	0.189029	0.0127517
ENSSSCG00000016494	BRAF	818.643	-0.263649	0.082372	0.0127577
ENSSSCG00000027447	TMTC1	1208.32	0.301531	0.0942317	0.0127751
ENSSSCG00000014047	FGFR4	1307.71	-0.295558	0.0924715	0.0129203
ENSSSCG00000040181	ELL	1859.8	0.275527	0.086231	0.0129494
ENSSSCG00000024932	CERS5	1373.73	0.360627	0.112868	0.0129494
ENSSSCG00000005658		741.752	0.359211	0.112492	0.013006
ENSSSCG00000021259	CDA	477.337	-0.304427	0.0955085	0.0132492
ENSSSCG00000009616	HR	123.478	-0.621724	0.195077	0.0132564
ENSSSCG00000030048	PLEKHG2	1675.51	0.287213	0.0901274	0.0132612
ENSSSCG00000007513	RAB22A	1202.24	-0.299382	0.0940308	0.0133343
ENSSSCG00000035078	CD40	1438.09	0.772991	0.242736	0.0133343
ENSSSCG00000002716	MLKL	360.351	0.409841	0.128737	0.013338
ENSSSCG00000005506	MEGF9	461.003	-0.378424	0.118912	0.0133505
ENSSSCG00000004747	RTF1	2201.33	0.264129	0.0829927	0.0133505
ENSSSCG00000023880	RRP8	462.433	0.325881	0.102393	0.0133505
ENSSSCG00000014406	PRELID2	1306.2	-0.307624	0.0966806	0.0133587
ENSSSCG00000000515	TRHDE	572.758	-0.297584	0.0935551	0.0133958
ENSSSCG00000006820	EPS8L3	190.556	-0.461435	0.145139	0.0134046
ENSSSCG00000001760	ACSBG1	480.801	-0.39343	0.123726	0.0134046
ENSSSCG00000013114	SLC15A3	635.243	0.757744	0.238356	0.0134046
ENSSSCG00000000774	USP18	2367.05	0.919743	0.28949	0.0134707
ENSSSCG00000005186	TTC39B	201.766	-0.556402	0.175314	0.0135588
ENSSSCG00000029710	GCNT4	543.642	0.433154	0.136475	0.0135588
ENSSSCG00000021478	CWC25	559.222	0.282511	0.0890406	0.0135917
ENSSSCG00000010454	IFIT5	15201.5	0.447658	0.141387	0.0138661
ENSSSCG00000007469	PTPN1	3264.3	0.344253	0.108747	0.0138829
ENSSSCG00000012774	DUSP9	267.933	-0.433236	0.136876	0.013894
ENSSSCG00000035958	EVA1A	502.625	0.464634	0.146898	0.0139802
ENSSSCG00000025343	ZNF628	900.272	0.302841	0.0957677	0.0140046
ENSSSCG00000035998		50.9852	1.37306	0.434252	0.0140116
ENSSSCG00000010755	PTPRE	714.665	-0.368508	0.116584	0.0140196
ENSSSCG00000021464	SOAT1	750.792	0.2726	0.0862281	0.0140196
ENSSSCG00000011979	GPR15	45.4811	0.907227	0.286983	0.0140196
ENSSSCG00000006481	GPATCH4	207.887	0.51693	0.163613	0.0140786
ENSSSCG00000008963	AREG	74.0495	1.2427	0.39347	0.0141239
ENSSSCG00000034339		1557.42	0.302309	0.0957676	0.0141927
ENSSSCG00000015747		132.583	-0.775354	0.245724	0.0142363
ENSSSCG00000010550	CWF19L1	615.321	0.294765	0.093503	0.0143559
ENSSSCG00000036584	HAUS8	311.288	0.355601	0.112806	0.0143559
ENSSSCG00000024293	TMEM178A	243.558	-0.432579	0.137247	0.0143701
ENSSSCG00000037536	SLC25A28	2544.29	0.656599	0.208627	0.0145663
ENSSSCG00000006162	ZC2HC1A	217.735	-0.428122	0.136041	0.014567
ENSSSCG00000003644	FHL3	680.027	0.303595	0.0964982	0.0145722
ENSSSCG00000012055	MORC3	3234.85	0.7533	0.239556	0.0146379
ENSSSCG00000021236		1221.83	0.279831	0.0890025	0.0146518
ENSSSCG00000011465	PDE12	2173.07	0.574468	0.182812	0.0147154
ENSSSCG00000039887	2019-03-05	3568.15	0.267939	0.0853002	0.0147581
ENSSSCG00000008051	ABCA3	754.796	-0.307739	0.0980203	0.0148179
ENSSSCG00000010451	IFIT2	45991.1	0.984927	0.313741	0.0148193
ENSSSCG00000017233	RAB37	251.345	0.405814	0.12929	0.0148349
ENSSSCG00000028031	HDAC11	378.012	-0.352689	0.112402	0.0148359
ENSSSCG00000012757	CETN2	861.996	-0.293545	0.0935315	0.0148359
ENSSSCG00000028585	CBLL1	1331.1	0.360279	0.1148	0.0148359
ENSSSCG00000009747	STX2	283.249	-0.348828	0.111192	0.0148492
ENSSSCG00000021354	CNOT4	1496.12	0.300725	0.0958616	0.0148492
ENSSSCG00000015961	CDCA7	278.796	0.346701	0.110559	0.0148882
ENSSSCG00000025087	ASPH	1100.05	-0.278233	0.0887565	0.0149235
ENSSSCG00000035847	TAL1	85.1992	0.779183	0.248675	0.0149775
ENSSSCG00000011765	USP13	398.608	-0.375372	0.11982	0.0149834
ENSSSCG00000015776	RWDD4	540.055	-0.276438	0.08825	0.0149911
ENSSSCG00000002474	PPP4R4	303.715	1.147	0.366375	0.0150611
ENSSSCG00000011538	LMCD1	449.11	-0.362608	0.115852	0.015074
ENSSSCG00000015390		1261.99	0.40958	0.130864	0.015074
ENSSSCG00000009720	DDX60	10802.3	0.557658	0.178212	0.0150888
ENSSSCG00000014136	VCAN	115.134	-0.506167	0.161857	0.0151739
ENSSSCG00000035121	RHBG	53.4842	0.857506	0.274343	0.0152284
ENSSSCG00000004405	FIG4	418.653	-0.330603	0.105806	0.0152678
ENSSSCG00000026741		618.648	0.346272	0.110841	0.0152874
ENSSSCG00000020783	SLC41A1	747.972	0.283325	0.090724	0.0153293
ENSSSCG00000017367	MPP2	820.891	-0.33523	0.107429	0.0154311
ENSSSCG00000009827	HVCN1	198.348	-0.543228	0.174274	0.0155674
ENSSSCG00000009881	OAS2	34526.2	0.536454	0.172091	0.0155674
ENSSSCG00000034040	TMEM11	771.241	0.292187	0.0937553	0.0155717
ENSSSCG00000025593		12242.8	0.442864	0.142116	0.0155717
ENSSSCG00000004452	PRSS35	425.811	0.35993	0.11556	0.015621
ENSSSCG00000013351	NAV2	1108.35	0.282758	0.0908099	0.0156489
ENSSSCG00000013490	PIP5K1C	1053.15	-0.267282	0.0858668	0.0156845
ENSSSCG00000016720	PGAM2	538.56	0.323481	0.103945	0.0156969
ENSSSCG00000029264	PKMYT1	268.44	0.399659	0.128436	0.0157006
ENSSSCG00000035940	SPSB1	3285.28	0.493714	0.158694	0.0157006
ENSSSCG00000015435	NAMPT	3721.4	0.508181	0.163362	0.0157006
ENSSSCG00000006127	NBN	3093.69	0.550371	0.176919	0.0157006
ENSSSCG00000001659	KLC4	819.098	-0.285418	0.0917712	0.0157252
ENSSSCG00000005480	RGS3	105.191	-0.575833	0.18517	0.0157331
ENSSSCG00000032806	NUDCD2	854.106	-0.265567	0.0854072	0.0157403
ENSSSCG00000009120	ZGRF1	329.026	0.392667	0.126302	0.0157544
ENSSSCG00000009482	SPRY2	393.674	0.352469	0.113478	0.0158809
ENSSSCG00000008727	MSX1	439.947	0.468053	0.15076	0.0159334
ENSSSCG00000014952	IZUMO1R	110.144	0.900624	0.290325	0.0160471
ENSSSCG00000004422	CCN6	94.7405	0.861229	0.277671	0.0160638
ENSSSCG00000002787	E2F4	1030.8	0.26743	0.0862284	0.0160642
ENSSSCG00000024219	TIGAR	1276.59	0.58429	0.188563	0.0162042
ENSSSCG00000029708	SLC25A38	502.487	0.437798	0.141297	0.0162054
ENSSSCG00000005235	KANK1	2552.35	-0.309467	0.0998944	0.0162154
ENSSSCG00000015324		154.141	1.42149	0.458886	0.0162154
ENSSSCG00000039481		230.004	0.391291	0.126426	0.0163489
ENSSSCG00000037564	OTX1	226.432	0.49454	0.159821	0.0163647
ENSSSCG00000017143	CEP131	277.628	-0.419293	0.135549	0.0163911
ENSSSCG00000033879	ZNF280B	1740.37	0.298144	0.0964244	0.0164506
ENSSSCG00000008613	GEN1	123.492	-0.530209	0.17151	0.0164719
ENSSSCG00000021361	ZNF710	1218.45	0.35757	0.115724	0.0165364
ENSSSCG00000013313	PRRG4	2043.82	0.635243	0.205681	0.0165909
ENSSSCG00000022005	SFXN3	729.233	-0.303647	0.0983483	0.0166261
ENSSSCG00000009410	RUBCNL	365.206	0.346492	0.112264	0.0166632
ENSSSCG00000001885	C15orf39	643.028	0.295072	0.0957885	0.0169442
ENSSSCG00000015782	IRF2	2933.63	0.499379	0.162161	0.0169748
ENSSSCG00000033703	FAM111A	3299.85	0.589353	0.19149	0.0170664
ENSSSCG00000015603	LPGAT1	1572.9	-0.284573	0.0925041	0.0171242
ENSSSCG00000039322	NRGN	424.928	-0.388272	0.126276	0.0172016
ENSSSCG00000007836	SCNN1G	216.442	1.26332	0.4111	0.0172701
ENSSSCG00000008029	BAIAP3	267.793	-0.379296	0.123476	0.0173284
ENSSSCG00000006504	KHDC4	1677.82	-0.32321	0.105295	0.0174418
ENSSSCG00000008479	DHX57	1772.91	0.320651	0.104488	0.0174477
ENSSSCG00000004791	RASGRP1	936.211	-0.393524	0.128253	0.0174492
ENSSSCG00000000411	NAB2	298.161	0.433656	0.14134	0.0174492
ENSSSCG00000028572		351.788	-0.393588	0.128299	0.0174522
ENSSSCG00000021359	CDC42EP3	1403.95	-0.274891	0.0896353	0.0174973
ENSSSCG00000010925	PPP1R12B	562.082	-0.284464	0.092791	0.0175408
ENSSSCG00000032408	CASP7	2395.33	0.346519	0.113084	0.0176107
ENSSSCG00000036801	C6orf132	952.345	0.312939	0.102135	0.0176158
ENSSSCG00000028699	NEIL2	155.075	-0.476496	0.15558	0.0176682
ENSSSCG00000037591	AMMECR1	630.796	-0.26087	0.0852018	0.0176992
ENSSSCG00000038633		588.822	-0.27764	0.090718	0.0177544
ENSSSCG00000026597	SLC38A4	501.142	0.321943	0.105194	0.0177544
ENSSSCG00000007941	CDIP1	519.801	-0.338705	0.110729	0.0178387
ENSSSCG00000009664	PTK2B	3543.42	0.472194	0.154414	0.0178683
ENSSSCG00000032607	ALPL	1835.12	0.292756	0.0958127	0.0179569
ENSSSCG00000026746		222.554	-0.423509	0.138669	0.0179918
ENSSSCG00000013550	SLC25A23	882.151	-0.278978	0.0913413	0.0179918
ENSSSCG00000032591		691.016	0.350074	0.114636	0.0179918
ENSSSCG00000015965	GPR155	416.576	0.896561	0.293869	0.0181439
ENSSSCG00000038631	TCFL5	524.756	-0.292444	0.0959178	0.0182526
ENSSSCG00000009652	KCTD9	205.047	-0.41079	0.134812	0.0182901
ENSSSCG00000017565	SPATA20	483.762	-0.301228	0.0988553	0.0182901
ENSSSCG00000035240	GPR63	588.35	0.491913	0.161424	0.0182901
ENSSSCG00000001573	PIM1	362.712	0.324292	0.106471	0.0183472
ENSSSCG00000029281	PCDHAC2	229.263	-0.366425	0.120317	0.0183556
ENSSSCG00000003708	ANKRD29	593.727	-0.300207	0.0985924	0.0183783
ENSSSCG00000006340	UAP1	563.598	0.295928	0.0972521	0.0184757
ENSSSCG00000012890	TCIRG1	6610.11	0.594292	0.195364	0.0185133
ENSSSCG00000031261	RHOQ	407.132	-0.367036	0.1207	0.0185504
ENSSSCG00000017819	SMYD4	269.329	0.368468	0.12118	0.0185504
ENSSSCG00000039300	IL27	129.384	1.36629	0.44938	0.0185522
ENSSSCG00000022224	TAF8	1016.99	0.313963	0.103288	0.0185842
ENSSSCG00000032422		604.618	0.890704	0.293064	0.018594
ENSSSCG00000007850	ANKS4B	244.615	-0.531273	0.174899	0.0186664
ENSSSCG00000010496	TCTN3	590.692	-0.276475	0.0910599	0.0187415
ENSSSCG00000002429	FOXN3	520.645	-0.306962	0.101212	0.0188616
ENSSSCG00000011628	DNAJC13	4465.14	0.299119	0.0986195	0.0188616
ENSSSCG00000012056	CHAF1B	456.752	0.326621	0.107714	0.0188616
ENSSSCG00000002959	FAM98C	348.659	0.39247	0.129435	0.0188616
ENSSSCG00000034625		329.562	-0.353229	0.116561	0.0189609
ENSSSCG00000006625	RFX5	5439.62	0.297792	0.0983237	0.0190252
ENSSSCG00000040939		463.67	-0.318357	0.105134	0.0190469
ENSSSCG00000003137	PLEKHA4	4903.56	0.759789	0.251024	0.0191085
ENSSSCG00000017563	MYCBPAP	468.001	-0.336066	0.111075	0.0191706
ENSSSCG00000021712	HERC6	10292.3	0.320604	0.105985	0.019184
ENSSSCG00000008753	ADGRA3	376.586	-0.326832	0.108099	0.019203
ENSSSCG00000016053	NEMP2	876.533	0.36036	0.119191	0.019203
ENSSSCG00000027855	SOCS1	847.984	0.716055	0.23686	0.0192084
ENSSSCG00000027340	PI4K2B	1495.53	0.741427	0.245324	0.019253
ENSSSCG00000017538	HOXB7	348.348	-0.340007	0.112587	0.0193747
ENSSSCG00000004921	ATP8B1	2776.75	0.277687	0.0920064	0.0194676
ENSSSCG00000035706		169.482	-0.584337	0.19371	0.0195132
ENSSSCG00000001984	KHNYN	3865.01	0.319121	0.105786	0.0195132
ENSSSCG00000008554	ABHD1	173.118	0.47438	0.157262	0.0195132
ENSSSCG00000008534	WDR43	493.522	-0.380713	0.126244	0.0195285
ENSSSCG00000006307	RCSD1	68.9046	0.731981	0.242715	0.0195285
ENSSSCG00000001509	DAXX	3928.04	0.466312	0.154648	0.0195414
ENSSSCG00000028345		424.141	0.32004	0.106354	0.0198669
ENSSSCG00000017877	ANKFY1	3767.1	0.307348	0.102156	0.0198921
ENSSSCG00000040178	E2F3	1571.2	0.260747	0.0866982	0.019927
ENSSSCG00000011733	IFT80	880.654	-0.317387	0.105602	0.0200483
ENSSSCG00000016101	CFLAR	1950.11	0.532171	0.177138	0.0201047
ENSSSCG00000006371	USF1	2406.58	0.289634	0.0964607	0.0201785
ENSSSCG00000026152	PRKD2	1924.31	0.292478	0.0974526	0.020251
ENSSSCG00000016140	FZD5	300.85	0.624547	0.208128	0.0202623
ENSSSCG00000029533	SEMA4G	466.074	-0.322954	0.107672	0.0203167
ENSSSCG00000030165	MAFF	658.238	0.679085	0.226627	0.0204272
ENSSSCG00000024697	TMEM125	556.61	-0.311516	0.103991	0.0204631
ENSSSCG00000028148	DMD	1242.94	0.288499	0.0963416	0.0205213
ENSSSCG00000039158		172.891	0.774218	0.258743	0.0206159
ENSSSCG00000004588	CCNB2	541.865	-0.273365	0.0913988	0.0206741
ENSSSCG00000017638	TSPOAP1	287.201	-0.426771	0.142728	0.0207111
ENSSSCG00000035933	MAPK15	369.147	-0.337948	0.113036	0.0207232
ENSSSCG00000007033	AP3M2	219.448	-0.390664	0.130939	0.0210956
ENSSSCG00000007151	CDC25B	1894.67	-0.274447	0.0920089	0.0211328
ENSSSCG00000039751	NLRC5	5150.38	0.462027	0.154918	0.0211502
ENSSSCG00000016098	ORC2	1626.66	0.561249	0.188275	0.0212024
ENSSSCG00000040854		519.685	-0.284781	0.0955621	0.0212366
ENSSSCG00000016018	FRZB	245.516	1.07858	0.36203	0.0212687
ENSSSCG00000002515	SLC25A47	215.063	0.716063	0.24057	0.021387
ENSSSCG00000014997		5015.55	0.906411	0.304576	0.0214076
ENSSSCG00000028157	CASP8	2073.98	0.311315	0.104631	0.0214252
ENSSSCG00000024867	ISG20	1556.31	0.601407	0.202153	0.0214352
ENSSSCG00000017752	WSB1	8564.11	0.272671	0.091838	0.0217307
ENSSSCG00000029200	TRIM2	212.656	-0.403518	0.135994	0.0218415
ENSSSCG00000005385	NR4A3	326.672	1.2582	0.424047	0.0218415
ENSSSCG00000009211		733.714	-0.267418	0.0901486	0.021879
ENSSSCG00000035757	SSBP2	382.135	-0.291892	0.0985295	0.0221209
ENSSSCG00000033844	CYP1B1	147.336	0.608842	0.205529	0.0221209
ENSSSCG00000038401	TRAM2	3216.2	-0.278036	0.0939161	0.0222116
ENSSSCG00000031441	GRAMD4	581.223	-0.360368	0.121887	0.0224063
ENSSSCG00000016991	DUSP1	11770.1	0.421074	0.142411	0.0224063
ENSSSCG00000032224	A3GALT2	66.9737	0.683493	0.23115	0.0224063
ENSSSCG00000027777	PRRG1	1826.2	0.521334	0.176397	0.0224742
ENSSSCG00000017260	WIPI1	1423.31	0.272871	0.0924109	0.0225828
ENSSSCG00000038867	PPM1K	1107.17	0.334026	0.11312	0.0225828
ENSSSCG00000007508	ZBP1	3238.98	0.530459	0.179758	0.0226601
ENSSSCG00000032407	LRFN1	407.162	0.434868	0.147523	0.0228409
ENSSSCG00000010765	INPP5A	457.865	-0.300741	0.10205	0.0228872
ENSSSCG00000028896	DIO1	2428.9	-0.473055	0.160737	0.0231688
ENSSSCG00000003684	MTCL1	711.939	-0.281442	0.0956638	0.0232343
ENSSSCG00000000874	GAS2L3	436.32	-0.316239	0.10767	0.0235496
ENSSSCG00000000934	LRRIQ1	100.257	-0.554642	0.188871	0.0235726
ENSSSCG00000006864	CDC14A	1745.51	0.286624	0.0976302	0.0235937
ENSSSCG00000004114	RAB32	471.096	-0.321947	0.10967	0.0235961
ENSSSCG00000011972	FILIP1L	4156.05	0.272325	0.09287	0.0237276
ENSSSCG00000001463	PSMB9	4155.11	0.445078	0.151785	0.0237276
ENSSSCG00000006919		8855.73	0.816061	0.278266	0.0237276
ENSSSCG00000001535	TCP11	60.4941	0.727045	0.24803	0.0237922
ENSSSCG00000009793	CLIP1	4059.13	0.27642	0.094359	0.0239187
ENSSSCG00000040180	TMEM64	396.687	-0.322023	0.110039	0.0241197
ENSSSCG00000038307	POLE4	1100.15	0.291341	0.0995587	0.0241197
ENSSSCG00000012548	PWWP3B	221.408	-0.437686	0.149623	0.0241884
ENSSSCG00000002957	GGN	102.155	0.548526	0.187557	0.0242227
ENSSSCG00000001974	G2E3	402.997	-0.327211	0.111957	0.0243518
ENSSSCG00000006209	VCPIP1	3530.89	0.469177	0.160555	0.024371
ENSSSCG00000033355	LGI3	1069.38	-0.276295	0.0946719	0.0245849
ENSSSCG00000007351	FAM83D	400.116	-0.336607	0.115393	0.0246667
ENSSSCG00000000531	BICD1	788.399	-0.29329	0.100668	0.0248996
ENSSSCG00000016328	RAB17	173.144	-0.593452	0.203788	0.0249779
ENSSSCG00000028635		554.636	0.352159	0.120999	0.0250989
ENSSSCG00000036454	TMEM220	82.736	-0.613468	0.210854	0.0251487
ENSSSCG00000000521	PHLDA1	283.566	0.376535	0.129446	0.0251862
ENSSSCG00000017968	CNTROB	210.638	-0.419578	0.144323	0.0252869
ENSSSCG00000009401	RB1	439.847	-0.303858	0.104594	0.0254006
ENSSSCG00000010224	EGR2	288.617	0.615337	0.211889	0.0254584
ENSSSCG00000033432	CHMP4A	319.767	0.320772	0.110474	0.0254808
ENSSSCG00000015360	ANKMY2	1226.73	0.337876	0.116453	0.0255897
ENSSSCG00000021624		2907.11	-0.266975	0.0920559	0.0256788
ENSSSCG00000026196	FAM13A	604.652	0.326057	0.112465	0.0257139
ENSSSCG00000010064		654.933	-0.304297	0.105041	0.0258489
ENSSSCG00000030621		55.7274	0.775495	0.267703	0.0258489
ENSSSCG00000000186	RHEBL1	38.7555	1.05082	0.362782	0.0258489
ENSSSCG00000038597	KLHDC9	321.161	-0.360202	0.124386	0.0258894
ENSSSCG00000039474	FBXL14	379.087	0.359083	0.124045	0.0259633
ENSSSCG00000001718	CYP39A1	475.728	-0.378005	0.130623	0.0260106
ENSSSCG00000010893		499.92	0.825716	0.285429	0.0260481
ENSSSCG00000016868		643.018	0.300816	0.104056	0.026199
ENSSSCG00000033176	SAP30L	4693.45	0.498612	0.172654	0.0263911
ENSSSCG00000027426	BCL3	1256.15	0.273786	0.0950049	0.0268355
ENSSSCG00000002385	TGFB3	1806.3	0.774469	0.268772	0.0268465
ENSSSCG00000009396	PHF11	1813.53	0.260239	0.0903457	0.0269052
ENSSSCG00000032337		126.397	-0.514888	0.178823	0.0269751
ENSSSCG00000032522		139.405	-0.5071	0.176222	0.027077
ENSSSCG00000012607	TMEM255A	94.6031	0.824197	0.28647	0.0271085
ENSSSCG00000025060		1032.69	0.279862	0.097328	0.0272193
ENSSSCG00000034816	METTL4	275.777	-0.329769	0.114728	0.0272842
ENSSSCG00000017758	SPAG5	129.847	-0.663449	0.230891	0.0273352
ENSSSCG00000005487	COL27A1	365.939	-0.367216	0.127832	0.0273741
ENSSSCG00000007324	SOGA1	352.033	-0.417195	0.145246	0.0273859
ENSSSCG00000006840	WDR47	348.71	-0.339711	0.118341	0.027506
ENSSSCG00000017146		41403.6	0.597328	0.208102	0.0275117
ENSSSCG00000011970	CMSS1	129.388	-0.453743	0.158375	0.0278777
ENSSSCG00000012110	MID1	329.664	-0.385548	0.134552	0.0278777
ENSSSCG00000036363		289.039	-0.383664	0.133913	0.0278777
ENSSSCG00000015270	FMOD	371.724	-0.37451	0.130708	0.0278777
ENSSSCG00000035987	EHD3	1627.22	-0.280648	0.0979783	0.0279015
ENSSSCG00000016531		211.29	-0.436005	0.152274	0.0279827
ENSSSCG00000012076	MX2	61271.9	0.603622	0.210846	0.0279921
ENSSSCG00000016832	IL7R	144.496	1.39595	0.487588	0.0279921
ENSSSCG00000033392	SCML4	55.6384	0.977552	0.341565	0.0280543
ENSSSCG00000030460	ARHGEF6	163.171	0.529769	0.185132	0.0280603
ENSSSCG00000035867	GFOD1	190.473	0.568218	0.198564	0.0280603
ENSSSCG00000017894	WSCD1	108.22	-0.535963	0.187321	0.0280784
ENSSSCG00000027745	ABCG1	1075.1	-0.288993	0.101233	0.0284897
ENSSSCG00000036340	ZBTB5	692.454	0.41098	0.144017	0.0285371
ENSSSCG00000032710	E2F2	1208.49	0.54931	0.192476	0.0285371
ENSSSCG00000040426	C10orf143	146.273	0.445479	0.156219	0.0286928
ENSSSCG00000028762	VPS37C	731.335	0.285653	0.100206	0.0287665
ENSSSCG00000011495	PRICKLE2	455.462	1.25248	0.439482	0.0287862
ENSSSCG00000028637	CYP27B1	306.832	0.391066	0.137308	0.0289215
ENSSSCG00000004077	FBXO5	314.962	0.331951	0.116578	0.0289638
ENSSSCG00000035189		175.291	-0.423572	0.14892	0.0291451
ENSSSCG00000036063		425.936	0.514673	0.181103	0.0292594
ENSSSCG00000007559	MAFK	379.436	0.429495	0.151164	0.0292869
ENSSSCG00000011942	CD47	8677.82	0.430396	0.151576	0.0294202
ENSSSCG00000030561	LMTK3	169.647	-0.416351	0.146798	0.0296119
ENSSSCG00000037391		129.268	-0.482219	0.170049	0.0296233
ENSSSCG00000010639	HABP2	257.119	-0.431088	0.152011	0.0296233
ENSSSCG00000038643	KLF11	791.711	-0.312793	0.110417	0.0298515
ENSSSCG00000016843	CPLANE1	571.725	-0.264642	0.0934944	0.0300471
ENSSSCG00000010753	CLRN3	92.9441	-0.590181	0.20865	0.0301593
ENSSSCG00000038362		235.821	0.387875	0.137129	0.0301593
ENSSSCG00000010210	SLC16A9	80.9881	-0.584757	0.20684	0.0302336
ENSSSCG00000004125	STX11	922.514	0.647906	0.229392	0.0304552
ENSSSCG00000009408	LRCH1	1271.12	0.37944	0.134355	0.030464
ENSSSCG00000024958	GPR173	386.547	-0.308503	0.109317	0.0306145
ENSSSCG00000010151	LYST	175.046	-0.479104	0.169959	0.0308454
ENSSSCG00000012699	FHL1	1040.75	0.261563	0.0927857	0.0308454
ENSSSCG00000029668		1389.37	-0.260837	0.0926283	0.0310299
ENSSSCG00000030801		1715.82	0.634388	0.225482	0.0312219
ENSSSCG00000030767		73.586	0.706871	0.251235	0.0312219
ENSSSCG00000038505	MSI2	863.253	-0.280749	0.0998364	0.0313086
ENSSSCG00000025876	PBLD	354.718	-0.312779	0.111261	0.0313627
ENSSSCG00000037532	MNDA	751.195	0.947122	0.336902	0.0313627
ENSSSCG00000027196		198.472	0.424168	0.151069	0.0316344
ENSSSCG00000011720	MBNL1	4877.75	0.432986	0.154297	0.0317753
ENSSSCG00000009879	TPCN1	569.952	-0.3068	0.109366	0.031833
ENSSSCG00000000647	OLR1	910.905	0.562489	0.200701	0.0320793
ENSSSCG00000033574		149.975	-0.508998	0.181694	0.0321215
ENSSSCG00000008581	NCOA1	393.968	0.387505	0.138409	0.0322392
ENSSSCG00000017471	CDC6	213.614	0.382534	0.136711	0.0323656
ENSSSCG00000027320	SLC4A5	327.663	-0.342334	0.122369	0.0323736
ENSSSCG00000033194	GEMIN7	378.465	0.343988	0.122954	0.0323736
ENSSSCG00000030108	ZNFX1	20951.1	0.535267	0.191398	0.032418
ENSSSCG00000031871	ENTPD4	5579.55	0.447193	0.160045	0.0326151
ENSSSCG00000012104		813.963	-0.261371	0.0935834	0.0326913
ENSSSCG00000001912	PML	8981.75	0.478582	0.1717	0.0331631
ENSSSCG00000032367	CEBPD	5939.15	0.263093	0.0945996	0.0336844
ENSSSCG00000021383	CGAS	50.8756	1.10804	0.398711	0.033866
ENSSSCG00000016611	CADPS2	445.369	0.332746	0.11978	0.0339439
ENSSSCG00000017868		463.957	0.267468	0.096398	0.0341935
ENSSSCG00000024257	CEMIP2	1980.18	0.282522	0.101822	0.0341935
ENSSSCG00000003783	FPGT	330.646	-0.386582	0.139619	0.0347564
ENSSSCG00000001865	SCAPER	203.858	-0.380636	0.137593	0.0349113
ENSSSCG00000011408	ZMYND10	340.739	-0.35082	0.126815	0.0349113
ENSSSCG00000008183		650.58	-0.260968	0.0943257	0.0349113
ENSSSCG00000004761	ZFYVE19	652.238	0.422647	0.152851	0.0349556
ENSSSCG00000040061	NINJ1	229.451	0.388507	0.140598	0.0350617
ENSSSCG00000012838	TSPAN4	405.832	-0.288868	0.10457	0.0351133
ENSSSCG00000034924	JRKL	401.844	-0.276891	0.100231	0.0351133
ENSSSCG00000031627	WBP4	538.85	0.281195	0.101806	0.0351182
ENSSSCG00000011296	ANO10	461.572	0.288765	0.104655	0.0353923
ENSSSCG00000011500	KBTBD8	504.891	0.642882	0.233225	0.0356184
ENSSSCG00000014902	ANKRD42	469.531	-0.276866	0.100484	0.0357211
ENSSSCG00000027550	PLCD1	470.068	-0.282658	0.102622	0.0357982
ENSSSCG00000040905	FAAP24	85.1004	-0.966065	0.350939	0.0359169
ENSSSCG00000010391	ERCC6	496.237	-0.267593	0.0972369	0.0359905
ENSSSCG00000031456	ARL5B	2420.89	0.583136	0.211977	0.0360859
ENSSSCG00000013639	SLC44A2	603.714	-0.274454	0.0998187	0.0362253
ENSSSCG00000001486	LRRC1	614.419	-0.292936	0.106676	0.0364885
ENSSSCG00000010687	INPP5F	503.499	0.300452	0.109446	0.0365457
ENSSSCG00000002802	GINS3	221.784	0.413482	0.150847	0.0369008
ENSSSCG00000032360	PANX1	701.754	0.673541	0.245714	0.0369008
ENSSSCG00000016438	NUB1	5306.67	0.397859	0.145213	0.036968
ENSSSCG00000034708	PITX2	328.287	0.336248	0.122743	0.0369908
ENSSSCG00000030183		1078.6	0.268926	0.0981874	0.0370011
ENSSSCG00000038032		559.847	-0.340146	0.124217	0.0370462
ENSSSCG00000033025	C21orf91	996.347	0.371924	0.135851	0.0370793
ENSSSCG00000038500	TRIB1	4600.71	0.27033	0.0987677	0.0371052
ENSSSCG00000012950		168.399	0.427918	0.156338	0.0371052
ENSSSCG00000015732	TFCP2L1	239.66	-0.328561	0.120062	0.0371373
ENSSSCG00000022611	CAPRIN2	209.328	-0.367514	0.134329	0.0371766
ENSSSCG00000009035	SLC10A7	298.94	0.378067	0.138356	0.0374326
ENSSSCG00000034866		260.929	-0.357235	0.130786	0.0374869
ENSSSCG00000007529	SYCP2	795.168	0.322326	0.118014	0.0374869
ENSSSCG00000015525	TOR3A	2004.66	0.623444	0.228483	0.0376848
ENSSSCG00000021815		277.365	0.57329	0.210538	0.038207
ENSSSCG00000016255		93.2957	0.532828	0.195828	0.038431
ENSSSCG00000040416		483.871	-0.266517	0.0980464	0.0386267
ENSSSCG00000004657	CEP152	655.119	0.415958	0.153135	0.0388419
ENSSSCG00000004942	TIPIN	448.361	0.305451	0.112528	0.0389478
ENSSSCG00000035051	ADORA2B	722.431	0.327877	0.12078	0.0389478
ENSSSCG00000015545	GLUL	4033	0.495616	0.182567	0.0389478
ENSSSCG00000014039	RGS14	299.727	-0.350601	0.129386	0.039413
ENSSSCG00000035420	HES4	3732.67	0.777272	0.286909	0.0394472
ENSSSCG00000008347	FBXO48	94.6339	0.610196	0.225434	0.0396739
ENSSSCG00000035594	PRSS22	243.12	-0.359499	0.132824	0.0396757
ENSSSCG00000033089		8561.72	0.915973	0.338497	0.0397093
ENSSSCG00000039861	HDHD3	378.418	-0.345531	0.127925	0.0400253
ENSSSCG00000014618		1976.62	1.02263	0.378685	0.0400746
ENSSSCG00000017382	EZH1	292.951	-0.366963	0.135908	0.0401029
ENSSSCG00000015283	PIK3C2B	677.498	0.305582	0.113184	0.0401102
ENSSSCG00000015802	FAM149A	729.395	-0.275442	0.102096	0.0402394
ENSSSCG00000007286	ACSS2	294.404	-0.331362	0.122857	0.0403088
ENSSSCG00000033222	TRIM14	2108.89	0.456953	0.169547	0.0405321
ENSSSCG00000023176	TROAP	305.09	-0.333767	0.12387	0.0405764
ENSSSCG00000034360	CELSR2	1147.77	-0.277953	0.103217	0.040715
ENSSSCG00000012151	NHS	408.6	-0.326165	0.121241	0.0409664
ENSSSCG00000040550	CASC1	110.401	0.64027	0.238133	0.0410572
ENSSSCG00000006543	ADAR	5960.03	0.269026	0.100104	0.0411728
ENSSSCG00000015563	RGL1	1650.75	0.492566	0.183301	0.0411829
ENSSSCG00000008648	RSAD2	98449.3	0.723484	0.269303	0.0412134
ENSSSCG00000015299	STEAP4	435.292	1.38745	0.516479	0.0412134
ENSSSCG00000002298	ZFYVE26	791.663	0.260195	0.0969739	0.0415561
ENSSSCG00000024818	RCAN3	297.511	-0.317206	0.118351	0.0418229
ENSSSCG00000006917	LRRC8C	625.014	0.327563	0.122247	0.0418649
ENSSSCG00000027372	SAMD9	10558	0.526886	0.19664	0.0418649
ENSSSCG00000022009	DDC	234.437	-0.406999	0.152015	0.0419924
ENSSSCG00000001532	UHRF1BP1	787.557	0.281453	0.105109	0.0419924
ENSSSCG00000003539	GRHL3	278.643	0.333596	0.124593	0.0419924
ENSSSCG00000015549	RNASEL	5074.35	0.637279	0.238012	0.0419924
ENSSSCG00000038779	C5orf30	622.252	0.34068	0.12734	0.0422046
ENSSSCG00000037583	GNB4	1125.25	0.504516	0.188696	0.042377
ENSSSCG00000024972	CCDC25	1149.64	0.300792	0.1126	0.0426184
ENSSSCG00000010143	MTR	216.767	-0.46534	0.174295	0.0427385
ENSSSCG00000023419		532.692	-0.324001	0.121367	0.042743
ENSSSCG00000017330	MAP3K14	715.081	0.271207	0.101705	0.0430466
ENSSSCG00000011862	MUC13	202.866	0.376388	0.141289	0.0433098
ENSSSCG00000014410	SH3RF2	170.539	-0.392063	0.147184	0.0433154
ENSSSCG00000008020	IFT140	320.183	-0.297378	0.111668	0.0433868
ENSSSCG00000031206	TFCP2	424.611	-0.280282	0.10529	0.0434643
ENSSSCG00000022773		338.109	0.330802	0.124266	0.0434643
ENSSSCG00000036553	SAMD12	83.6983	-0.569862	0.21411	0.0435048
ENSSSCG00000005076	KIAA0586	283.499	-0.411385	0.154686	0.0435584
ENSSSCG00000006872	AGL	192.692	-0.374769	0.14086	0.0435584
ENSSSCG00000015329	PPP1R9A	281.141	-0.373718	0.140532	0.0435584
ENSSSCG00000038805	FBXO17	509.328	-0.318719	0.119808	0.0435584
ENSSSCG00000033791	IMPA1	1242.89	0.272797	0.102582	0.0435584
ENSSSCG00000008187	KIAA1211L	50.6166	0.875117	0.329002	0.0435584
ENSSSCG00000035185		382.907	1.12356	0.422349	0.0435584
ENSSSCG00000040814	IL28B	382.512	1.12722	0.423663	0.0435584
ENSSSCG00000022903	NAPEPLD	154.916	-0.433358	0.162985	0.0435937
ENSSSCG00000007486	CYP24A1	81.0833	0.567048	0.213335	0.0436477
ENSSSCG00000011065	MASTL	804.3	0.330988	0.124567	0.0437471
ENSSSCG00000004830		60.2194	0.969387	0.364993	0.0438634
ENSSSCG00000008055	TEDC2	241.306	0.35385	0.133239	0.0438641
ENSSSCG00000010605	STN1	650.67	0.324475	0.122242	0.0440255
ENSSSCG00000015120	USP2	815.896	-0.286275	0.10813	0.0447888
ENSSSCG00000027564		491.651	0.305439	0.115528	0.0451955
ENSSSCG00000016532	WDR91	401.392	-0.294338	0.111402	0.0453658
ENSSSCG00000016020	DUSP19	101.406	-0.484981	0.183673	0.0455484
ENSSSCG00000005720	MED27	435.388	0.309925	0.117472	0.0457613
ENSSSCG00000000811	PCED1B	512.314	-0.334614	0.12689	0.0458889
ENSSSCG00000004976	LRRC49	263.541	-0.337462	0.128034	0.0459868
ENSSSCG00000034207	CEBPB	1541.1	0.490283	0.186095	0.0460802
ENSSSCG00000010505	DNTT	75.9513	1.37306	0.521166	0.0460802
ENSSSCG00000002749		81.7589	0.943173	0.358199	0.0461914
ENSSSCG00000000179	CCDC65	95.4579	-0.543506	0.206621	0.046431
ENSSSCG00000012792	RENBP	422.32	-0.287843	0.10943	0.046431
ENSSSCG00000012905	TMEM134	327.323	0.314856	0.119726	0.0464478
ENSSSCG00000008820	TEC	1431.82	0.53628	0.203987	0.0465188
ENSSSCG00000005512	C5	82.341	0.634365	0.241354	0.0465847
ENSSSCG00000012267	JADE3	644.817	0.304118	0.115885	0.0470382
ENSSSCG00000039644		808.159	-0.322777	0.123089	0.0472554
ENSSSCG00000004547		108.264	-0.487929	0.186132	0.0472973
ENSSSCG00000030278	MLLT11	292.761	0.365825	0.139636	0.0474334
ENSSSCG00000017885	SMTNL2	755.232	-0.302717	0.115623	0.0476089
ENSSSCG00000022989	ZNF704	122.907	-0.492206	0.188061	0.0476178
ENSSSCG00000017673	INTS2	658.533	0.382356	0.146143	0.0477199
ENSSSCG00000031367	AADAC	92.0717	-0.597684	0.228463	0.047728
ENSSSCG00000012769	ATP2B3	731.238	-0.289227	0.110567	0.0477449
ENSSSCG00000032453	SUV39H1	325.698	0.28765	0.109992	0.0477738
ENSSSCG00000021918	CEP19	154.009	-0.409286	0.15655	0.0478429
ENSSSCG00000008535	CLIP4	514.682	-0.262414	0.100406	0.0478639
ENSSSCG00000028593	TEPSIN	373.813	0.285484	0.109232	0.0478639
ENSSSCG00000008631	SLC66A3	204.511	-0.336565	0.128832	0.047988
ENSSSCG00000013321	ELP4	362.6	-0.277669	0.106291	0.047988
ENSSSCG00000027565	ARHGAP45	1139.45	-0.269724	0.103278	0.0480665
ENSSSCG00000016050	INPP1	1227.24	0.26267	0.100654	0.0483102
ENSSSCG00000034049		408.7	-0.294726	0.112998	0.0484834
ENSSSCG00000032973	RNF113A	264.284	0.323067	0.123904	0.0485426
ENSSSCG00000000189	LMBR1L	539.605	0.318393	0.122219	0.0487848
ENSSSCG00000006392	IGSF8	340.921	-0.304152	0.116778	0.0488245
ENSSSCG00000010176	C1orf131	288.485	0.318286	0.122248	0.0489132

## Sheet: Table S5
Table S5. DEGs of Tg3 VS. NC
Ensembl Gene ID	Gene Symbol	BaseMean	log2FoldChange	LFC SE	Adjusted P value
ENSSSCG00000007858		3379.02	-0.37727	0.0616932	7.65316e-06
ENSSSCG00000001727	TNFRSF21	4164.85	0.369392	0.0638722	2.90763e-05
ENSSSCG00000027607	IER3	5690.3	0.429914	0.0766473	5.38537e-05
ENSSSCG00000034321	TP53INP1	5086.7	-0.312723	0.057052	7.97618e-05
ENSSSCG00000001453	HLA-DRA	2012.87	0.671057	0.123119	7.97618e-05
ENSSSCG00000037535	SLC34A1	1357.22	-0.407293	0.0809313	0.000480248
ENSSSCG00000016829	AGXT2	1056.67	-0.338633	0.066858	0.000480248
ENSSSCG00000011700	CP	658.512	0.72397	0.143281	0.000480248
ENSSSCG00000038534	TSR1	1632.34	0.311583	0.0626868	0.000589139
ENSSSCG00000014011	RASGEF1C	1525.73	0.306807	0.0623857	0.000694443
ENSSSCG00000001107	SLC17A1	2874.3	-0.318274	0.0667711	0.00135194
ENSSSCG00000006693	PDZK1	7877.86	-0.374427	0.0804637	0.00180248
ENSSSCG00000037254	RNPC3	1545.14	-0.313309	0.0669567	0.00180248
ENSSSCG00000034444	EIF4EBP2	4091.21	-0.276139	0.0594525	0.00180248
ENSSSCG00000020846	SCARA3	3200.78	0.38289	0.0822302	0.00180248
ENSSSCG00000010546		2022.3	-0.39076	0.0843876	0.00180969
ENSSSCG00000000696		1480.2	0.293425	0.0638158	0.00193993
ENSSSCG00000033262		6348.35	0.329041	0.0716614	0.00193993
ENSSSCG00000009668	CLU	107867	0.345997	0.0759733	0.00205796
ENSSSCG00000012132	ASB9	449.101	0.785288	0.172214	0.00205796
ENSSSCG00000031741		2529.06	0.275451	0.0609197	0.0022154
ENSSSCG00000003861	ORC1	1284.85	0.334134	0.0745754	0.00257069
ENSSSCG00000037549	GCLM	6069.71	-0.320759	0.0722552	0.00298611
ENSSSCG00000009942	DAO	1524.95	-0.497431	0.113015	0.00328319
ENSSSCG00000010814	ESRRG	672.693	-0.420439	0.0954847	0.00328319
ENSSSCG00000008953	CXCL8	1188.1	0.459241	0.104828	0.00347502
ENSSSCG00000010523	HOGA1	1453.78	-0.368515	0.0843789	0.00356533
ENSSSCG00000037015	SESN3	950.265	-0.489251	0.112742	0.00380991
ENSSSCG00000003551	PAQR7	2348.22	0.501027	0.115505	0.00380991
ENSSSCG00000033189		1128.37	-0.446693	0.103292	0.00391369
ENSSSCG00000005965	MYC	6403.28	0.318971	0.0739068	0.0039445
ENSSSCG00000012967	FOSL1	1972.34	0.507793	0.118366	0.00422994
ENSSSCG00000028092		1080.41	0.439209	0.102689	0.00429511
ENSSSCG00000030300		3310.96	0.343864	0.0805613	0.00434269
ENSSSCG00000018094	CYTB	18454.2	-0.405699	0.0956465	0.00474995
ENSSSCG00000013735	JUNB	3471.05	0.310179	0.0732215	0.00474995
ENSSSCG00000006179	STAU2	2363.58	-0.340862	0.0808804	0.00509818
ENSSSCG00000008261	HK2	1666.95	0.419644	0.0997574	0.00514433
ENSSSCG00000010853	EPHX1	4092.85	-0.361977	0.086309	0.00530776
ENSSSCG00000029627		1206.17	0.261366	0.0626771	0.00540577
ENSSSCG00000009216	SPP1	254559	0.273794	0.0655383	0.00540577
ENSSSCG00000028056	ZFP36	13549.5	0.328721	0.0788554	0.00540577
ENSSSCG00000034036		581.404	-0.515482	0.123906	0.00548583
ENSSSCG00000011782	ABCC5	4059.61	-0.313778	0.0758694	0.00597584
ENSSSCG00000011864	UMPS	1173.29	0.366489	0.0889384	0.00624711
ENSSSCG00000029456	SLC7A1	1816.03	0.279934	0.0682908	0.00658435
ENSSSCG00000013408	ADM	2080.97	0.379433	0.0925294	0.00658435
ENSSSCG00000040735	DDAH1	6773.96	-0.300349	0.0736049	0.00685934
ENSSSCG00000038783		1110.36	0.285384	0.0700401	0.00690479
ENSSSCG00000010494	SORBS1	1600.1	-0.301352	0.0742402	0.00698218
ENSSSCG00000035598	EDN1	1013.23	0.584158	0.143759	0.00698218
ENSSSCG00000011056	FRMD4A	1325.71	0.405063	0.0999488	0.00705162
ENSSSCG00000010723	ACADSB	1675.76	-0.34218	0.0852543	0.00768989
ENSSSCG00000024058	SLC5A2	1781.88	-0.313692	0.0782506	0.00768989
ENSSSCG00000033741	NIP7	844.099	0.281336	0.0700487	0.00768989
ENSSSCG00000021515	HS3ST1	688.427	0.494313	0.123216	0.00768989
ENSSSCG00000018080	ATP8	2425.5	-0.32422	0.0811141	0.0079547
ENSSSCG00000028878	BCAR1	9310.41	0.296609	0.0743616	0.00811305
ENSSSCG00000013551	C3	6899.91	0.302174	0.0759409	0.00832216
ENSSSCG00000024476	CES3	598.616	-0.379146	0.0957427	0.00862172
ENSSSCG00000004774	IVD	2323.91	-0.27298	0.0689053	0.00862172
ENSSSCG00000004529	POLI	878.965	0.43392	0.109497	0.00862172
ENSSSCG00000002847	GPT2	3417.92	-0.316883	0.0801555	0.00874026
ENSSSCG00000003506	PINK1	1078.55	-0.294982	0.0752771	0.00981976
ENSSSCG00000015119	MFRP	1450.36	-0.360041	0.0921539	0.0100276
ENSSSCG00000010461	ANKRD1	7320.06	0.317361	0.0811751	0.0100276
ENSSSCG00000028682		1439.1	-0.284633	0.0730385	0.0101724
ENSSSCG00000032648	RBL2	963.896	-0.309613	0.0797788	0.0103279
ENSSSCG00000037637	GGH	2978.03	0.316215	0.081403	0.0103279
ENSSSCG00000011912	QTRT2	686.441	0.427902	0.110228	0.0103279
ENSSSCG00000016981	CPEB4	2560.06	-0.279148	0.0720986	0.0105909
ENSSSCG00000038562	RND1	1104.27	0.51587	0.134913	0.0124233
ENSSSCG00000012071		764.314	-0.291493	0.0766666	0.0125917
ENSSSCG00000021166	RPAP3	1445.08	0.300541	0.0791309	0.0125917
ENSSSCG00000002004	PSME2	6067.72	0.31177	0.0818261	0.0125917
ENSSSCG00000037910	DUSP6	2058.06	0.330198	0.0866968	0.0125917
ENSSSCG00000004222	NCOA7	1810.57	0.429996	0.113233	0.0125917
ENSSSCG00000005518		2423.18	0.437203	0.114904	0.0125917
ENSSSCG00000035297	ISG12(A)	914.878	1.0065	0.265819	0.0129092
ENSSSCG00000006624	SELENBP1	690.14	-0.331791	0.0879212	0.0133719
ENSSSCG00000010272	ADAMTS14	1352.09	-0.435111	0.115809	0.0135883
ENSSSCG00000035693	POLRMT	1471.58	0.301789	0.0803378	0.0135883
ENSSSCG00000031170	TMEM123	1327.38	0.48523	0.129199	0.0135883
ENSSSCG00000008970	CDKL2	510.442	-0.492479	0.132709	0.0159706
ENSSSCG00000003134	GRWD1	1089.96	0.27368	0.0737668	0.0159706
ENSSSCG00000035657	DIP2A	1144.4	-0.292924	0.0790707	0.0161636
ENSSSCG00000011775	KLHL24	593.72	-0.364999	0.0988532	0.0168007
ENSSSCG00000009742	ULK1	2896.85	-0.278497	0.0755168	0.0168971
ENSSSCG00000000950	E2F7	1159.9	0.274781	0.0745779	0.0168971
ENSSSCG00000015854		1070.19	-0.298535	0.0812862	0.0171259
ENSSSCG00000037808		854.136	0.528492	0.143964	0.0171259
ENSSSCG00000023880	RRP8	462.433	0.372999	0.10219	0.0179964
ENSSSCG00000010831	DUSP10	1419.53	0.455766	0.124891	0.0179964
ENSSSCG00000040746	LRP2	5999.07	-0.301547	0.0827426	0.0181863
ENSSSCG00000017356	FAM171A2	1066.99	-0.299358	0.0823594	0.0186478
ENSSSCG00000033983	RRP7A	1042.79	0.284066	0.0781781	0.0186478
ENSSSCG00000022649	SLC7A11	766.569	-0.332736	0.0918999	0.0188157
ENSSSCG00000018086	ND4L	4029.56	-0.30751	0.0849166	0.0188157
ENSSSCG00000016657	AOAH	6081.08	0.296657	0.081864	0.0188157
ENSSSCG00000024385	RNASEH2B	1137.92	0.38604	0.106601	0.0188157
ENSSSCG00000015250	ADAMTS15	532.554	-0.562866	0.155875	0.0189182
ENSSSCG00000021374		476.071	-0.354216	0.0980059	0.0189182
ENSSSCG00000001457	SLA-DQB1	1956.58	0.406094	0.112447	0.0189182
ENSSSCG00000039413	SLC9A3	612.317	-0.364213	0.101133	0.0193347
ENSSSCG00000035619	TMEM135	480.565	-0.375764	0.104661	0.019424
ENSSSCG00000015027	C11orf1	2497.44	-0.371361	0.103318	0.019424
ENSSSCG00000037547	SLC17A3	1344.4	-0.277555	0.0772303	0.019424
ENSSSCG00000039658		4443.81	0.261704	0.0727712	0.019424
ENSSSCG00000017578	ITGA3	23688.2	0.364202	0.101394	0.019424
ENSSSCG00000029760	CIPC	1261.13	-0.305224	0.0851784	0.0198017
ENSSSCG00000023924	PDE1A	638.108	-0.302574	0.0845373	0.0199733
ENSSSCG00000007857	ACSM3	814.662	-0.310768	0.0869395	0.0200829
ENSSSCG00000024678	MEGF6	3055.27	-0.285035	0.0797533	0.0200829
ENSSSCG00000012376	GDPD2	1392.72	-0.375689	0.105339	0.0202431
ENSSSCG00000001137	HIST1H1D	1320.74	0.27692	0.0776923	0.0202477
ENSSSCG00000033180	PSMD10	882.949	0.313747	0.0882654	0.0205851
ENSSSCG00000000551	ARNTL2	1229.06	0.319064	0.0897434	0.0205851
ENSSSCG00000010549		792.411	-0.35744	0.100953	0.0212844
ENSSSCG00000033135	VAMP5	601.485	0.299299	0.0846633	0.0212844
ENSSSCG00000016548		6974.15	0.35846	0.101226	0.0212844
ENSSSCG00000009959	ASPHD2	786.952	0.486513	0.137603	0.0212844
ENSSSCG00000023472	FMO3	870.706	-0.355882	0.101164	0.0217547
ENSSSCG00000033190		6018.28	-0.310879	0.0883188	0.0217547
ENSSSCG00000011400	SEMA3B	1162.68	-0.26826	0.0760451	0.0217547
ENSSSCG00000008959	CXCL2	5690.48	0.387249	0.10995	0.0217547
ENSSSCG00000035969	THRA	972.77	-0.275513	0.0786715	0.0225732
ENSSSCG00000038912	IFITM3	9921.32	0.336788	0.0963576	0.0227938
ENSSSCG00000010261	PPA1	2240.51	0.410479	0.117558	0.0229505
ENSSSCG00000004082		503.825	0.360593	0.103734	0.0237552
ENSSSCG00000026904	NFKBIB	1089.15	0.279184	0.0805845	0.0241235
ENSSSCG00000038763	CERK	1526.94	0.350604	0.101207	0.0241235
ENSSSCG00000036790	AKAP7	524.178	0.565559	0.16302	0.0241235
ENSSSCG00000025924	IGFBP5	1129.32	-0.412285	0.119175	0.0243323
ENSSSCG00000035059	MCM10	942.162	0.314908	0.0910821	0.0243323
ENSSSCG00000031701	GXYLT1	1430.85	-0.349093	0.101145	0.0245957
ENSSSCG00000000062	CSDC2	1325.04	-0.402957	0.116814	0.0246287
ENSSSCG00000010874	ADSS	3619.8	0.293069	0.0850019	0.0246539
ENSSSCG00000025836		1521.39	0.406853	0.11824	0.0250877
ENSSSCG00000027860	ERAP2	4887.89	0.380495	0.110849	0.0252505
ENSSSCG00000006970	DLC1	461.566	0.438039	0.127549	0.0252505
ENSSSCG00000001835	ABHD2	2904.23	0.377229	0.110174	0.0259261
ENSSSCG00000007817	IL4R	2157.08	0.37773	0.110397	0.0259802
ENSSSCG00000028124	SNRPN	1272.81	-0.294028	0.0860738	0.0262767
ENSSSCG00000028696	FEN1	575.672	0.372819	0.109618	0.027466
ENSSSCG00000036831	EFNA4	495.464	-0.385417	0.113951	0.0288225
ENSSSCG00000021698	RRP1B	2761.14	0.350148	0.103591	0.028907
ENSSSCG00000021902	GABRP	7935.46	0.749393	0.222655	0.0294223
ENSSSCG00000013244	PACSIN3	1191.34	-0.312733	0.0935486	0.0313321
ENSSSCG00000034994	AKAP1	1170.83	0.306506	0.0918471	0.0314026
ENSSSCG00000034350	SERHL2	736.532	-0.310564	0.0931753	0.0315652
ENSSSCG00000034570	IFI6	20414.5	0.5758	0.172933	0.0317867
ENSSSCG00000016758	STK17A	1230.49	0.413091	0.124246	0.0317874
ENSSSCG00000034630	ABI2	625.506	-0.298726	0.0900036	0.0320135
ENSSSCG00000003079		2318.87	0.398046	0.120126	0.0323571
ENSSSCG00000032381	LITAF	5628.14	0.296583	0.0896185	0.0324375
ENSSSCG00000012277	TIMP1	4150.63	0.356418	0.107674	0.0324375
ENSSSCG00000025704	DENND2D	1024.01	0.365268	0.110533	0.0328283
ENSSSCG00000038594		8374.95	0.295381	0.0894887	0.0331378
ENSSSCG00000007492	FAM210B	450.476	-0.475244	0.1442	0.0333389
ENSSSCG00000012077	MX1	32433.2	0.352336	0.107119	0.0337984
ENSSSCG00000016210	ABCB6	1571.81	-0.314786	0.0957594	0.0338888
ENSSSCG00000001760	ACSBG1	480.801	-0.406118	0.123747	0.0342584
ENSSSCG00000017152	SGSH	913.798	-0.268995	0.0823927	0.0359074
ENSSSCG00000013753		2655.19	0.271193	0.0833018	0.0365237
ENSSSCG00000001470	SLA-DMA	1340.17	0.301181	0.0927433	0.0373668
ENSSSCG00000006002	CCN3	8356.57	0.623824	0.192137	0.0373668
ENSSSCG00000001952	NFKBIA	3813.75	0.359406	0.110741	0.0373851
ENSSSCG00000004870	CNDP2	8306.64	0.300792	0.0929184	0.038185
ENSSSCG00000014171	ERAP1	3248.21	0.341884	0.105657	0.0382183
ENSSSCG00000013004	TM7SF2	1347.59	-0.274219	0.084859	0.0385751
ENSSSCG00000009083	SPRY1	491.474	0.408083	0.126477	0.0390094
ENSSSCG00000030696	SLC19A1	711.885	-0.270275	0.0840431	0.0400133
ENSSSCG00000001456		2769.46	0.264043	0.0824936	0.0414237
ENSSSCG00000032469		2746.07	0.266995	0.0834606	0.0414237
ENSSSCG00000030451	LRRC14	1167.98	0.279499	0.0873501	0.0414237
ENSSSCG00000025856	TMEM106A	696.283	0.466338	0.145684	0.0414237
ENSSSCG00000038383	DYNC2LI1	1518.46	-0.312866	0.0979258	0.0414324
ENSSSCG00000012315	SYNJ2	1197.65	0.303595	0.0950092	0.0414324
ENSSSCG00000027676	NOP56	2804.25	0.262263	0.0822325	0.0419368
ENSSSCG00000027846	RRP15	1175.48	0.299153	0.0939406	0.0424803
ENSSSCG00000013034	PLCB3	2046.1	0.349363	0.109749	0.0425025
ENSSSCG00000009397	CAB39L	3663.31	0.275373	0.086609	0.0425726
ENSSSCG00000001455		557.847	0.364708	0.114675	0.0425726
ENSSSCG00000023173	REXO4	556.894	0.275852	0.0868585	0.042725
ENSSSCG00000037426		452.964	-0.329768	0.104373	0.0432614
ENSSSCG00000003908	TSPAN1	1127.42	-0.27571	0.0871783	0.0432614
ENSSSCG00000025027	METTL1	519.32	0.312684	0.0988904	0.0432614
ENSSSCG00000000171	CKAP4	1010.42	0.344572	0.108822	0.0432614
ENSSSCG00000001579		4001.63	0.360046	0.11393	0.0432614
ENSSSCG00000006161	IL7	694.412	0.374081	0.118356	0.0432614
ENSSSCG00000016263		2034.49	0.392999	0.124077	0.0432614
ENSSSCG00000011553		523.603	-0.298029	0.0945394	0.0438727
ENSSSCG00000000743	FKBP4	3183.97	0.277723	0.0880756	0.0438727
ENSSSCG00000008240		1006.78	-0.358065	0.113775	0.0441846
ENSSSCG00000026951	PSMB8	6797.58	0.282322	0.0897567	0.0441846
ENSSSCG00000040317	SOD2	3352.2	0.313799	0.0997565	0.0441846
ENSSSCG00000029558	EXTL1	627.854	-0.330809	0.105359	0.0445887
ENSSSCG00000003951	C1orf210	735.725	-0.32097	0.102302	0.0447966
ENSSSCG00000004617	FAM214A	564.178	-0.389828	0.124388	0.0449967
ENSSSCG00000000061	PMM1	959.399	-0.321138	0.102891	0.0459849
ENSSSCG00000007004		2623.99	0.316466	0.101483	0.0461477
ENSSSCG00000033998	SLC43A3	1822.23	0.357048	0.114984	0.0478477
ENSSSCG00000025160	DPF1	501.713	-0.296697	0.095686	0.0480429
ENSSSCG00000020970	IL6	1504.96	0.620254	0.199915	0.0480429
ENSSSCG00000012746		984.421	-0.298623	0.0964155	0.0480504
ENSSSCG00000024614	ITSN1	2724.93	0.362234	0.116999	0.0480504
ENSSSCG00000011358	TREX1	539.345	0.471587	0.152265	0.0480504
ENSSSCG00000017592	MBTD1	1409.86	-0.291202	0.0941318	0.0481108
ENSSSCG00000029367		693.892	0.274385	0.0889459	0.0487157
ENSSSCG00000012324	IQSEC2	1798.65	0.272027	0.0883134	0.0491616
ENSSSCG00000034516	CDKL1	575.783	-0.387973	0.126295	0.0496558
ENSSSCG00000021588	DAPK2	939.268	0.266535	0.0867999	0.0496558
ENSSSCG00000013662	PPAN	859.423	0.2775	0.0904163	0.0496558
ENSSSCG00000035051	ADORA2B	722.431	0.371163	0.12092	0.0496558
ENSSSCG00000016175	MREG	562.183	0.350731	0.114373	0.0498318
ENSSSCG00000017367	MPP2	820.891	-0.329148	0.107469	0.0498535
ENSSSCG00000032436		23149.5	0.468659	0.153051	0.0498535

## Sheet: Table S6
Table S6. Significant GO terms enriched by DEGs of WT VS. NC
Term	Count	%	Genes	P value
GO:0051403~stress-activated MAPK cascade	4	40	GADD45G, GADD45B, MYC, TRIB1	0.000233
GO:0031098~stress-activated protein kinase signaling cascade	4	40	GADD45G, GADD45B, MYC, TRIB1	0.000269
GO:0014910~regulation of smooth muscle cell migration	3	30	MYC, PLAU, TRIB1	0.000347
GO:0014909~smooth muscle cell migration	3	30	MYC, PLAU, TRIB1	0.000401
GO:0014812~muscle cell migration	3	30	MYC, PLAU, TRIB1	0.000554
GO:0035556~intracellular signal transduction	7	70	IER3, ADM, GADD45G, GADD45B, AMOTL2, MYC, TRIB1	0.000849
GO:0009966~regulation of signal transduction	7	70	IER3, ADM, GADD45G, GADD45B, MYC, PLAU, TRIB1	0.000983
GO:0033554~cellular response to stress	6	60	IER3, ADM, GADD45G, GADD45B, MYC, TRIB1	0.00114109
GO:0010646~regulation of cell communication	7	70	IER3, ADM, GADD45G, GADD45B, MYC, PLAU, TRIB1	0.00171827
GO:0023051~regulation of signaling	7	70	IER3, ADM, GADD45G, GADD45B, MYC, PLAU, TRIB1	0.00187937
GO:0043065~positive regulation of apoptotic process	4	40	ADM, GADD45G, GADD45B, MYC	0.00283241
GO:0043068~positive regulation of programmed cell death	4	40	ADM, GADD45G, GADD45B, MYC	0.00290351
GO:0080135~regulation of cellular response to stress	4	40	IER3, GADD45G, GADD45B, MYC	0.00296119
GO:0080134~regulation of response to stress	5	50	IER3, GADD45G, GADD45B, MYC, PLAU	0.00314548
GO:0010942~positive regulation of cell death	4	40	ADM, GADD45G, GADD45B, MYC	0.00335367
GO:0007254~JNK cascade	3	30	GADD45G, GADD45B, TRIB1	0.00404367
GO:0042981~regulation of apoptotic process	5	50	IER3, ADM, GADD45G, GADD45B, MYC	0.00430724
GO:0043067~regulation of programmed cell death	5	50	IER3, ADM, GADD45G, GADD45B, MYC	0.00445502
GO:0043408~regulation of MAPK cascade	4	40	GADD45G, GADD45B, MYC, TRIB1	0.00458613
GO:0048583~regulation of response to stimulus	7	70	IER3, ADM, GADD45G, GADD45B, MYC, PLAU, TRIB1	0.0046807
GO:0032872~regulation of stress-activated MAPK cascade	3	30	GADD45G, GADD45B, MYC	0.00480928
GO:0070302~regulation of stress-activated protein kinase signaling cascade	3	30	GADD45G, GADD45B, MYC	0.00485626
GO:0006950~response to stress	7	70	IER3, ADM, GADD45G, GADD45B, MYC, PLAU, TRIB1	0.00496863
GO:0010941~regulation of cell death	5	50	IER3, ADM, GADD45G, GADD45B, MYC	0.00565752
GO:0000185~activation of MAPKKK activity	2	20	GADD45G, GADD45B	0.00588164
GO:0019220~regulation of phosphate metabolic process	5	50	ADM, GADD45G, GADD45B, MYC, TRIB1	0.00714757
GO:0051174~regulation of phosphorus metabolic process	5	50	ADM, GADD45G, GADD45B, MYC, TRIB1	0.00716354
GO:0000165~MAPK cascade	4	40	GADD45G, GADD45B, MYC, TRIB1	0.00837759
GO:1900745~positive regulation of p38MAPK cascade	2	20	GADD45G, GADD45B	0.00854493
GO:1902531~regulation of intracellular signal transduction	5	50	IER3, GADD45G, GADD45B, MYC, TRIB1	0.00894327
GO:0023014~signal transduction by protein phosphorylation	4	40	GADD45G, GADD45B, MYC, TRIB1	0.00940799
GO:0031325~positive regulation of cellular metabolic process	6	60	KLF6, ADM, GADD45G, GADD45B, MYC, TRIB1	0.00950691
GO:0006915~apoptotic process	5	50	IER3, ADM, GADD45G, GADD45B, MYC	0.00957182
GO:0065009~regulation of molecular function	6	60	GADD45G, BHLHE40, GADD45B, MYC, PLAU, TRIB1	0.00986194
GO:0007165~signal transduction	8	80	IER3, ADM, GADD45G, GADD45B, AMOTL2, MYC, PLAU, TRIB1	0.0100236
GO:0012501~programmed cell death	5	50	IER3, ADM, GADD45G, GADD45B, MYC	0.0117706
GO:0051338~regulation of transferase activity	4	40	GADD45G, GADD45B, MYC, TRIB1	0.0118934
GO:0044707~single-multicellular organism process	8	80	KLF6, ADM, GADD45G, BHLHE40, GADD45B, MYC, PLAU, TRIB1	0.011951
GO:0043405~regulation of MAP kinase activity	3	30	GADD45G, GADD45B, TRIB1	0.0124335
GO:0009893~positive regulation of metabolic process	6	60	KLF6, ADM, GADD45G, GADD45B, MYC, TRIB1	0.0130051
GO:0038066~p38MAPK cascade	2	20	GADD45G, GADD45B	0.0138525
GO:0051241~negative regulation of multicellular organismal process	4	40	ADM, MYC, PLAU, TRIB1	0.0141226
GO:0008219~cell death	5	50	IER3, ADM, GADD45G, GADD45B, MYC	0.0143128
GO:0050794~regulation of cellular process	10	100	KLF6, IER3, ADM, GADD45G, BHLHE40, GADD45B, AMOTL2, MYC, PLAU, TRIB1	0.0144586
GO:0009628~response to abiotic stimulus	4	40	ADM, BHLHE40, MYC, PLAU	0.0145806
GO:1900744~regulation of p38MAPK cascade	2	20	GADD45G, GADD45B	0.014911
GO:0010562~positive regulation of phosphorus metabolic process	4	40	ADM, GADD45G, GADD45B, MYC	0.0153631
GO:0045937~positive regulation of phosphate metabolic process	4	40	ADM, GADD45G, GADD45B, MYC	0.0153631
GO:0044700~single organism signaling	8	80	IER3, ADM, GADD45G, GADD45B, AMOTL2, MYC, PLAU, TRIB1	0.0155706
GO:0048519~negative regulation of biological process	7	70	IER3, ADM, BHLHE40, GADD45B, MYC, PLAU, TRIB1	0.0163864
GO:0023052~signaling	8	80	IER3, ADM, GADD45G, GADD45B, AMOTL2, MYC, PLAU, TRIB1	0.0163927
GO:0007154~cell communication	8	80	IER3, ADM, GADD45G, GADD45B, AMOTL2, MYC, PLAU, TRIB1	0.0166316
GO:0001933~negative regulation of protein phosphorylation	3	30	GADD45B, MYC, TRIB1	0.0176406
GO:0050896~response to stimulus	9	90	IER3, ADM, GADD45G, BHLHE40, GADD45B, AMOTL2, MYC, PLAU, TRIB1	0.0184114
GO:0048522~positive regulation of cellular process	7	70	KLF6, ADM, GADD45G, GADD45B, MYC, PLAU, TRIB1	0.0186833
GO:0042326~negative regulation of phosphorylation	3	30	GADD45B, MYC, TRIB1	0.0207236
GO:0050789~regulation of biological process	10	100	KLF6, IER3, ADM, GADD45G, BHLHE40, GADD45B, AMOTL2, MYC, PLAU, TRIB1	0.0208112
GO:0002521~leukocyte differentiation	3	30	KLF6, MYC, TRIB1	0.0250991
GO:0071900~regulation of protein serine/threonine kinase activity	3	30	GADD45G, GADD45B, TRIB1	0.0252975
GO:0002762~negative regulation of myeloid leukocyte differentiation	2	20	MYC, TRIB1	0.0264877
GO:0001932~regulation of protein phosphorylation	4	40	GADD45G, GADD45B, MYC, TRIB1	0.0272899
GO:0030154~cell differentiation	6	60	KLF6, ADM, GADD45G, GADD45B, MYC, TRIB1	0.0277544
GO:0051716~cellular response to stimulus	8	80	IER3, ADM, GADD45G, GADD45B, AMOTL2, MYC, PLAU, TRIB1	0.0300029
GO:0048585~negative regulation of response to stimulus	4	40	ADM, MYC, PLAU, TRIB1	0.0312671
GO:0048518~positive regulation of biological process	7	70	KLF6, ADM, GADD45G, GADD45B, MYC, PLAU, TRIB1	0.0320319
GO:0010563~negative regulation of phosphorus metabolic process	3	30	GADD45B, MYC, TRIB1	0.0324288
GO:0045936~negative regulation of phosphate metabolic process	3	30	GADD45B, MYC, TRIB1	0.0324288
GO:0032501~multicellular organismal process	8	80	KLF6, ADM, GADD45G, BHLHE40, GADD45B, MYC, PLAU, TRIB1	0.0326395
GO:0042325~regulation of phosphorylation	4	40	GADD45G, GADD45B, MYC, TRIB1	0.0327221
GO:0065007~biological regulation	10	100	KLF6, IER3, ADM, GADD45G, BHLHE40, GADD45B, AMOTL2, MYC, PLAU, TRIB1	0.0343729
GO:0032270~positive regulation of cellular protein metabolic process	4	40	GADD45G, GADD45B, MYC, TRIB1	0.0344032
GO:0031400~negative regulation of protein modification process	3	30	GADD45B, MYC, TRIB1	0.036267
GO:0048856~anatomical structure development	7	70	KLF6, IER3, ADM, GADD45G, GADD45B, MYC, TRIB1	0.0380061
GO:0048869~cellular developmental process	6	60	KLF6, ADM, GADD45G, GADD45B, MYC, TRIB1	0.0399469
GO:0031100~organ regeneration	2	20	ADM, MYC	0.0400133
GO:0051247~positive regulation of protein metabolic process	4	40	GADD45G, GADD45B, MYC, TRIB1	0.040208
GO:0042127~regulation of cell proliferation	4	40	ADM, MYC, PLAU, TRIB1	0.0432971
GO:0032502~developmental process	7	70	KLF6, IER3, ADM, GADD45G, GADD45B, MYC, TRIB1	0.0436616
GO:0051347~positive regulation of transferase activity	3	30	GADD45G, GADD45B, MYC	0.0437085
GO:0009611~response to wounding	3	30	ADM, MYC, PLAU	0.0448345
GO:0008285~negative regulation of cell proliferation	3	30	ADM, MYC, TRIB1	0.0450863
GO:1902106~negative regulation of leukocyte differentiation	2	20	MYC, TRIB1	0.0461994
GO:0045638~negative regulation of myeloid cell differentiation	2	20	MYC, TRIB1	0.0487664
GO:0030334~regulation of cell migration	3	30	MYC, PLAU, TRIB1	0.0494504

## Sheet: Table S7
Table S7. Significant GO terms enriched by DEGs of Tg1 VS. NC
Term	Count	%	Genes	P value
GO:1901701~cellular response to oxygen-containing compound	39	14.8855	KMT2E, TSPO, TNF, CPEB4, BCAR1, EDN1, NFKBIA, ANKRD1, ABCA1, CBX8, GCLM, PHIP, ZFP36L1, IGF1R, PRKAR2A, SORBS1, TICAM1, ZC3H12A, SPIDR, PIK3R3, ERRFI1, MYC, ZFP36, IL6, TESC, SOGA1, SOCS3, PIK3C2A, ROCK2, ITGA2, PDE4D, CDK6, FZD4, NRIP1, RYR3, PLSCR3, LRP6, ABL2, KLF4	2.55e-09
GO:0071396~cellular response to lipid	28	10.687	KMT2E, TSPO, TNF, EDN1, PAQR7, NFKBIA, ANKRD1, ABCA1, ZFP36L1, TICAM1, ZC3H12A, MYC, ERRFI1, ZFP36, TESC, IL6, ROCK2, ESRRG, ITGA2, CDK6, PDE4D, FZD4, NRIP1, PLSCR3, LRP6, ABL2, CLOCK, KLF4	4.7e-09
GO:0033993~response to lipid	37	14.1221	KMT2E, TNFRSF6B, TNFRSF21, TSPO, TNF, EDN1, CXCL2, NFKBIA, PAQR7, ANKRD1, ABCA1, ZFP36L1, TICAM1, ZC3H12A, FOSL1, ERRFI1, MYC, SPP1, ZFP36, IL6, TESC, ROCK2, ESRRG, ITGA2, PDE4D, CDK6, FZD4, JUNB, NRIP1, ADM, PTGDS, PLSCR3, LRP6, ABCC2, ABL2, CLOCK, KLF4	6.33e-09
GO:1901700~response to oxygen-containing compound	50	19.084	TSPO, CPEB4, BCAR1, EDN1, ANKRD1, CBX8, PRKAR2A, TICAM1, FOSL1, ERRFI1, MYC, ZFP36, SOGA1, ROCK2, ND5, PIK3C2A, SOCS3, CDK6, PDE4D, JUNB, NRIP1, ADM, RYR3, KMT2E, TNFRSF6B, TNFRSF21, TNF, CXCL2, NFKBIA, ABCA1, GCLM, TIMP1, PHIP, ZFP36L1, IGF1R, SORBS1, ZC3H12A, SPIDR, PIK3R3, SPP1, IL6, TESC, CBL, ITGA2, FZD4, PLSCR3, LRP6, ABCC2, ABL2, KLF4	1.44e-08
GO:0010033~response to organic substance	76	29.0076	TSPO, BCAR1, CPEB4, EDN1, ANKRD1, PRKAR2A, ANK2, IL4R, TICAM1, NFIL3, MYC, ERRFI1, FOSL1, RC3H1, USP13, ZFP36, SOGA1, SOCS3, ROCK2, ND5, PIK3C2A, PDE4D, FADD, CDK6, JUNB, SLC7A11, NRIP1, ADM, PTGDS, PSME2, RYR3, PPP1R15A, CLOCK, HLA-DRA, KMT2E, TNFRSF6B, GLG1, TNFRSF21, TNF, HAX1, IFITM3, CLU, CXCL2, PAQR7, NFKBIA, ABCA1, GCLM, CD74, IFI35, TIMP1, ZFP36L1, PHIP, IGF1R, PEG10, SORBS1, ZC3H12A, SPI…	2.18e-08
GO:0071310~cellular response to organic substance	64	24.4275	TSPO, CPEB4, BCAR1, EDN1, ANKRD1, PRKAR2A, IL4R, TICAM1, NFIL3, MYC, ERRFI1, RC3H1, ZFP36, SOGA1, ROCK2, PIK3C2A, SOCS3, PDE4D, FADD, CDK6, JUNB, NRIP1, PSME2, RYR3, PPP1R15A, CLOCK, HLA-DRA, KMT2E, TNFRSF6B, GLG1, TNFRSF21, TNF, HAX1, IFITM3, CXCL2, PAQR7, NFKBIA, ABCA1, GCLM, CD74, IFI35, PHIP, ZFP36L1, IGF1R, PEG10, SORBS1, ZC3H12A, SPIDR, HSPA5, PIK3R3, HERPUD1, TESC, IL6, CBL, ESRRG, ITGA2, …	2.37e-08
GO:0009893~positive regulation of metabolic process	80	30.5344	ALS2, TSPO, EDN1, ANKRD1, SDC4, CBX8, DDR2, PRKAR2A, ANK2, TICAM1, ARHGAP8, NFIL3, MYC, FOSL1, RC3H1, SERTAD1, USP13, ZFP36, CCDC88A, SOCS3, ROCK2, MICAL2, WNK1, NCOA7, CDK6, FADD, SIX4, HLTF, JUNB, NRIP1, ASB9, PLCE1, ADM, PSME2, ZMIZ1, GADD45G, ASH1L, PPP1R15A, CLOCK, KMT2E, TNFRSF6B, GLIS3, TNF, KMT2A, HAX1, SLC39A10, SLF2, CLU, NFKBIA, ABCA1, CD74, ZFP36L1, PHIP, IGF1R, SORBS1, ZC3H12A, SPIDR…	2.47e-08
GO:0010604~positive regulation of macromolecule metabolic process	76	29.0076	ALS2, EDN1, ANKRD1, SDC4, CBX8, DDR2, PRKAR2A, ANK2, TICAM1, ARHGAP8, NFIL3, MYC, FOSL1, RC3H1, SERTAD1, USP13, ZFP36, CCDC88A, SOCS3, ROCK2, MICAL2, WNK1, NCOA7, FADD, CDK6, SIX4, HLTF, JUNB, NRIP1, ASB9, PLCE1, PSME2, ZMIZ1, GADD45G, ASH1L, PPP1R15A, CLOCK, KMT2E, TNFRSF6B, GLIS3, TNF, KMT2A, HAX1, SLC39A10, SLF2, CLU, NFKBIA, CD74, ZFP36L1, PHIP, IGF1R, SORBS1, ZC3H12A, SPIDR, TNKS, HSPA5, CHD…	3.65e-08
GO:0043412~macromolecule modification	97	37.0229	ALS2, TSPO, CTDSPL, EDN1, CBX8, KLHDC7A, G2E3, PRKAR2A, USP54, RC3H1, MAGI3, PAN3, SOCS3, ROCK2, WNK1, RRP8, PDE4D, CDKL2, ASB9, PLCE1, TNFRSF6B, HAX1, PKHD1, CLU, PHKA1, ABCA1, CD74, RASAL2, TNKS, HECTD4, HERPUD1, TESC, TAOK1, PTPN4, PTPN14, SMG1, EPHA1, FNIP1, BFAR, TET3, PLK4, PTAR1, CDC42BPA, ABL2, KLF4, DPY19L3, SDC4, DDR2, LNPEP, PHC3, TICAM1, NEURL1B, ARHGAP8, ERRFI1, MYC, CDK14, SERTAD1, …	3.67e-08
GO:0051716~cellular response to stimulus	141	53.8168	ALS2, TSPO, EDN1, ANKRD1, RASGEF1C, CBX8, PRKAR2A, VPS13C, ANK2, RC3H1, PAG1, ASPM, MAGI3, SOGA1, ROCK2, SOCS3, WNK1, FADD, RRP8, PDE4D, CDKL2, JUNB, DCLRE1C, ASB9, PLCE1, RND1, RYR3, HLA-DRA, DCBLD2, TNFRSF6B, GLG1, HAX1, PKHD1, IFITM3, SLF2, CLU, PAQR7, NFKBIA, ABCA1, MYO9A, GCLM, CD74, IFI35, TIMP1, RASAL2, PEG10, SPIDR, TNKS, SPP1, ASXL2, HERPUD1, TESC, TAOK1, ESRRG, MYO1G, ZBTB40, TEAD1, SMG…	5.92e-08
GO:0006468~protein phosphorylation	56	21.374	ALS2, CTDSPL, EDN1, SDC4, DDR2, PRKAR2A, ARHGAP8, MYC, ERRFI1, CDK14, SERTAD1, ZFP36, MAGI3, CCDC88A, PAN3, ROCK2, SOCS3, WNK1, PDE4D, CDK6, CDKL2, PLCE1, PSME2, ASH1L, GADD45G, PPP1R15A, TNFRSF6B, TNF, HAX1, PKHD1, PHKA1, CLU, CD74, RASAL2, ZFP36L1, IGF1R, ZC3H12A, TNKS, HSPA5, DCX, TESC, IL6, TAOK1, CBL, SMG1, EPHA1, FZD4, FNIP1, PLK4, PPP1R9A, LRP6, CDC42BPA, CIT, ABL2, KLF4, DUSP6	9.06e-08
GO:0016310~phosphorylation	63	24.0458	ALS2, CTDSPL, EDN1, SDC4, DDR2, CKB, PRKAR2A, ARHGAP8, MYC, ERRFI1, SERTAD1, CDK14, ZFP36, MAGI3, CCDC88A, PAN3, ROCK2, ND5, PIK3C2A, SOCS3, WNK1, PDE4D, CDK6, CDKL2, PLCE1, PSME2, GADD45G, ASH1L, PPP1R15A, TNFRSF6B, TNF, HAX1, PKHD1, PHKA1, CLU, CD74, RASAL2, ZFP36L1, PHIP, IGF1R, ZC3H12A, TNKS, GK5, HSPA5, PIK3R3, DCX, TESC, IL6, TAOK1, CBL, SMG1, EPHA1, FZD4, FNIP1, PPP1R9A, ND4L, PLK4, LRP6, …	1.18e-07
GO:0031325~positive regulation of cellular metabolic process	74	28.2443	ALS2, TSPO, EDN1, ANKRD1, SDC4, CBX8, DDR2, PRKAR2A, TICAM1, ARHGAP8, MYC, FOSL1, RC3H1, SERTAD1, ZFP36, CCDC88A, SOCS3, ROCK2, MICAL2, WNK1, NCOA7, FADD, SIX4, HLTF, JUNB, NRIP1, PLCE1, ADM, PSME2, ZMIZ1, GADD45G, ASH1L, PPP1R15A, CLOCK, KMT2E, TNFRSF6B, GLIS3, TNF, KMT2A, HAX1, SLC39A10, SLF2, CLU, NFKBIA, ABCA1, CD74, ZFP36L1, PHIP, IGF1R, SORBS1, ZC3H12A, SPIDR, TNKS, HSPA5, CHD6, ZNF398, ASX…	1.45e-07
GO:0036211~protein modification process	91	34.7328	ALS2, TSPO, CTDSPL, EDN1, DPY19L3, SDC4, CBX8, KLHDC7A, DDR2, PHC3, LNPEP, G2E3, PRKAR2A, USP54, TICAM1, NEURL1B, ARHGAP8, MYC, ERRFI1, RC3H1, SERTAD1, CDK14, USP13, PHC2, ZFP36, MAGI3, PAN3, CCDC88A, SOCS3, ROCK2, WNK1, PDE4D, CDK6, HLTF, CDKL2, ASB9, PLCE1, PSME2, GADD45G, ASH1L, JMJD1C, PPP1R15A, SRCAP, CLOCK, KMT2E, TNFRSF6B, TNF, PHLPP2, KMT2A, HAX1, SLC39A10, PKHD1, KMT2C, PHKA1, CLU, ABCA1…	1.48e-07
GO:0006464~cellular protein modification process	91	34.7328	ALS2, TSPO, CTDSPL, EDN1, DPY19L3, SDC4, CBX8, KLHDC7A, DDR2, PHC3, LNPEP, G2E3, PRKAR2A, USP54, TICAM1, NEURL1B, ARHGAP8, MYC, ERRFI1, RC3H1, SERTAD1, CDK14, USP13, PHC2, ZFP36, MAGI3, PAN3, CCDC88A, SOCS3, ROCK2, WNK1, PDE4D, CDK6, HLTF, CDKL2, ASB9, PLCE1, PSME2, GADD45G, ASH1L, JMJD1C, PPP1R15A, SRCAP, CLOCK, KMT2E, TNFRSF6B, TNF, PHLPP2, KMT2A, HAX1, SLC39A10, PKHD1, KMT2C, PHKA1, CLU, ABCA1…	1.48e-07
GO:0010243~response to organonitrogen compound	32	12.2137	TSPO, TNF, BCAR1, CPEB4, EDN1, NFKBIA, GCLM, TIMP1, ZFP36L1, PHIP, IGF1R, PRKAR2A, SORBS1, SPIDR, PIK3R3, FOSL1, ERRFI1, MYC, IL6, SOGA1, SOCS3, ND5, PIK3C2A, ITGA2, PDE4D, JUNB, SLC7A11, ADM, RYR3, LRP6, ABCC2, KLF4	3.23e-07
GO:0048518~positive regulation of biological process	113	43.1298	ALS2, TSPO, EDN1, ANKRD1, CBX8, PRKAR2A, ANK2, RC3H1, PAG1, ASPM, PAN3, SOCS3, ROCK2, WNK1, RRP8, FADD, PDE4D, SIX4, CDKL2, JUNB, ASB9, PLCE1, HLA-DRA, TNFRSF6B, HAX1, PKHD1, TFCP2L1, SLF2, CLU, NFKBIA, ABCA1, CD74, TIMP1, MNS1, SPIDR, TNKS, SPP1, ASXL2, ZNF398, HERPUD1, TESC, CFB, TAOK1, MYO1G, ESRRG, TEAD1, ITGA2, EPHA1, FNIP1, NOTCH2, TET3, PLK4, SCARA3, ABL2, ZFHX3, KLF4, BCAR1, SDC4, DDR2, I…	5.21e-07
GO:1901698~response to nitrogen compound	34	12.9771	TSPO, TNF, CPEB4, BCAR1, EDN1, NFKBIA, GCLM, TIMP1, ZFP36L1, PHIP, IGF1R, PRKAR2A, SORBS1, TICAM1, ZC3H12A, SPIDR, PIK3R3, FOSL1, ERRFI1, MYC, IL6, SOGA1, SOCS3, ND5, PIK3C2A, ITGA2, PDE4D, JUNB, SLC7A11, ADM, RYR3, LRP6, ABCC2, KLF4	5.48e-07
GO:0048583~regulation of response to stimulus	86	32.8244	ALS2, IER3, BCAR1, EDN1, ANKRD1, CBX8, ARHGAP22, ARHGAP5, VPS13C, BAG3, AOAH, IL4R, TICAM1, ARHGAP11A, ARHGAP8, MYC, ERRFI1, RC3H1, ASPM, PAG1, CDK14, USP13, ZFP36, MAGI3, SOCS3, PDE4D, CDK6, FADD, JMY, DOK1, PLCE1, ADM, PSME2, GADD45G, ASH1L, PPP1R15A, CLOCK, SRGAP1, HLA-DRA, GLG1, TNFRSF6B, TNFRSF21, TNF, KMT2A, HAX1, SLC39A10, PKHD1, SLF2, CLU, CXCL2, NFKBIA, ABCA1, GCLM, MYO9A, CD74, TIMP1, R…	6.02e-07
GO:0051173~positive regulation of nitrogen compound metabolic process	52	19.8473	EDN1, ANKRD1, CBX8, TICAM1, MYC, FOSL1, SERTAD1, RC3H1, ZFP36, MICAL2, NCOA7, FADD, SIX4, HLTF, JUNB, NRIP1, ADM, ZMIZ1, ASH1L, PPP1R15A, CLOCK, KMT2E, GLIS3, TNF, HAX1, KMT2A, SLF2, CLU, NFKBIA, ABCA1, PHIP, ZFP36L1, IGF1R, ZC3H12A, TNKS, SPIDR, HSPA5, CHD6, ZNF398, ASXL2, TESC, IL6, HMBOX1, ESRRG, ITGA2, TEAD1, FZD4, TET3, LRP6, ZNF462, ZFHX3, KLF4	7.23e-07
GO:0080135~regulation of cellular response to stress	26	9.92366	IER3, TNF, SLF2, EDN1, CLU, ANKRD1, CBX8, CD74, IGF1R, VPS13C, BAG3, ZC3H12A, SPIDR, HSPA5, MYC, SPP1, USP13, MAGI3, HERPUD1, TAOK1, CDK6, FZD4, BFAR, GADD45G, PPP1R15A, KLF4	9.63e-07
GO:0070887~cellular response to chemical stimulus	68	25.9542	TSPO, CPEB4, BCAR1, EDN1, ANKRD1, CBX8, PRKAR2A, IL4R, TICAM1, NFIL3, MYC, ERRFI1, RC3H1, ZFP36, SOGA1, ROCK2, PIK3C2A, SOCS3, PDE4D, FADD, CDK6, JUNB, NRIP1, PSME2, RYR3, PPP1R15A, CLOCK, HLA-DRA, KMT2E, TNFRSF6B, GLG1, TNFRSF21, TNF, KMT2A, HAX1, IFITM3, CXCL2, PAQR7, NFKBIA, ABCA1, GCLM, CD74, IFI35, PHIP, ZFP36L1, IGF1R, PEG10, SORBS1, ZC3H12A, SPIDR, HSPA5, PIK3R3, CHD6, HERPUD1, TESC, IL6, …	1.07e-06
GO:0006915~apoptotic process	51	19.4656	IER3, TSPO, CPEB4, EDN1, RASSF7, ANKRD1, G2E3, BAG3, TICAM1, FOSL1, MYC, ZFP36, MAGI3, SOCS3, FADD, RRP8, SIX4, JMY, ADM, GADD45G, PPP1R15A, TNFRSF6B, TNFRSF21, TNF, HAX1, KMT2A, PKHD1, SLC39A10, CLU, NFKBIA, GCLM, CD74, TIMP1, PHIP, ZFP36L1, IGF1R, PEG10, PDE1A, ZC3H12A, HSPA5, HERPUD1, IL6, TAOK1, CBL, FNIP1, NOTCH2, BFAR, PLSCR3, LRP6, KLF4, DUSP6	1.22e-06
GO:0048522~positive regulation of cellular process	103	39.313	ALS2, TSPO, EDN1, ANKRD1, CBX8, PRKAR2A, ANK2, RC3H1, ASPM, PAG1, PAN3, SOCS3, ROCK2, WNK1, RRP8, FADD, SIX4, CDKL2, JUNB, PLCE1, HLA-DRA, TNFRSF6B, HAX1, PKHD1, SLF2, CLU, NFKBIA, ABCA1, CD74, TIMP1, MNS1, TNKS, SPIDR, ASXL2, ZNF398, HERPUD1, TESC, TAOK1, ESRRG, ITGA2, TEAD1, EPHA1, FNIP1, NOTCH2, TET3, PLK4, ABL2, ZFHX3, KLF4, BCAR1, SDC4, DDR2, IL4R, TICAM1, ARHGAP8, MYC, FOSL1, SERTAD1, USP13…	1.37e-06
GO:0042127~regulation of cell proliferation	47	17.9389	TNFRSF6B, TNFRSF21, TSPO, TNF, KMT2A, PKHD1, SLC39A10, EDN1, CXCL2, NFKBIA, CBX8, SDC4, DDR2, ARID2, CD74, TIMP1, ZFP36L1, PHIP, IGF1R, IL4R, PDE1A, TICAM1, FOSL1, ERRFI1, MYC, RC3H1, ASPM, SERTAD1, ZFP36, IL6, TESC, CCDC88A, PTPN14, ITGA2, FADD, CDK6, SIX4, EPHA1, JUNB, NOTCH2, PTGDS, ADM, ZMIZ1, KIF20B, LRP6, ABL2, KLF4	1.39e-06
GO:0007165~signal transduction	119	45.4198	ALS2, TSPO, EDN1, ANKRD1, RASGEF1C, PRKAR2A, ANK2, RC3H1, PAG1, ASPM, MAGI3, SOGA1, SOCS3, ROCK2, WNK1, FADD, RRP8, PDE4D, CDKL2, ASB9, PLCE1, RND1, HLA-DRA, DCBLD2, GLG1, TNFRSF6B, HAX1, PKHD1, IFITM3, CLU, PAQR7, NFKBIA, ABCA1, MYO9A, GCLM, CD74, IFI35, TIMP1, RASAL2, PEG10, TNKS, ASXL2, HERPUD1, TAOK1, MYO1G, ESRRG, TEAD1, ITGA2, EPHA1, FNIP1, NOTCH2, BFAR, PDZD8, CDC42BPA, SCARA3, CLCN6, ABL2…	1.47e-06
GO:0045935~positive regulation of nucleobase-containing compound metabolic process	49	18.7023	KMT2E, GLIS3, TNF, KMT2A, HAX1, SLF2, EDN1, NFKBIA, ANKRD1, ABCA1, CBX8, ZFP36L1, PHIP, IGF1R, ZC3H12A, SPIDR, TNKS, HSPA5, CHD6, FOSL1, MYC, RC3H1, SERTAD1, ASXL2, ZNF398, ZFP36, IL6, TESC, MICAL2, HMBOX1, ESRRG, TEAD1, NCOA7, FADD, SIX4, HLTF, FZD4, JUNB, NRIP1, TET3, ADM, ZMIZ1, ASH1L, LRP6, ZNF462, ZFHX3, PPP1R15A, CLOCK, KLF4	1.52e-06
GO:0019220~regulation of phosphate metabolic process	48	18.3206	TNFRSF6B, ALS2, TSPO, TNF, HAX1, PKHD1, CTDSPL, SLC39A10, CLU, EDN1, ABCA1, SDC4, DDR2, CD74, PHIP, IGF1R, PRKAR2A, ZC3H12A, HSPA5, PIK3R3, ARHGAP8, ERRFI1, MYC, SERTAD1, IL6, MAGI3, TESC, CCDC88A, TAOK1, SOCS3, ROCK2, CBL, WNK1, ITGA2, PDE4D, FZD4, EPHA1, FNIP1, PLCE1, PPP1R9A, ADM, KNL1, ASH1L, GADD45G, LRP6, PPP1R15A, KLF4, DUSP6	1.6e-06
GO:0051174~regulation of phosphorus metabolic process	48	18.3206	TNFRSF6B, ALS2, TSPO, TNF, HAX1, PKHD1, CTDSPL, SLC39A10, CLU, EDN1, ABCA1, SDC4, DDR2, CD74, PHIP, IGF1R, PRKAR2A, ZC3H12A, HSPA5, PIK3R3, ARHGAP8, ERRFI1, MYC, SERTAD1, IL6, MAGI3, TESC, CCDC88A, TAOK1, SOCS3, ROCK2, CBL, WNK1, ITGA2, PDE4D, FZD4, EPHA1, FNIP1, PLCE1, PPP1R9A, ADM, KNL1, ASH1L, GADD45G, LRP6, PPP1R15A, KLF4, DUSP6	1.62e-06
GO:0006796~phosphate-containing compound metabolic process	75	28.626	ALS2, TSPO, CTDSPL, EDN1, SDC4, DDR2, CKB, PRKAR2A, ARHGAP8, MYC, ERRFI1, SERTAD1, CDK14, ZFP36, MAGI3, PAN3, CCDC88A, LPGAT1, SOCS3, ROCK2, ND5, PIK3C2A, WNK1, PDE4D, CDK6, CDKL2, PLCE1, ADM, PSME2, GADD45G, ASH1L, PPP1R15A, TNFRSF6B, TNF, PHLPP2, HAX1, SLC39A10, PKHD1, PHKA1, CLU, ABCA1, CD74, RASAL2, ZFP36L1, PHIP, IGF1R, PDE1A, ZC3H12A, TNKS, GK5, HSPA5, PIK3R3, DCX, PTPRD, TESC, IL6, TAOK1, …	1.78e-06
GO:0080090~regulation of primary metabolic process	119	45.4198	ALS2, TSPO, CTDSPL, EDN1, ZNF250, ANKRD1, CBX8, PRKAR2A, RC3H1, MAGI3, SOGA1, SOCS3, ROCK2, WNK1, FADD, RRP8, PDE4D, SIX4, JUNB, ASB9, PLCE1, WFDC2, TNFRSF6B, GLG1, HAX1, PKHD1, TFCP2L1, IFITM3, SLF2, CLU, NFKBIA, ABCA1, ZNF618, CD74, TIMP1, SPIDR, TNKS, BHLHE40, ASXL2, ZNF398, ASXL3, HERPUD1, TESC, TAOK1, CFB, PTPN14, ZBTB41, ESRRG, IREB2, ZBTB40, TEAD1, ITGA2, EPHA1, FNIP1, NOTCH2, TET3, ZFHX3,…	1.84e-06
GO:0006793~phosphorus metabolic process	75	28.626	ALS2, TSPO, CTDSPL, EDN1, SDC4, DDR2, CKB, PRKAR2A, ARHGAP8, MYC, ERRFI1, SERTAD1, CDK14, ZFP36, MAGI3, PAN3, CCDC88A, LPGAT1, SOCS3, ROCK2, ND5, PIK3C2A, WNK1, PDE4D, CDK6, CDKL2, PLCE1, ADM, PSME2, GADD45G, ASH1L, PPP1R15A, TNFRSF6B, TNF, PHLPP2, HAX1, SLC39A10, PKHD1, PHKA1, CLU, ABCA1, CD74, RASAL2, ZFP36L1, PHIP, IGF1R, PDE1A, ZC3H12A, TNKS, GK5, HSPA5, PIK3R3, DCX, PTPRD, TESC, IL6, TAOK1, …	1.92e-06
GO:0014070~response to organic cyclic compound	33	12.5954	TSPO, TNF, EDN1, NFKBIA, PAQR7, ANKRD1, ABCA1, GCLM, ZFP36L1, TICAM1, ZC3H12A, SPIDR, FOSL1, MYC, ERRFI1, SPP1, ZFP36, IL6, ROCK2, ESRRG, ITGA2, PDE4D, JUNB, SLC7A11, NRIP1, ADM, PTGDS, RYR3, LRP6, ABCC2, CLOCK, KLF4, DUSP6	2.08e-06
GO:0048523~negative regulation of cellular process	95	36.2595	IER3, TSPO, CTDSPL, CPEB4, EDN1, ANKRD1, SDC4, CBX8, PRKAR2A, VPS13C, ANK2, BAG3, IL4R, TICAM1, NFIL3, MYC, ERRFI1, FOSL1, RC3H1, SERTAD1, ASPM, PAG1, ZFP36, SOGA1, SOCS3, ROCK2, WNK1, PDE4D, RRP8, CDK6, FADD, SIX4, SPEN, JUNB, JMY, NRIP1, RND1, ADM, PTGDS, PSME2, RYR3, ASH1L, PPP1R15A, WFDC2, CLOCK, SRGAP1, KMT2E, DCBLD2, GLG1, TNFRSF6B, TNFRSF21, GLIS3, TNF, KMT2A, HAX1, SLC39A10, PKHD1, IFITM3…	2.39e-06
GO:0012501~programmed cell death	52	19.8473	IER3, TSPO, CPEB4, BCAR1, EDN1, ANKRD1, RASSF7, G2E3, BAG3, TICAM1, FOSL1, MYC, ZFP36, MAGI3, SOCS3, FADD, RRP8, SIX4, JMY, ADM, GADD45G, PPP1R15A, TNFRSF6B, TNFRSF21, TNF, HAX1, KMT2A, PKHD1, SLC39A10, CLU, NFKBIA, GCLM, CD74, TIMP1, PHIP, ZFP36L1, IGF1R, PEG10, PDE1A, ZC3H12A, HSPA5, HERPUD1, IL6, TAOK1, CBL, FNIP1, NOTCH2, BFAR, PLSCR3, LRP6, KLF4, DUSP6	2.9e-06
GO:0009719~response to endogenous stimulus	46	17.5573	GLG1, TSPO, TNF, CPEB4, BCAR1, EDN1, NFKBIA, PAQR7, ANKRD1, ABCA1, GCLM, TIMP1, PHIP, ZFP36L1, IGF1R, PRKAR2A, PEG10, SORBS1, SPIDR, HSPA5, PIK3R3, FOSL1, ERRFI1, MYC, SPP1, ZFP36, IL6, SOGA1, SOCS3, ND5, PIK3C2A, CBL, ESRRG, ITGA2, PDE4D, JUNB, SLC7A11, NRIP1, PTGDS, ADM, RYR3, LRP6, ABCC2, ZFHX3, CLOCK, KLF4	3.12e-06
GO:0001932~regulation of protein phosphorylation	41	15.6489	TNFRSF6B, ALS2, TNF, HAX1, PKHD1, CTDSPL, CLU, EDN1, SDC4, DDR2, CD74, PHIP, IGF1R, PRKAR2A, ZC3H12A, HSPA5, ARHGAP8, ERRFI1, MYC, SERTAD1, IL6, MAGI3, TESC, CCDC88A, TAOK1, SOCS3, ROCK2, CBL, WNK1, PDE4D, FZD4, EPHA1, FNIP1, PLCE1, PPP1R9A, ASH1L, GADD45G, LRP6, PPP1R15A, KLF4, DUSP6	3.13e-06
GO:0048584~positive regulation of response to stimulus	55	20.9924	ALS2, BCAR1, EDN1, ANKRD1, CBX8, IL4R, TICAM1, ARHGAP8, MYC, PAG1, ASPM, RC3H1, USP13, SOCS3, FADD, PDE4D, DOK1, PLCE1, PSME2, GADD45G, PPP1R15A, CLOCK, HLA-DRA, TNFRSF6B, TNFRSF21, TNF, HAX1, KMT2A, SLC39A10, SLF2, CXCL2, CLU, NFKBIA, CD74, PHIP, SORBS1, ZC3H12A, TNKS, SPIDR, USP34, PIK3R3, ASXL2, HERPUD1, IL6, TAOK1, CFB, CBL, MYO1G, ITGA2, IGSF9B, FZD4, NOTCH2, LRP6, SCARA3, DUSP6	3.89e-06
GO:0065009~regulation of molecular function	70	26.7176	ALS2, EDN1, RASGEF1C, SDC4, CBX8, DDR2, ARHGAP22, PRKAR2A, ARHGAP5, ANK2, BAG3, TICAM1, ARHGAP11A, DENND5B, ARHGAP8, MYC, ERRFI1, FOSL1, SERTAD1, AHNAK, ZFP36, CCDC88A, SH3PXD2A, ROCK2, SOCS3, WNK1, PDE4D, FADD, JMY, PLCE1, PSME2, GADD45G, PPP1R15A, WFDC2, CLOCK, SRGAP1, TNF, KMT2A, SLC39A10, PKHD1, CLU, NFKBIA, GCLM, MYO9A, CD74, TIMP1, RASAL2, IGF1R, ZC3H12A, TNKS, HSPA5, BHLHE40, PIK3R3, HERPU…	4.07e-06
GO:0051254~positive regulation of RNA metabolic process	43	16.4122	KMT2E, GLIS3, TNF, KMT2A, HAX1, EDN1, NFKBIA, ANKRD1, ZFP36L1, PHIP, ZC3H12A, TNKS, HSPA5, CHD6, FOSL1, MYC, RC3H1, SERTAD1, ASXL2, ZNF398, ZFP36, IL6, TESC, MICAL2, HMBOX1, ESRRG, NCOA7, TEAD1, FADD, SIX4, HLTF, FZD4, JUNB, NRIP1, TET3, ZMIZ1, ASH1L, LRP6, ZNF462, PPP1R15A, ZFHX3, CLOCK, KLF4	4.23e-06
GO:0009725~response to hormone	31	11.8321	TSPO, TNF, BCAR1, EDN1, PAQR7, GCLM, TIMP1, ZFP36L1, PHIP, IGF1R, PRKAR2A, SORBS1, PIK3R3, FOSL1, ERRFI1, MYC, SPP1, ZFP36, IL6, SOGA1, SOCS3, PIK3C2A, ESRRG, ITGA2, JUNB, NRIP1, ADM, PTGDS, LRP6, ABCC2, CLOCK	4.93e-06
GO:0019222~regulation of metabolic process	123	46.9466	ALS2, TSPO, CTDSPL, EDN1, ZNF250, ANKRD1, CBX8, PRKAR2A, ANK2, RC3H1, MAGI3, SOGA1, ROCK2, SOCS3, WNK1, FADD, RRP8, PDE4D, SIX4, JUNB, ASB9, PLCE1, WFDC2, TNFRSF6B, GLG1, HAX1, PKHD1, TFCP2L1, IFITM3, SLF2, CLU, NFKBIA, ABCA1, ZNF618, CD74, TIMP1, SPIDR, TNKS, BHLHE40, ASXL2, ZNF398, ASXL3, HERPUD1, TESC, TAOK1, CFB, PTPN14, ZBTB41, ESRRG, IREB2, ZBTB40, TEAD1, ITGA2, EPHA1, FNIP1, NOTCH2, TET3, …	5.11e-06
GO:0031323~regulation of cellular metabolic process	118	45.0382	ALS2, TSPO, CTDSPL, EDN1, ZNF250, ANKRD1, CBX8, PRKAR2A, RC3H1, MAGI3, SOGA1, SOCS3, ROCK2, WNK1, FADD, RRP8, PDE4D, SIX4, JUNB, PLCE1, WFDC2, TNFRSF6B, GLG1, HAX1, PKHD1, TFCP2L1, IFITM3, SLF2, CLU, NFKBIA, ABCA1, ZNF618, CD74, TIMP1, SPIDR, TNKS, BHLHE40, ASXL2, ZNF398, ASXL3, HERPUD1, TESC, TAOK1, PTPN14, ZBTB41, ESRRG, IREB2, ZBTB40, TEAD1, ITGA2, EPHA1, FNIP1, NOTCH2, TET3, ZFHX3, KLF4, CPEB…	5.27e-06
GO:0035556~intracellular signal transduction	66	25.1908	ALS2, IER3, EDN1, ANKRD1, RASGEF1C, ARHGAP22, PRKAR2A, ARL5A, ARHGAP5, ANK2, TICAM1, ARHGAP11A, ARHGAP8, MYC, ERRFI1, RC3H1, PAG1, ZFP36, MAGI3, CCDC88A, ROCK2, PIK3C2A, SOCS3, WNK1, PDE4D, FADD, RRP8, JMY, ASB9, DOK1, PLCE1, RND1, ADM, PSME2, ASH1L, GADD45G, PPP1R15A, SRGAP1, TNFRSF6B, TNF, HAX1, PKHD1, CLU, NFKBIA, ABCA1, MYO9A, CD74, RASAL2, ZFP36L1, IGF1R, ZC3H12A, DCX, HERPUD1, IL6, TAOK1, C…	5.3e-06
GO:0044093~positive regulation of molecular function	51	19.4656	ALS2, EDN1, RASGEF1C, SDC4, DDR2, ARHGAP22, PRKAR2A, ARHGAP5, ANK2, TICAM1, ARHGAP11A, ARHGAP8, DENND5B, MYC, ERRFI1, FOSL1, SH3PXD2A, CCDC88A, WNK1, FADD, JMY, PLCE1, PSME2, GADD45G, PPP1R15A, CLOCK, SRGAP1, TNF, KMT2A, SLC39A10, CLU, NFKBIA, MYO9A, GCLM, CD74, RASAL2, TNKS, HSPA5, HERPUD1, TESC, IL6, HMBOX1, ITGA2, EPHA1, FZD4, FNIP1, PPP1R9A, LRP6, ABL2, KLF4, DUSP6	5.42e-06
GO:0071407~cellular response to organic cyclic compound	23	8.77863	ZFP36, IL6, TNF, ROCK2, EDN1, ESRRG, PAQR7, NFKBIA, ITGA2, PDE4D, ANKRD1, ABCA1, GCLM, NRIP1, ZFP36L1, RYR3, LRP6, ZC3H12A, SPIDR, MYC, ERRFI1, CLOCK, KLF4	5.83e-06
GO:0080134~regulation of response to stress	40	15.2672	IER3, TNF, SLF2, EDN1, CLU, NFKBIA, ANKRD1, CBX8, CD74, IGF1R, VPS13C, AOAH, BAG3, TICAM1, ZC3H12A, SPIDR, HSPA5, ERRFI1, MYC, SPP1, USP13, ZFP36, HERPUD1, IL6, MAGI3, TAOK1, SOCS3, CFB, ITGA2, CDK6, FADD, FZD4, BFAR, PSME2, GADD45G, ASH1L, SCARA3, PPP1R15A, CLOCK, KLF4	5.86e-06
GO:0043066~negative regulation of apoptotic process	30	11.4504	TNFRSF6B, IER3, TNF, HAX1, SLC39A10, PKHD1, CPEB4, EDN1, CLU, NFKBIA, GCLM, CD74, TIMP1, PHIP, IGF1R, BAG3, ZC3H12A, HSPA5, MYC, HERPUD1, IL6, SOCS3, CBL, FADD, SIX4, FNIP1, NOTCH2, BFAR, LRP6, KLF4	6.11e-06
GO:0008219~cell death	53	20.229	ALS2, IER3, TSPO, CPEB4, BCAR1, EDN1, ANKRD1, RASSF7, G2E3, BAG3, TICAM1, MYC, FOSL1, ZFP36, MAGI3, SOCS3, FADD, RRP8, SIX4, JMY, ADM, GADD45G, PPP1R15A, TNFRSF6B, TNFRSF21, TNF, HAX1, KMT2A, PKHD1, SLC39A10, CLU, NFKBIA, GCLM, CD74, TIMP1, PHIP, ZFP36L1, IGF1R, PEG10, PDE1A, ZC3H12A, HSPA5, HERPUD1, IL6, TAOK1, CBL, FNIP1, NOTCH2, BFAR, PLSCR3, LRP6, KLF4, DUSP6	6.49e-06
GO:0042325~regulation of phosphorylation	42	16.0305	TNFRSF6B, ALS2, TNF, HAX1, PKHD1, CTDSPL, CLU, EDN1, SDC4, DDR2, CD74, PHIP, IGF1R, PRKAR2A, ZC3H12A, HSPA5, PIK3R3, ARHGAP8, ERRFI1, MYC, SERTAD1, IL6, MAGI3, TESC, CCDC88A, TAOK1, SOCS3, ROCK2, CBL, WNK1, PDE4D, FZD4, EPHA1, FNIP1, PLCE1, PPP1R9A, ASH1L, GADD45G, LRP6, PPP1R15A, KLF4, DUSP6	6.89e-06
GO:0007154~cell communication	124	47.3282	ALS2, TSPO, EDN1, ANKRD1, RASGEF1C, PRKAR2A, ANK2, RC3H1, PAG1, ASPM, MAGI3, SOGA1, SOCS3, ROCK2, WNK1, FADD, RRP8, PDE4D, CDKL2, ASB9, PLCE1, RND1, HLA-DRA, DCBLD2, GLG1, TNFRSF6B, HAX1, PKHD1, IFITM3, CLU, PAQR7, NFKBIA, ABCA1, MYO9A, GCLM, CD74, IFI35, TIMP1, RASAL2, PEG10, TNKS, ASXL2, CNKSR2, HERPUD1, TAOK1, MYO1G, ESRRG, TEAD1, ITGA2, EPHA1, FNIP1, NOTCH2, BFAR, PDZD8, FREM1, CDC42BPA, SCAR…	7.16e-06
GO:0060255~regulation of macromolecule metabolic process	117	44.6565	ALS2, TSPO, CTDSPL, EDN1, ZNF250, ANKRD1, CBX8, PRKAR2A, ANK2, RC3H1, MAGI3, SOCS3, ROCK2, WNK1, FADD, RRP8, PDE4D, SIX4, JUNB, ASB9, PLCE1, WFDC2, TNFRSF6B, GLG1, HAX1, PKHD1, TFCP2L1, IFITM3, SLF2, CLU, NFKBIA, ZNF618, CD74, TIMP1, SPIDR, TNKS, BHLHE40, ASXL2, ZNF398, ASXL3, HERPUD1, TESC, TAOK1, CFB, PTPN14, ZBTB41, ESRRG, IREB2, ZBTB40, TEAD1, ITGA2, EPHA1, FNIP1, NOTCH2, TET3, ZFHX3, KLF4, C…	7.38e-06
GO:0032496~response to lipopolysaccharide	17	6.48855	ZFP36, TNFRSF6B, TNFRSF21, TSPO, IL6, TNF, CXCL2, EDN1, NFKBIA, PDE4D, ANKRD1, ABCA1, JUNB, ADM, PLSCR3, TICAM1, ZC3H12A	7.49e-06
GO:0042981~regulation of apoptotic process	42	16.0305	TNFRSF6B, IER3, TNFRSF21, TSPO, TNF, HAX1, PKHD1, SLC39A10, CPEB4, BCAR1, CLU, EDN1, NFKBIA, ANKRD1, GCLM, CD74, TIMP1, ZFP36L1, PHIP, IGF1R, BAG3, PDE1A, ZC3H12A, HSPA5, FOSL1, MYC, ZFP36, HERPUD1, IL6, SOCS3, CBL, FADD, SIX4, FNIP1, JMY, NOTCH2, BFAR, ADM, GADD45G, LRP6, KLF4, DUSP6	7.78e-06
GO:0043069~negative regulation of programmed cell death	30	11.4504	TNFRSF6B, IER3, TNF, HAX1, SLC39A10, PKHD1, CPEB4, EDN1, CLU, NFKBIA, GCLM, CD74, TIMP1, PHIP, IGF1R, BAG3, ZC3H12A, HSPA5, MYC, HERPUD1, IL6, SOCS3, CBL, FADD, SIX4, FNIP1, NOTCH2, BFAR, LRP6, KLF4	7.9e-06
GO:0065007~biological regulation	196	74.8092	ALS2, SLC9A3, EDN1, ZNF250, VPS13C, MAGI3, PAN3, ROCK2, WNK1, DCLRE1C, RND1, RYR3, WFDC2, HLA-DRA, TNFRSF6B, GLG1, DCBLD2, KIAA1109, TFCP2L1, NFKBIA, ZNF618, MYO9A, IFI35, CD74, TNKS, SPP1, CNKSR2, ZNF398, ASXL2, ASXL3, CFB, TAOK1, ESRRG, ZBTB41, PTPN14, ZBTB40, TREX1, EPHA1, FNIP1, NOTCH2, BFAR, CDC42BPA, CLCN6, ZFHX3, SYTL1, KLF4, CLCN5, CPEB4, BCAR1, RASSF7, CKB, LNPEP, ARL5A, BAG3, IL4R, TICA…	8.06e-06
GO:0031399~regulation of protein modification process	47	17.9389	TNFRSF6B, ALS2, TSPO, TNF, KMT2A, HAX1, PKHD1, CTDSPL, SLC39A10, CLU, EDN1, SDC4, DDR2, CD74, PHIP, IGF1R, PRKAR2A, TICAM1, ZC3H12A, HSPA5, ARHGAP8, ERRFI1, MYC, SERTAD1, HERPUD1, IL6, MAGI3, TESC, CCDC88A, TAOK1, SOCS3, ROCK2, CBL, WNK1, PDE4D, FZD4, EPHA1, FNIP1, PLCE1, PPP1R9A, PSME2, ASH1L, GADD45G, LRP6, PPP1R15A, KLF4, DUSP6	9.01e-06
GO:0033554~cellular response to stress	49	18.7023	IER3, TSPO, CPEB4, EDN1, ANKRD1, CBX8, VPS13C, BAG3, ERRFI1, MYC, USP13, ZFP36, EMSY, MAGI3, CDK6, RRP8, HLTF, JMY, DCLRE1C, ADM, GADD45G, PPP1R15A, CLOCK, REV3L, TNF, SLF2, CLU, NFKBIA, CD74, ZFP36L1, IGF1R, CHD2, ZC3H12A, SPIDR, HSPA5, CHD6, SPP1, IL6, HERPUD1, TAOK1, CBL, TREX1, SMG1, ZBTB40, FZD4, FNIP1, BFAR, SCARA3, KLF4	9.66e-06
GO:0043067~regulation of programmed cell death	42	16.0305	TNFRSF6B, IER3, TNFRSF21, TSPO, TNF, HAX1, PKHD1, SLC39A10, CPEB4, BCAR1, CLU, EDN1, NFKBIA, ANKRD1, GCLM, CD74, TIMP1, ZFP36L1, PHIP, IGF1R, BAG3, PDE1A, ZC3H12A, HSPA5, FOSL1, MYC, ZFP36, HERPUD1, IL6, SOCS3, CBL, FADD, SIX4, FNIP1, JMY, NOTCH2, BFAR, ADM, GADD45G, LRP6, KLF4, DUSP6	9.72e-06
GO:0050896~response to stimulus	153	58.3969	ALS2, TSPO, EDN1, ANKRD1, RASGEF1C, CBX8, PRKAR2A, VPS13C, ANK2, RC3H1, PAG1, ASPM, MAGI3, SOGA1, ROCK2, SOCS3, WNK1, FADD, RRP8, PDE4D, CDKL2, JUNB, DCLRE1C, ASB9, PLCE1, RND1, RYR3, HLA-DRA, DCBLD2, TNFRSF6B, GLG1, HAX1, PKHD1, IFITM3, SLF2, CLU, PAQR7, NFKBIA, ABCA1, MYO9A, GCLM, CD74, IFI35, TIMP1, RASAL2, PEG10, SPIDR, TNKS, BHLHE40, SPP1, ASXL2, CNKSR2, HERPUD1, TESC, TAOK1, CFB, ESRRG, MYO…	1.11e-05
GO:0023052~signaling	123	46.9466	ALS2, TSPO, EDN1, ANKRD1, RASGEF1C, PRKAR2A, ANK2, RC3H1, PAG1, ASPM, MAGI3, SOGA1, SOCS3, ROCK2, WNK1, FADD, RRP8, PDE4D, CDKL2, ASB9, PLCE1, RND1, RYR3, HLA-DRA, DCBLD2, GLG1, TNFRSF6B, HAX1, PKHD1, IFITM3, CLU, PAQR7, NFKBIA, ABCA1, MYO9A, GCLM, CD74, IFI35, TIMP1, RASAL2, PEG10, TNKS, ASXL2, CNKSR2, HERPUD1, TAOK1, MYO1G, ESRRG, TEAD1, ITGA2, EPHA1, FNIP1, NOTCH2, BFAR, PDZD8, CDC42BPA, SCARA…	1.13e-05
GO:0034097~response to cytokine	29	11.0687	TNFRSF6B, TNFRSF21, TNF, HAX1, IFITM3, EDN1, CXCL2, NFKBIA, ANKRD1, IFI35, CD74, TIMP1, ZFP36L1, IL4R, ZC3H12A, HSPA5, NFIL3, MYC, FOSL1, RC3H1, ZFP36, IL6, SOCS3, FADD, JUNB, PSME2, MT2A, KLF4, HLA-DRA	1.19e-05
GO:0010563~negative regulation of phosphorus metabolic process	23	8.77863	TESC, IL6, TSPO, TNF, ROCK2, CTDSPL, SOCS3, CBL, EDN1, WNK1, PDE4D, EPHA1, IGF1R, PRKAR2A, KNL1, ASH1L, LRP6, ZC3H12A, ERRFI1, MYC, PPP1R15A, KLF4, DUSP6	1.19e-05
GO:0045936~negative regulation of phosphate metabolic process	23	8.77863	TESC, IL6, TSPO, TNF, ROCK2, CTDSPL, SOCS3, CBL, EDN1, WNK1, PDE4D, EPHA1, IGF1R, PRKAR2A, KNL1, ASH1L, LRP6, ZC3H12A, ERRFI1, MYC, PPP1R15A, KLF4, DUSP6	1.19e-05
GO:0045428~regulation of nitric oxide biosynthetic process	8	3.05344	TSPO, IL6, TNF, EDN1, TICAM1, CLU, ZC3H12A, KLF4	1.26e-05
GO:0002237~response to molecule of bacterial origin	17	6.48855	ZFP36, TNFRSF6B, TNFRSF21, TSPO, IL6, TNF, CXCL2, EDN1, NFKBIA, PDE4D, ANKRD1, ABCA1, JUNB, ADM, PLSCR3, TICAM1, ZC3H12A	1.32e-05
GO:0032269~negative regulation of cellular protein metabolic process	33	12.5954	GLG1, TSPO, TNF, CTDSPL, CPEB4, EDN1, TIMP1, ZFP36L1, IGF1R, PRKAR2A, ZC3H12A, ERRFI1, MYC, RC3H1, ZFP36, HERPUD1, IL6, TESC, SOCS3, ROCK2, CBL, IREB2, WNK1, PDE4D, EPHA1, FNIP1, PSME2, ASH1L, LRP6, PPP1R15A, WFDC2, KLF4, DUSP6	1.35e-05
GO:0010557~positive regulation of macromolecule biosynthetic process	45	17.1756	KMT2E, GLIS3, TNF, KMT2A, HAX1, EDN1, NFKBIA, ANKRD1, CBX8, PHIP, IGF1R, SORBS1, TICAM1, ZC3H12A, TNKS, HSPA5, CHD6, FOSL1, MYC, SERTAD1, ASXL2, ZNF398, IL6, TESC, MICAL2, HMBOX1, ESRRG, NCOA7, TEAD1, ITGA2, FADD, SIX4, HLTF, FZD4, JUNB, NRIP1, TET3, ZMIZ1, ASH1L, LRP6, ZNF462, PPP1R15A, ZFHX3, CLOCK, KLF4	1.6e-05
GO:0051248~negative regulation of protein metabolic process	34	12.9771	GLG1, TSPO, TNF, CTDSPL, CPEB4, EDN1, CLU, TIMP1, ZFP36L1, IGF1R, PRKAR2A, ZC3H12A, ERRFI1, MYC, RC3H1, ZFP36, HERPUD1, IL6, TESC, SOCS3, ROCK2, CBL, IREB2, WNK1, PDE4D, EPHA1, FNIP1, PSME2, ASH1L, LRP6, PPP1R15A, WFDC2, KLF4, DUSP6	1.63e-05
GO:0051338~regulation of transferase activity	32	12.2137	ALS2, TNF, EDN1, CLU, SDC4, DDR2, CD74, IGF1R, PRKAR2A, TNKS, HSPA5, PIK3R3, ERRFI1, MYC, SERTAD1, ZFP36, IL6, TESC, CCDC88A, SOCS3, CBL, HMBOX1, WNK1, FZD4, EPHA1, PLCE1, PPP1R9A, PSME2, GADD45G, LRP6, KLF4, DUSP6	1.65e-05
GO:0009891~positive regulation of biosynthetic process	48	18.3206	KMT2E, GLIS3, TNF, KMT2A, HAX1, CLU, EDN1, NFKBIA, ANKRD1, ABCA1, CBX8, PHIP, IGF1R, SORBS1, TICAM1, ZC3H12A, TNKS, HSPA5, CHD6, FOSL1, MYC, SERTAD1, ASXL2, ZNF398, IL6, TESC, MICAL2, HMBOX1, ESRRG, NCOA7, TEAD1, ITGA2, FADD, SIX4, HLTF, FZD4, JUNB, NRIP1, TET3, ADM, ZMIZ1, ASH1L, LRP6, ZNF462, PPP1R15A, ZFHX3, CLOCK, KLF4	1.74e-05
GO:0048519~negative regulation of biological process	97	37.0229	TSPO, CTDSPL, EDN1, ANKRD1, CBX8, PRKAR2A, ANK2, VPS13C, PAG1, ASPM, RC3H1, SOGA1, ROCK2, SOCS3, WNK1, FADD, RRP8, PDE4D, SIX4, JUNB, RND1, RYR3, WFDC2, TNFRSF6B, GLG1, DCBLD2, HAX1, PKHD1, TFCP2L1, IFITM3, CLU, NFKBIA, ABCA1, GCLM, CD74, TIMP1, RASAL2, PEG10, TNKS, BHLHE40, SPP1, TESC, HERPUD1, IREB2, PTPN14, EPHA1, FNIP1, BFAR, NOTCH2, ZFHX3, KLF4, IER3, CPEB4, SDC4, IL4R, AOAH, BAG3, TICAM1, N…	1.75e-05
GO:0071417~cellular response to organonitrogen compound	21	8.01527	IL6, TNF, SOGA1, PIK3C2A, SOCS3, BCAR1, CPEB4, EDN1, PDE4D, GCLM, PHIP, ZFP36L1, IGF1R, PRKAR2A, SORBS1, RYR3, SPIDR, PIK3R3, MYC, ERRFI1, KLF4	1.8e-05
GO:0045893~positive regulation of transcription, DNA-templated	40	15.2672	KMT2E, GLIS3, TNF, HAX1, KMT2A, EDN1, NFKBIA, ANKRD1, PHIP, ZC3H12A, TNKS, HSPA5, CHD6, FOSL1, MYC, SERTAD1, ASXL2, ZNF398, IL6, TESC, MICAL2, HMBOX1, ESRRG, NCOA7, TEAD1, FADD, SIX4, HLTF, FZD4, JUNB, NRIP1, TET3, ZMIZ1, ASH1L, LRP6, ZNF462, ZFHX3, PPP1R15A, CLOCK, KLF4	1.8e-05
GO:1903508~positive regulation of nucleic acid-templated transcription	40	15.2672	KMT2E, GLIS3, TNF, HAX1, KMT2A, EDN1, NFKBIA, ANKRD1, PHIP, ZC3H12A, TNKS, HSPA5, CHD6, FOSL1, MYC, SERTAD1, ASXL2, ZNF398, IL6, TESC, MICAL2, HMBOX1, ESRRG, NCOA7, TEAD1, FADD, SIX4, HLTF, FZD4, JUNB, NRIP1, TET3, ZMIZ1, ASH1L, LRP6, ZNF462, ZFHX3, PPP1R15A, CLOCK, KLF4	1.8e-05
GO:0010941~regulation of cell death	43	16.4122	TNFRSF6B, IER3, TNFRSF21, TSPO, TNF, HAX1, PKHD1, SLC39A10, CPEB4, BCAR1, CLU, EDN1, NFKBIA, ANKRD1, GCLM, CD74, TIMP1, ZFP36L1, PHIP, IGF1R, BAG3, PDE1A, ZC3H12A, HSPA5, FOSL1, MYC, ZFP36, HERPUD1, IL6, SOCS3, CBL, FADD, SIX4, JUNB, FNIP1, JMY, NOTCH2, BFAR, ADM, GADD45G, LRP6, KLF4, DUSP6	2.03e-05
GO:0044700~single organism signaling	121	46.1832	ALS2, TSPO, EDN1, ANKRD1, RASGEF1C, PRKAR2A, ANK2, RC3H1, PAG1, ASPM, MAGI3, SOGA1, SOCS3, ROCK2, WNK1, FADD, RRP8, PDE4D, CDKL2, ASB9, PLCE1, RND1, HLA-DRA, DCBLD2, GLG1, TNFRSF6B, HAX1, PKHD1, IFITM3, CLU, PAQR7, NFKBIA, ABCA1, MYO9A, GCLM, CD74, IFI35, TIMP1, RASAL2, PEG10, TNKS, ASXL2, HERPUD1, TAOK1, MYO1G, ESRRG, TEAD1, ITGA2, EPHA1, FNIP1, NOTCH2, BFAR, PDZD8, CDC42BPA, SCARA3, CLCN6, SYTL…	2.25e-05
GO:0031328~positive regulation of cellular biosynthetic process	47	17.9389	KMT2E, GLIS3, TNF, KMT2A, HAX1, CLU, EDN1, NFKBIA, ANKRD1, ABCA1, PHIP, IGF1R, SORBS1, TICAM1, ZC3H12A, TNKS, HSPA5, CHD6, FOSL1, MYC, SERTAD1, ASXL2, ZNF398, IL6, TESC, MICAL2, HMBOX1, ESRRG, NCOA7, TEAD1, ITGA2, FADD, SIX4, HLTF, FZD4, JUNB, NRIP1, TET3, ADM, ZMIZ1, ASH1L, LRP6, ZNF462, PPP1R15A, ZFHX3, CLOCK, KLF4	2.4e-05
GO:0009966~regulation of signal transduction	65	24.8092	ALS2, IER3, EDN1, ANKRD1, ARHGAP22, ARHGAP5, TICAM1, ARHGAP11A, ARHGAP8, MYC, ERRFI1, RC3H1, PAG1, CDK14, ASPM, MAGI3, SOCS3, PDE4D, FADD, JMY, DOK1, PLCE1, ADM, PSME2, ASH1L, GADD45G, PPP1R15A, CLOCK, SRGAP1, TNFRSF6B, GLG1, TNF, HAX1, SLC39A10, PKHD1, CLU, NFKBIA, ABCA1, GCLM, MYO9A, CD74, TIMP1, RASAL2, PHIP, IGF1R, PEG10, SORBS1, ZC3H12A, TNKS, HSPA5, USP34, CNKSR2, ASXL2, HERPUD1, IL6, TAOK1…	2.51e-05
GO:1902680~positive regulation of RNA biosynthetic process	40	15.2672	KMT2E, GLIS3, TNF, HAX1, KMT2A, EDN1, NFKBIA, ANKRD1, PHIP, ZC3H12A, TNKS, HSPA5, CHD6, FOSL1, MYC, SERTAD1, ASXL2, ZNF398, IL6, TESC, MICAL2, HMBOX1, ESRRG, NCOA7, TEAD1, FADD, SIX4, HLTF, FZD4, JUNB, NRIP1, TET3, ZMIZ1, ASH1L, LRP6, ZNF462, ZFHX3, PPP1R15A, CLOCK, KLF4	2.51e-05
GO:0071229~cellular response to acid chemical	12	4.58015	KMT2E, TESC, TNF, CPEB4, EDN1, ZC3H12A, ABCA1, ABL2, FZD4, GCLM, MYC, KLF4	2.72e-05
GO:0051246~regulation of protein metabolic process	61	23.2824	ALS2, TSPO, CTDSPL, CPEB4, EDN1, SDC4, DDR2, PRKAR2A, TICAM1, ARHGAP8, MYC, ERRFI1, RC3H1, SERTAD1, USP13, ZFP36, MAGI3, CCDC88A, ROCK2, SOCS3, WNK1, PDE4D, FADD, ASB9, PLCE1, PSME2, ASH1L, GADD45G, PPP1R15A, WFDC2, TNFRSF6B, GLG1, TNF, KMT2A, HAX1, SLC39A10, PKHD1, CLU, NFKBIA, CD74, TIMP1, PHIP, ZFP36L1, IGF1R, ZC3H12A, HSPA5, HERPUD1, TESC, IL6, TAOK1, CFB, CBL, IREB2, ITGA2, EPHA1, FZD4, FNIP…	2.9e-05
GO:0032268~regulation of cellular protein metabolic process	58	22.1374	ALS2, TSPO, CTDSPL, CPEB4, EDN1, SDC4, DDR2, PRKAR2A, TICAM1, ARHGAP8, MYC, ERRFI1, RC3H1, SERTAD1, ZFP36, MAGI3, CCDC88A, ROCK2, SOCS3, WNK1, PDE4D, FADD, PLCE1, PSME2, ASH1L, GADD45G, PPP1R15A, WFDC2, TNFRSF6B, GLG1, TNF, KMT2A, HAX1, PKHD1, SLC39A10, CLU, NFKBIA, CD74, TIMP1, PHIP, ZFP36L1, IGF1R, ZC3H12A, HSPA5, HERPUD1, TESC, IL6, TAOK1, CBL, IREB2, ITGA2, EPHA1, FZD4, FNIP1, PPP1R9A, LRP6, …	3.01e-05
GO:0042592~homeostatic process	45	17.1756	KMT2E, TSPO, TNF, KMT2A, PKHD1, SLC39A10, SLC9A3, EDN1, ABCA1, GCLM, CD74, CKB, ZFP36L1, PRKAR2A, DMXL1, DMXL2, ANK2, SLC39A8, HECTD4, TNKS, MYC, RC3H1, SPP1, ABCA12, ZFP36, HERPUD1, IL6, CUBN, HMBOX1, IREB2, WNK1, SMG1, PDE4D, FADD, CDK6, DCLRE1C, PLCE1, ADM, RYR3, MT2A, PLSCR3, LRP6, ABCC2, CLCN6, ABL2	3.29e-05
GO:0060548~negative regulation of cell death	30	11.4504	TNFRSF6B, IER3, TNF, HAX1, SLC39A10, PKHD1, CPEB4, EDN1, CLU, NFKBIA, GCLM, CD74, TIMP1, PHIP, IGF1R, BAG3, ZC3H12A, HSPA5, MYC, HERPUD1, IL6, SOCS3, CBL, FADD, SIX4, FNIP1, NOTCH2, BFAR, LRP6, KLF4	3.41e-05
GO:0045595~regulation of cell differentiation	43	16.4122	KMT2E, GLG1, TNFRSF21, TSPO, KIAA1109, TNF, HAX1, EDN1, NFKBIA, ANKRD1, ABCA1, DDR2, CD74, ZFP36L1, IL4R, ZC3H12A, ERRFI1, MYC, RC3H1, ASPM, SPP1, ASXL2, ZFP36, IL6, PTPRD, TESC, CCDC88A, SOCS3, ROCK2, FADD, CDK6, SIX4, SPEN, JUNB, FNIP1, PPP1R9A, ADM, KIF20B, ZFHX3, ABL2, CLOCK, KLF4, DUSP6	3.48e-05
GO:0045944~positive regulation of transcription from RNA polymerase II promoter	33	12.5954	GLIS3, TNF, HAX1, KMT2A, EDN1, NFKBIA, ANKRD1, PHIP, ZC3H12A, TNKS, HSPA5, CHD6, FOSL1, MYC, SERTAD1, ASXL2, IL6, MICAL2, ESRRG, TEAD1, NCOA7, FADD, SIX4, HLTF, JUNB, NRIP1, TET3, ZMIZ1, ASH1L, LRP6, ZNF462, CLOCK, KLF4	3.49e-05
GO:0044267~cellular protein metabolic process	100	38.1679	ALS2, TSPO, CTDSPL, EDN1, CBX8, KLHDC7A, G2E3, PRKAR2A, USP54, RC3H1, RPL35A, MAGI3, PAN3, SOCS3, ROCK2, WNK1, FADD, PDE4D, CDKL2, ASB9, PLCE1, WFDC2, GLG1, TNFRSF6B, HAX1, PKHD1, CLU, PHKA1, NFKBIA, ABCA1, CD74, TIMP1, RASAL2, TNKS, HECTD4, HERPUD1, TESC, TAOK1, PTPN4, IREB2, PTPN14, SMG1, ITGA2, EPHA1, FNIP1, BFAR, TET3, PLK4, PTAR1, CDC42BPA, ABL2, KLF4, CPEB4, DPY19L3, SDC4, DDR2, LNPEP, PHC3…	3.87e-05
GO:0006809~nitric oxide biosynthetic process	8	3.05344	TSPO, IL6, TNF, EDN1, TICAM1, CLU, ZC3H12A, KLF4	4.24e-05
GO:0023051~regulation of signaling	70	26.7176	ALS2, IER3, EDN1, ANKRD1, ARHGAP22, ARHGAP5, ANK2, TICAM1, ARHGAP11A, ARHGAP8, MYC, ERRFI1, RC3H1, ASPM, PAG1, CDK14, MAGI3, SOCS3, PDE4D, FADD, JMY, DOK1, PLCE1, ADM, PSME2, RYR3, GADD45G, ASH1L, PPP1R15A, CLOCK, SRGAP1, GLG1, TNFRSF6B, TNF, KMT2A, HAX1, SLC39A10, PKHD1, CLU, NFKBIA, ABCA1, GCLM, MYO9A, CD74, TIMP1, RASAL2, PHIP, IGF1R, PEG10, SORBS1, ZC3H12A, TNKS, HSPA5, USP34, CNKSR2, ASXL2, …	4.42e-05
GO:0071216~cellular response to biotic stimulus	12	4.58015	ZFP36, TSPO, IL6, TNF, TICAM1, PLSCR3, NFKBIA, ZC3H12A, PDE4D, HSPA5, ANKRD1, ABCA1	4.42e-05
GO:0019219~regulation of nucleobase-containing compound metabolic process	87	33.2061	TSPO, EDN1, ZNF250, ZKSCAN1, ANKRD1, CBX8, DDR2, ARHGAP22, TICAM1, NFIL3, MYC, FOSL1, RC3H1, SERTAD1, AHNAK, USP13, ZFP36, EMSY, CCDC88A, MICAL2, NCOA7, PDE4D, RRP8, FADD, SIX4, SPEN, HLTF, JUNB, JMY, NRIP1, ADM, ZMIZ1, ASH1L, JMJD1C, PPP1R15A, SRCAP, CLOCK, KMT2E, GLIS3, TNF, KMT2A, HAX1, PKHD1, IFITM3, SLF2, KMT2C, TFCP2L1, CLU, BDP1, NFKBIA, ABCA1, ARID2, ZNF618, ZFP36L1, PHIP, IGF1R, CHD9, CH…	4.7e-05
GO:0010646~regulation of cell communication	69	26.3359	ALS2, IER3, EDN1, ANKRD1, ARHGAP22, ARHGAP5, ANK2, TICAM1, ARHGAP11A, ARHGAP8, MYC, ERRFI1, RC3H1, ASPM, PAG1, CDK14, MAGI3, SOCS3, PDE4D, FADD, JMY, DOK1, PLCE1, ADM, PSME2, GADD45G, ASH1L, PPP1R15A, CLOCK, SRGAP1, GLG1, TNFRSF6B, TNF, KMT2A, HAX1, SLC39A10, PKHD1, CLU, NFKBIA, ABCA1, GCLM, MYO9A, CD74, TIMP1, RASAL2, PHIP, IGF1R, PEG10, SORBS1, ZC3H12A, TNKS, HSPA5, USP34, CNKSR2, ASXL2, HERPUD…	4.85e-05
GO:0001101~response to acid chemical	15	5.72519	KMT2E, IL6, TESC, TNF, CPEB4, EDN1, ITGA2, ABCA1, FZD4, GCLM, ZC3H12A, ABCC2, ABL2, MYC, KLF4	4.89e-05
GO:0001933~negative regulation of protein phosphorylation	18	6.87023	TESC, IL6, CTDSPL, SOCS3, CBL, WNK1, PDE4D, EPHA1, IGF1R, PRKAR2A, ASH1L, LRP6, ZC3H12A, MYC, PPP1R15A, ERRFI1, KLF4, DUSP6	5.26e-05
GO:1901699~cellular response to nitrogen compound	22	8.39695	IL6, TNF, SOGA1, PIK3C2A, SOCS3, BCAR1, CPEB4, EDN1, PDE4D, GCLM, PHIP, ZFP36L1, IGF1R, PRKAR2A, SORBS1, RYR3, ZC3H12A, SPIDR, PIK3R3, ERRFI1, MYC, KLF4	5.4e-05
GO:0044260~cellular macromolecule metabolic process	151	57.6336	ALS2, TSPO, CTDSPL, EDN1, ZNF250, ANKRD1, CBX8, KLHDC7A, PRKAR2A, G2E3, USP54, RC3H1, MCM3AP, RPL35A, MAGI3, PAN3, ROCK2, SOCS3, WNK1, FADD, RRP8, PDE4D, SIX4, CDKL2, JUNB, DCLRE1C, ASB9, PLCE1, WFDC2, TNFRSF6B, GLG1, HAX1, PKHD1, TFCP2L1, IFITM3, SLF2, PHKA1, CLU, NFKBIA, ABCA1, ZNF618, CD74, TIMP1, RASAL2, ZFC3H1, HECTD4, SPIDR, TNKS, BHLHE40, ZNF398, ASXL2, ASXL3, HERPUD1, TESC, TAOK1, PTPN4, …	5.43e-05
GO:1903426~regulation of reactive oxygen species biosynthetic process	8	3.05344	TSPO, IL6, TNF, EDN1, TICAM1, CLU, ZC3H12A, KLF4	5.67e-05
GO:0071222~cellular response to lipopolysaccharide	11	4.19847	ZFP36, TSPO, IL6, TNF, TICAM1, PLSCR3, NFKBIA, ZC3H12A, PDE4D, ANKRD1, ABCA1	5.68e-05
GO:0048585~negative regulation of response to stimulus	39	14.8855	GLG1, TNF, PKHD1, EDN1, CLU, NFKBIA, GCLM, CD74, RASAL2, PHIP, IGF1R, PEG10, VPS13C, IL4R, AOAH, TICAM1, ZC3H12A, HSPA5, ERRFI1, MYC, RC3H1, SPP1, ZFP36, HERPUD1, IL6, SOCS3, CBL, CDK6, FADD, FNIP1, BFAR, ADM, PSME2, ASH1L, LRP6, PPP1R15A, CLOCK, KLF4, DUSP6	5.68e-05
GO:0046209~nitric oxide metabolic process	8	3.05344	TSPO, IL6, TNF, EDN1, TICAM1, CLU, ZC3H12A, KLF4	6.22e-05
GO:0010628~positive regulation of gene expression	45	17.1756	KMT2E, GLIS3, TNF, KMT2A, HAX1, EDN1, NFKBIA, ANKRD1, PHIP, ANK2, ZC3H12A, TNKS, HSPA5, CHD6, NFIL3, FOSL1, MYC, SERTAD1, ASXL2, ZNF398, IL6, TESC, ROCK2, MICAL2, HMBOX1, ESRRG, NCOA7, TEAD1, ITGA2, FADD, CDK6, SIX4, HLTF, FZD4, JUNB, NRIP1, TET3, ZMIZ1, ASH1L, LRP6, ZNF462, PPP1R15A, ZFHX3, CLOCK, KLF4	6.43e-05
GO:0043549~regulation of kinase activity	27	10.3053	ALS2, TNF, EDN1, CLU, SDC4, DDR2, CD74, IGF1R, PRKAR2A, HSPA5, PIK3R3, ERRFI1, SERTAD1, TESC, IL6, CCDC88A, SOCS3, CBL, WNK1, FZD4, EPHA1, PPP1R9A, PLCE1, GADD45G, LRP6, KLF4, DUSP6	6.44e-05
GO:0050790~regulation of catalytic activity	57	21.7557	ALS2, EDN1, RASGEF1C, CBX8, SDC4, DDR2, ARHGAP22, PRKAR2A, ARHGAP5, BAG3, ARHGAP11A, DENND5B, ARHGAP8, MYC, ERRFI1, SERTAD1, ZFP36, CCDC88A, SH3PXD2A, ROCK2, SOCS3, WNK1, FADD, PLCE1, PSME2, GADD45G, PPP1R15A, WFDC2, SRGAP1, TNF, SLC39A10, CLU, GCLM, MYO9A, CD74, TIMP1, RASAL2, IGF1R, TNKS, HSPA5, PIK3R3, HERPUD1, TESC, IL6, PHACTR2, HMBOX1, CBL, ITGA2, EPHA1, FZD4, FNIP1, PPP1R9A, KNL1, LRP6, AB…	6.76e-05
GO:1901652~response to peptide	19	7.25191	IL6, SOGA1, PIK3C2A, SOCS3, BCAR1, EDN1, NFKBIA, TIMP1, PHIP, ZFP36L1, IGF1R, PRKAR2A, SORBS1, ADM, LRP6, PIK3R3, ERRFI1, MYC, KLF4	7.32e-05
GO:0051171~regulation of nitrogen compound metabolic process	91	34.7328	TSPO, CPEB4, EDN1, ZNF250, ZKSCAN1, ANKRD1, CBX8, DDR2, ARHGAP22, TICAM1, NFIL3, MYC, FOSL1, RC3H1, SERTAD1, AHNAK, USP13, ZFP36, EMSY, CCDC88A, MICAL2, NCOA7, PDE4D, RRP8, FADD, SIX4, SPEN, HLTF, JUNB, JMY, NRIP1, ADM, PSME2, ZMIZ1, ASH1L, JMJD1C, PPP1R15A, SRCAP, CLOCK, KMT2E, GLIS3, TNF, KMT2A, HAX1, PKHD1, IFITM3, SLF2, KMT2C, TFCP2L1, CLU, BDP1, NFKBIA, ABCA1, ARID2, ZNF618, ZFP36L1, PHIP, I…	7.44e-05
GO:0031326~regulation of cellular biosynthetic process	89	33.9695	TSPO, CPEB4, EDN1, ZNF250, ZKSCAN1, ANKRD1, CBX8, DDR2, ARHGAP22, TICAM1, NFIL3, MYC, ERRFI1, FOSL1, RC3H1, SERTAD1, USP13, ZFP36, EMSY, CCDC88A, SOGA1, MICAL2, NCOA7, RRP8, FADD, SIX4, SPEN, HLTF, JUNB, JMY, NRIP1, ADM, ZMIZ1, ASH1L, JMJD1C, PPP1R15A, SRCAP, CLOCK, KMT2E, GLIS3, TNF, KMT2A, HAX1, PKHD1, IFITM3, KMT2C, TFCP2L1, CLU, BDP1, NFKBIA, ABCA1, ARID2, ZNF618, ZFP36L1, PHIP, IGF1R, CHD9, …	7.8e-05
GO:0071345~cellular response to cytokine stimulus	25	9.54198	ZFP36, TNFRSF6B, TNFRSF21, IL6, TNF, HAX1, SOCS3, IFITM3, EDN1, CXCL2, NFKBIA, FADD, ANKRD1, CD74, IFI35, ZFP36L1, PSME2, IL4R, MT2A, ZC3H12A, HSPA5, NFIL3, MYC, RC3H1, HLA-DRA	7.85e-05
GO:0071219~cellular response to molecule of bacterial origin	11	4.19847	ZFP36, TSPO, IL6, TNF, TICAM1, PLSCR3, NFKBIA, ZC3H12A, PDE4D, ANKRD1, ABCA1	7.92e-05
GO:0006950~response to stress	79	30.1527	ALS2, IER3, TSPO, CPEB4, EDN1, ANKRD1, SDC4, CBX8, PRKAR2A, VPS13C, BAG3, AOAH, IL4R, TICAM1, MYC, ERRFI1, FOSL1, USP13, ZFP36, MAGI3, EMSY, SOCS3, ND5, RRP8, FADD, CDK6, HLTF, SLC7A11, JMY, DCLRE1C, ADM, PSME2, GADD45G, ASH1L, JMJD1C, PPP1R15A, CLOCK, HLA-DRA, REV3L, DCBLD2, TNFRSF6B, TNFRSF21, TNF, IFITM3, SLF2, CLU, CXCL2, NFKBIA, ABCA1, GCLM, CD74, IFI35, TIMP1, ZFP36L1, IGF1R, CHD2, ZC3H12A,…	8.63e-05
GO:0031400~negative regulation of protein modification process	22	8.39695	TESC, IL6, TSPO, TNF, ROCK2, CTDSPL, SOCS3, CBL, WNK1, PDE4D, EPHA1, IGF1R, PRKAR2A, PSME2, ASH1L, LRP6, ZC3H12A, MYC, PPP1R15A, ERRFI1, KLF4, DUSP6	8.86e-05
GO:2001057~reactive nitrogen species metabolic process	8	3.05344	TSPO, IL6, TNF, EDN1, TICAM1, CLU, ZC3H12A, KLF4	8.9e-05
GO:0007166~cell surface receptor signaling pathway	62	23.6641	CPEB4, BCAR1, EDN1, DDR2, LNPEP, BAG3, IL4R, TICAM1, NEURL1B, MYC, ERRFI1, RC3H1, ASPM, PAG1, CDK14, SOGA1, ROCK2, PIK3C2A, SOCS3, PDE4D, FADD, CDK6, SPEN, DOK1, PLCE1, PSME2, HLA-DRA, TNFRSF6B, GLG1, TNFRSF21, TNF, SLC39A10, IFITM3, CXCL2, NFKBIA, ABCA1, GCLM, CD74, IFI35, CDH6, PHIP, IGF1R, PEG10, SORBS1, TNKS, HSPA5, PIK3R3, USP34, IL6, PTPRD, CBL, MYO1G, ITGA2, IGSF9B, EPHA1, FZD4, NOTCH2, PP…	9.01e-05
GO:1904627~response to phorbol 13-acetate 12-myristate	4	1.52672	ZFP36L1, ZC3H12A, CDK6, MYC	9.67e-05
GO:1904628~cellular response to phorbol 13-acetate 12-myristate	4	1.52672	ZFP36L1, ZC3H12A, CDK6, MYC	9.67e-05
GO:0009889~regulation of biosynthetic process	89	33.9695	TSPO, CPEB4, EDN1, ZNF250, ZKSCAN1, ANKRD1, CBX8, DDR2, ARHGAP22, TICAM1, NFIL3, MYC, ERRFI1, FOSL1, RC3H1, SERTAD1, USP13, ZFP36, EMSY, CCDC88A, SOGA1, MICAL2, NCOA7, RRP8, FADD, SIX4, SPEN, HLTF, JUNB, JMY, NRIP1, ADM, ZMIZ1, ASH1L, JMJD1C, PPP1R15A, SRCAP, CLOCK, KMT2E, GLIS3, TNF, KMT2A, HAX1, PKHD1, IFITM3, KMT2C, TFCP2L1, CLU, BDP1, NFKBIA, ABCA1, ARID2, ZNF618, ZFP36L1, PHIP, IGF1R, CHD9, …	0.000126
GO:0045859~regulation of protein kinase activity	25	9.54198	ALS2, TNF, EDN1, CLU, SDC4, DDR2, CD74, IGF1R, PRKAR2A, HSPA5, ERRFI1, SERTAD1, TESC, IL6, CCDC88A, SOCS3, CBL, WNK1, EPHA1, FZD4, PPP1R9A, PLCE1, GADD45G, LRP6, DUSP6	0.000131
GO:0008283~cell proliferation	47	17.9389	TNFRSF21, TSPO, TNF, KMT2A, PKHD1, SLC39A10, BCAR1, CLU, EDN1, CBX8, SDC4, DDR2, ARID2, CD74, TIMP1, ZFP36L1, PHIP, IGF1R, PDE1A, TICAM1, FOSL1, ERRFI1, MYC, RC3H1, ASPM, SERTAD1, USP13, ZFP36, IL6, TESC, PTPN14, ITGA2, FADD, CDK6, SIX4, EPHA1, JUNB, TACC1, NOTCH2, PLCE1, PTGDS, ADM, ZMIZ1, KIF20B, LRP6, LRP2, KLF4	0.000143
GO:0042326~negative regulation of phosphorylation	18	6.87023	TESC, IL6, CTDSPL, SOCS3, CBL, WNK1, PDE4D, EPHA1, IGF1R, PRKAR2A, ASH1L, LRP6, ZC3H12A, MYC, PPP1R15A, ERRFI1, KLF4, DUSP6	0.000148
GO:0010556~regulation of macromolecule biosynthetic process	85	32.4427	CPEB4, EDN1, ZNF250, ZKSCAN1, ANKRD1, CBX8, DDR2, ARHGAP22, TICAM1, NFIL3, MYC, ERRFI1, FOSL1, RC3H1, SERTAD1, USP13, ZFP36, EMSY, CCDC88A, MICAL2, NCOA7, RRP8, FADD, SIX4, SPEN, HLTF, JUNB, JMY, NRIP1, ZMIZ1, ASH1L, JMJD1C, PPP1R15A, SRCAP, CLOCK, KMT2E, GLIS3, TNF, KMT2A, HAX1, PKHD1, IFITM3, KMT2C, TFCP2L1, CLU, BDP1, NFKBIA, ARID2, ZNF618, ZFP36L1, PHIP, IGF1R, CHD9, SORBS1, CHD2, ZC3H12A, TN…	0.000148
GO:0016043~cellular component organization	116	44.2748	ALS2, TSPO, EDN1, ANKRD1, CBX8, DMXL1, DMXL2, VPS13C, ANK2, RC3H1, ASPM, RPL35A, PAN3, ROCK2, RRP8, FADD, SIX4, CDKL2, TACC1, DCLRE1C, PLCE1, RND1, RYR3, VAMP5, HLA-DRA, DCBLD2, KIAA1109, HAX1, PKHD1, TFCP2L1, SLF2, CLU, ABCA1, GCLM, CD74, TIMP1, PPAN, MNS1, SPIDR, TNKS, FCHO2, SPP1, TESC, MSTO1, TAOK1, SMG1, ITGA2, MISP, EPHA1, FNIP1, TET3, PLK4, PDZD8, CDC42BPA, CLCN6, SYTL1, ABL2, KLF4, BCAR1,…	0.000149
GO:2000112~regulation of cellular macromolecule biosynthetic process	83	31.6794	CPEB4, EDN1, ZNF250, ZKSCAN1, ANKRD1, CBX8, DDR2, ARHGAP22, TICAM1, NFIL3, MYC, FOSL1, RC3H1, SERTAD1, USP13, ZFP36, EMSY, CCDC88A, MICAL2, NCOA7, RRP8, FADD, SIX4, SPEN, HLTF, JUNB, JMY, NRIP1, ZMIZ1, ASH1L, JMJD1C, PPP1R15A, SRCAP, CLOCK, KMT2E, GLIS3, TNF, KMT2A, HAX1, PKHD1, KMT2C, TFCP2L1, CLU, BDP1, NFKBIA, ARID2, ZNF618, ZFP36L1, PHIP, IGF1R, CHD9, SORBS1, CHD2, ZC3H12A, TNKS, BHLHE40, HSP…	0.00016
GO:0045597~positive regulation of cell differentiation	27	10.3053	KMT2E, TSPO, TNF, HAX1, EDN1, ANKRD1, DDR2, CD74, ZFP36L1, IL4R, ZC3H12A, MYC, ASPM, ASXL2, ZFP36, TESC, PTPRD, IL6, SOCS3, FADD, SPEN, JUNB, PPP1R9A, ADM, KIF20B, ABL2, ZFHX3	0.000183
GO:1901653~cellular response to peptide	15	5.72519	IL6, SOGA1, PIK3C2A, SOCS3, BCAR1, EDN1, PHIP, ZFP36L1, IGF1R, PRKAR2A, SORBS1, PIK3R3, MYC, ERRFI1, KLF4	0.000185
GO:0051252~regulation of RNA metabolic process	79	30.1527	EDN1, ZNF250, ZKSCAN1, ANKRD1, CBX8, DDR2, ARHGAP22, TICAM1, NFIL3, MYC, FOSL1, RC3H1, SERTAD1, AHNAK, USP13, ZFP36, EMSY, MICAL2, NCOA7, RRP8, FADD, SIX4, SPEN, HLTF, JUNB, JMY, NRIP1, ZMIZ1, ASH1L, JMJD1C, PPP1R15A, SRCAP, CLOCK, KMT2E, GLIS3, TNF, KMT2A, HAX1, PKHD1, IFITM3, KMT2C, TFCP2L1, CLU, BDP1, NFKBIA, ARID2, ZNF618, ZFP36L1, PHIP, CHD9, CHD2, ZC3H12A, TNKS, BHLHE40, HSPA5, CHD6, BAZ2B,…	0.000188
GO:2000026~regulation of multicellular organismal development	44	16.7939	KMT2E, GLG1, TNFRSF21, TSPO, KIAA1109, TNF, HAX1, EDN1, NFKBIA, ANKRD1, DDR2, CD74, TIMP1, ZFP36L1, IL4R, ZC3H12A, ERRFI1, MYC, RC3H1, ASPM, SPP1, ZFP36, IL6, PTPRD, TESC, CCDC88A, ROCK2, FADD, CDK6, SIX4, SPEN, FZD4, EPHA1, FNIP1, PPP1R9A, ADM, PSME2, KIF20B, LRP6, ZFHX3, ABL2, CLOCK, KLF4, DUSP6	0.000194
GO:2001141~regulation of RNA biosynthetic process	77	29.3893	EDN1, ZNF250, ZKSCAN1, ANKRD1, CBX8, DDR2, ARHGAP22, TICAM1, NFIL3, MYC, FOSL1, SERTAD1, USP13, ZFP36, EMSY, MICAL2, NCOA7, RRP8, FADD, SIX4, SPEN, HLTF, JUNB, JMY, NRIP1, ZMIZ1, ASH1L, JMJD1C, PPP1R15A, SRCAP, CLOCK, KMT2E, GLIS3, TNF, KMT2A, HAX1, PKHD1, IFITM3, KMT2C, TFCP2L1, CLU, BDP1, NFKBIA, ARID2, ZNF618, ZFP36L1, PHIP, CHD9, CHD2, ZC3H12A, TNKS, BHLHE40, HSPA5, CHD6, BAZ2B, USP34, ZNF398…	0.000197
GO:0032868~response to insulin	13	4.96183	ZFP36L1, PHIP, IGF1R, IL6, SOGA1, SORBS1, ADM, SOCS3, PIK3C2A, BCAR1, PIK3R3, ERRFI1, MYC	0.000211
GO:1903409~reactive oxygen species biosynthetic process	8	3.05344	TSPO, IL6, TNF, EDN1, TICAM1, CLU, ZC3H12A, KLF4	0.000214
GO:0051270~regulation of cellular component movement	26	9.92366	IL6, TNF, PKHD1, ROCK2, BCAR1, CXCL2, EDN1, ITGA2, PDE4D, FADD, CDK6, SDC4, DDR2, EPHA1, ARID2, CD74, TIMP1, IGF1R, ANK2, KIF20B, ZC3H12A, HSPA5, MYC, ABL2, SRGAP1, KLF4	0.000215
GO:0050794~regulation of cellular process	177	67.5573	ALS2, TSPO, CTDSPL, EDN1, ZNF250, ANKRD1, RASGEF1C, CBX8, PRKAR2A, VPS13C, ANK2, RC3H1, PAG1, ASPM, MAGI3, SOGA1, PAN3, ROCK2, SOCS3, WNK1, FADD, RRP8, PDE4D, SIX4, CDKL2, JUNB, ASB9, PLCE1, RND1, RYR3, WFDC2, HLA-DRA, DCBLD2, TNFRSF6B, GLG1, KIAA1109, HAX1, PKHD1, SLF2, TFCP2L1, IFITM3, CLU, PAQR7, NFKBIA, ABCA1, ZNF618, GCLM, MYO9A, CD74, IFI35, TIMP1, RASAL2, PEG10, MNS1, SPIDR, TNKS, BHLHE40,…	0.000223
GO:0045937~positive regulation of phosphate metabolic process	31	11.8321	ALS2, TNFRSF6B, TNF, HAX1, SLC39A10, EDN1, CLU, ABCA1, SDC4, DDR2, CD74, PRKAR2A, ZC3H12A, HSPA5, ARHGAP8, MYC, IL6, CCDC88A, TAOK1, SOCS3, ROCK2, WNK1, ITGA2, FZD4, FNIP1, PLCE1, PPP1R9A, ADM, GADD45G, PPP1R15A, DUSP6	0.000224
GO:0010562~positive regulation of phosphorus metabolic process	31	11.8321	ALS2, TNFRSF6B, TNF, HAX1, SLC39A10, EDN1, CLU, ABCA1, SDC4, DDR2, CD74, PRKAR2A, ZC3H12A, HSPA5, ARHGAP8, MYC, IL6, CCDC88A, TAOK1, SOCS3, ROCK2, WNK1, ITGA2, FZD4, FNIP1, PLCE1, PPP1R9A, ADM, GADD45G, PPP1R15A, DUSP6	0.000224
GO:0010468~regulation of gene expression	88	33.5878	CPEB4, EDN1, ZNF250, ZKSCAN1, ANKRD1, CBX8, DDR2, ARHGAP22, ANK2, TICAM1, NFIL3, MYC, FOSL1, RC3H1, SERTAD1, AHNAK, USP13, ZFP36, EMSY, ROCK2, MICAL2, NCOA7, RRP8, CDK6, FADD, SIX4, SPEN, HLTF, JUNB, JMY, NRIP1, PSME2, ZMIZ1, ASH1L, JMJD1C, PPP1R15A, SRCAP, CLOCK, KMT2E, GLG1, GLIS3, TNF, KMT2A, HAX1, PKHD1, IFITM3, KMT2C, TFCP2L1, CLU, BDP1, NFKBIA, ARID2, ZNF618, ZFP36L1, PHIP, CHD9, CHD2, ZC3H…	0.000226
GO:0006355~regulation of transcription, DNA-templated	76	29.0076	EDN1, ZNF250, ZKSCAN1, ANKRD1, CBX8, DDR2, ARHGAP22, TICAM1, NFIL3, MYC, FOSL1, SERTAD1, USP13, ZFP36, EMSY, MICAL2, NCOA7, RRP8, FADD, SIX4, SPEN, HLTF, JUNB, JMY, NRIP1, ZMIZ1, ASH1L, JMJD1C, PPP1R15A, SRCAP, CLOCK, KMT2E, GLIS3, TNF, KMT2A, HAX1, PKHD1, KMT2C, TFCP2L1, CLU, BDP1, NFKBIA, ARID2, ZNF618, ZFP36L1, PHIP, CHD9, CHD2, ZC3H12A, TNKS, BHLHE40, HSPA5, CHD6, BAZ2B, USP34, ZNF398, ASXL2,…	0.000236
GO:2000379~positive regulation of reactive oxygen species metabolic process	8	3.05344	TSPO, IL6, TNF, EDN1, TICAM1, CLU, ZC3H12A, KLF4	0.000247
GO:0043434~response to peptide hormone	17	6.48855	IL6, SOGA1, PIK3C2A, SOCS3, BCAR1, EDN1, TIMP1, PHIP, ZFP36L1, IGF1R, PRKAR2A, SORBS1, ADM, LRP6, PIK3R3, MYC, ERRFI1	0.000247
GO:0032844~regulation of homeostatic process	18	6.87023	ZFP36, IL6, TSPO, TNF, EDN1, HMBOX1, WNK1, CDK6, FADD, PDE4D, GCLM, CD74, ZFP36L1, ANK2, RYR3, TNKS, MYC, SPP1	0.000271
GO:1903706~regulation of hemopoiesis	15	5.72519	KMT2E, ZFP36, IL6, TESC, TNF, HAX1, NFKBIA, CDK6, FADD, FNIP1, CD74, ZFP36L1, IL4R, MYC, RC3H1	0.000277
GO:1903506~regulation of nucleic acid-templated transcription	76	29.0076	EDN1, ZNF250, ZKSCAN1, ANKRD1, CBX8, DDR2, ARHGAP22, TICAM1, NFIL3, MYC, FOSL1, SERTAD1, USP13, ZFP36, EMSY, MICAL2, NCOA7, RRP8, FADD, SIX4, SPEN, HLTF, JUNB, JMY, NRIP1, ZMIZ1, ASH1L, JMJD1C, PPP1R15A, SRCAP, CLOCK, KMT2E, GLIS3, TNF, KMT2A, HAX1, PKHD1, KMT2C, TFCP2L1, CLU, BDP1, NFKBIA, ARID2, ZNF618, ZFP36L1, PHIP, CHD9, CHD2, ZC3H12A, TNKS, BHLHE40, HSPA5, CHD6, BAZ2B, USP34, ZNF398, ASXL2,…	0.000286
GO:0051090~regulation of sequence-specific DNA binding transcription factor activity	16	6.10687	IL6, TNF, PKHD1, CLU, EDN1, NFKBIA, FZD4, DDR2, JMY, TICAM1, LRP6, ZC3H12A, BHLHE40, FOSL1, CLOCK, KLF4	0.00032
GO:0048534~hematopoietic or lymphoid organ development	25	9.54198	KMT2E, TNF, KMT2A, HAX1, NFKBIA, PRRC2C, CD74, ZFP36L1, IL4R, CHD2, MYC, RC3H1, ZFP36, TESC, IL6, SH3PXD2A, IREB2, FADD, CDK6, SIX4, FNIP1, JUNB, DCLRE1C, NOTCH2, KLF4	0.000336
GO:0071375~cellular response to peptide hormone stimulus	14	5.34351	IL6, SOGA1, PIK3C2A, SOCS3, BCAR1, EDN1, PHIP, ZFP36L1, IGF1R, PRKAR2A, SORBS1, PIK3R3, MYC, ERRFI1	0.000338
GO:0045429~positive regulation of nitric oxide biosynthetic process	6	2.29008	IL6, TNF, EDN1, TICAM1, CLU, KLF4	0.000354
GO:1904407~positive regulation of nitric oxide metabolic process	6	2.29008	IL6, TNF, EDN1, TICAM1, CLU, KLF4	0.000354
GO:0010648~negative regulation of cell communication	33	12.5954	GLG1, TNF, PKHD1, EDN1, CLU, NFKBIA, GCLM, CD74, RASAL2, PHIP, IGF1R, PEG10, TICAM1, ZC3H12A, HSPA5, ERRFI1, MYC, HERPUD1, IL6, SOCS3, CBL, FADD, FNIP1, BFAR, PPP1R9A, ADM, PSME2, ASH1L, LRP6, PPP1R15A, CLOCK, KLF4, DUSP6	0.000363
GO:0016477~cell migration	33	12.5954	GLG1, TSPO, TNF, BCAR1, EDN1, CXCL2, SDC4, ARID2, DDR2, CD74, TIMP1, IGF1R, ZC3H12A, HSPA5, DCX, MYC, ASPM, IL6, CCDC88A, AVL9, ROCK2, MYO1G, ITGA2, PDE4D, FADD, SIX4, EPHA1, SLC7A11, KIF20B, CDC42BPA, ABL2, SRGAP1, KLF4	0.000374
GO:0032869~cellular response to insulin stimulus	11	4.19847	ZFP36L1, PHIP, IGF1R, SOGA1, SORBS1, SOCS3, PIK3C2A, BCAR1, PIK3R3, ERRFI1, MYC	0.000382
GO:0023057~negative regulation of signaling	33	12.5954	GLG1, TNF, PKHD1, EDN1, CLU, NFKBIA, GCLM, CD74, RASAL2, PHIP, IGF1R, PEG10, TICAM1, ZC3H12A, HSPA5, ERRFI1, MYC, HERPUD1, IL6, SOCS3, CBL, FADD, FNIP1, BFAR, PPP1R9A, ADM, PSME2, ASH1L, LRP6, PPP1R15A, CLOCK, KLF4, DUSP6	0.000385
GO:0043085~positive regulation of catalytic activity	40	15.2672	ALS2, TNF, SLC39A10, EDN1, CLU, RASGEF1C, SDC4, MYO9A, DDR2, GCLM, CD74, RASAL2, ARHGAP22, PRKAR2A, ARHGAP5, TNKS, HSPA5, ARHGAP11A, DENND5B, ARHGAP8, ERRFI1, MYC, SH3PXD2A, CCDC88A, HMBOX1, WNK1, ITGA2, FADD, FZD4, EPHA1, FNIP1, PLCE1, PPP1R9A, PSME2, GADD45G, PPP1R15A, ABL2, SRGAP1, KLF4, DUSP6	0.000392
GO:0030097~hemopoiesis	24	9.16031	KMT2E, ZFP36, TESC, IL6, TNF, SH3PXD2A, KMT2A, HAX1, IREB2, NFKBIA, CDK6, FADD, PRRC2C, JUNB, CD74, FNIP1, DCLRE1C, ZFP36L1, NOTCH2, IL4R, CHD2, MYC, RC3H1, KLF4	0.000395
GO:0006357~regulation of transcription from RNA polymerase II promoter	45	17.1756	GLIS3, TNF, KMT2A, HAX1, TFCP2L1, EDN1, NFKBIA, ANKRD1, CBX8, PHIP, CHD2, ZC3H12A, TNKS, BHLHE40, HSPA5, CHD6, NFIL3, FOSL1, MYC, SERTAD1, ASXL2, ZFP36, IL6, MICAL2, ESRRG, TEAD1, NCOA7, FADD, SPEN, SIX4, HLTF, JUNB, FNIP1, NRIP1, JMY, TET3, ZMIZ1, ASH1L, LRP6, ZNF462, SRCAP, PPP1R15A, ZFHX3, CLOCK, KLF4	0.000398
GO:0048545~response to steroid hormone	16	6.10687	ZFP36, TSPO, IL6, TNF, EDN1, ESRRG, PAQR7, NRIP1, ZFP36L1, PTGDS, ADM, ABCC2, ERRFI1, FOSL1, CLOCK, SPP1	0.0004
GO:0002376~immune system process	56	21.374	BCAR1, EDN1, SDC4, HLA-DMA, LNPEP, IL4R, TICAM1, NFIL3, MYC, RC3H1, PAG1, ZFP36, MCM3AP, SH3PXD2A, SOCS3, FADD, CDK6, PDE4D, SIX4, JUNB, SLC7A11, DCLRE1C, ADM, PSME2, HLA-DRA, KMT2E, TNFRSF6B, GLG1, TNFRSF21, TNF, HAX1, KMT2A, SLC39A10, IFITM3, CXCL2, CLU, NFKBIA, PRRC2C, CD74, IFI35, ZFP36L1, IGF1R, CHD2, ZC3H12A, TESC, IL6, CFB, IREB2, MYO1G, ITGA2, FNIP1, NOTCH2, MT2A, SCARA3, ABL2, KLF4	0.000411
GO:0009968~negative regulation of signal transduction	31	11.8321	GLG1, TNF, PKHD1, CLU, NFKBIA, GCLM, CD74, PHIP, RASAL2, IGF1R, PEG10, TICAM1, ZC3H12A, HSPA5, MYC, ERRFI1, HERPUD1, IL6, SOCS3, CBL, FADD, FNIP1, BFAR, ADM, PSME2, ASH1L, LRP6, PPP1R15A, CLOCK, KLF4, DUSP6	0.000421
GO:0007275~multicellular organism development	95	36.2595	ALS2, TSPO, EDN1, ANKRD1, SDC4, DDR2, CKB, PHC3, ARHGAP22, G2E3, ARHGAP5, ANK2, BAG3, IL4R, FOSL1, MYC, ERRFI1, RC3H1, ASPM, PHC2, ZFP36, SH3PXD2A, CCDC88A, SOCS3, ROCK2, MICAL2, WNK1, CDK6, FADD, SIX4, SPEN, JUNB, TACC1, SLC7A11, NRIP1, DCLRE1C, PLCE1, RND1, ADM, PSME2, ZMIZ1, GADD45G, VAMP5, CLOCK, KMT2E, GLG1, TNFRSF6B, TNFRSF21, KIAA1109, TNF, PHLPP2, KMT2A, HAX1, PKHD1, TFCP2L1, CLU, PAQR7, …	0.000445
GO:0071840~cellular component organization or biogenesis	116	44.2748	ALS2, TSPO, EDN1, ANKRD1, CBX8, DMXL1, DMXL2, VPS13C, ANK2, RC3H1, ASPM, RPL35A, PAN3, ROCK2, RRP8, FADD, SIX4, CDKL2, TACC1, DCLRE1C, PLCE1, RND1, RYR3, VAMP5, HLA-DRA, DCBLD2, KIAA1109, HAX1, PKHD1, TFCP2L1, SLF2, CLU, ABCA1, GCLM, CD74, TIMP1, PPAN, MNS1, SPIDR, TNKS, FCHO2, SPP1, TESC, MSTO1, TAOK1, SMG1, ITGA2, MISP, EPHA1, FNIP1, TET3, PLK4, PDZD8, CDC42BPA, CLCN6, SYTL1, ABL2, KLF4, BCAR1,…	0.000464
GO:0002521~leukocyte differentiation	18	6.87023	KMT2E, IL6, TESC, TNF, SH3PXD2A, HAX1, IREB2, CDK6, FADD, JUNB, FNIP1, CD74, DCLRE1C, ZFP36L1, NOTCH2, IL4R, MYC, RC3H1	0.000487
GO:0071300~cellular response to retinoic acid	7	2.67176	KMT2E, TESC, ABCA1, ABL2, FZD4, MYC, KLF4	0.000489
GO:0043170~macromolecule metabolic process	157	59.9237	ALS2, TSPO, CTDSPL, EDN1, ZNF250, ANKRD1, CBX8, KLHDC7A, PRKAR2A, G2E3, USP54, ANK2, RC3H1, MCM3AP, RPL35A, MAGI3, PAN3, ROCK2, SOCS3, WNK1, FADD, RRP8, PDE4D, SIX4, CDKL2, JUNB, DCLRE1C, ASB9, PLCE1, WFDC2, TNFRSF6B, GLG1, HAX1, PKHD1, TFCP2L1, IFITM3, SLF2, PHKA1, CLU, NFKBIA, ABCA1, ZNF618, CD74, TIMP1, RASAL2, ZFC3H1, HECTD4, SPIDR, TNKS, BHLHE40, ZNF398, ASXL2, ASXL3, HERPUD1, TESC, CUBN, TA…	0.000494
GO:0002573~myeloid leukocyte differentiation	11	4.19847	KMT2E, ZFP36L1, TESC, TNF, SH3PXD2A, HAX1, IREB2, FADD, CDK6, MYC, JUNB	0.00051
GO:0051091~positive regulation of sequence-specific DNA binding transcription factor activity	12	4.58015	IL6, TNF, EDN1, TICAM1, CLU, LRP6, NFKBIA, DDR2, FZD4, FOSL1, CLOCK, JMY	0.000544
GO:0050789~regulation of biological process	181	69.084	ALS2, TSPO, CTDSPL, EDN1, ZNF250, ANKRD1, RASGEF1C, CBX8, PRKAR2A, VPS13C, ANK2, RC3H1, PAG1, ASPM, MAGI3, SOGA1, PAN3, ROCK2, SOCS3, WNK1, FADD, RRP8, PDE4D, SIX4, CDKL2, JUNB, ASB9, PLCE1, RND1, RYR3, WFDC2, HLA-DRA, DCBLD2, TNFRSF6B, GLG1, KIAA1109, HAX1, PKHD1, SLF2, TFCP2L1, IFITM3, CLU, PAQR7, NFKBIA, ABCA1, ZNF618, GCLM, MYO9A, CD74, IFI35, TIMP1, RASAL2, PEG10, MNS1, SPIDR, TNKS, BHLHE40,…	0.000544
GO:0032870~cellular response to hormone stimulus	21	8.01527	ZFP36, IL6, SOGA1, PIK3C2A, SOCS3, BCAR1, EDN1, ESRRG, PAQR7, GCLM, JUNB, NRIP1, PHIP, ZFP36L1, IGF1R, PRKAR2A, SORBS1, PIK3R3, MYC, ERRFI1, CLOCK	0.000564
GO:0061158~3'-UTR-mediated mRNA destabilization	4	1.52672	ZFP36, ZFP36L1, ZC3H12A, RC3H1	0.000577
GO:0030335~positive regulation of cell migration	16	6.10687	IL6, TNF, ROCK2, BCAR1, EDN1, CXCL2, ITGA2, FADD, DDR2, EPHA1, CD74, IGF1R, KIF20B, ZC3H12A, HSPA5, MYC	0.000583
GO:1902107~positive regulation of leukocyte differentiation	9	3.43511	KMT2E, ZFP36L1, TESC, IL6, TNF, HAX1, IL4R, FADD, CD74	0.000593
GO:0030154~cell differentiation	75	28.626	ALS2, TSPO, EDN1, ANKRD1, SDC4, DDR2, ARHGAP22, ANK2, IL4R, MYC, ERRFI1, RC3H1, ASPM, USP13, ZFP36, CCDC88A, SH3PXD2A, ROCK2, SOCS3, WNK1, PDE4D, FADD, CDK6, SIX4, SPEN, JUNB, SLC7A11, DCLRE1C, RND1, ADM, ZMIZ1, GADD45G, VAMP5, CLOCK, KMT2E, GLG1, TNFRSF21, KIAA1109, TNF, HAX1, TFCP2L1, CLU, PAQR7, NFKBIA, ABCA1, PRRC2C, CD74, ZFP36L1, PEG10, CHD2, ZC3H12A, DCX, ABCA12, SPP1, ASXL2, PTPRD, TESC, …	0.000608
GO:0006366~transcription from RNA polymerase II promoter	44	16.7939	GLIS3, TNF, HAX1, KMT2A, TFCP2L1, EDN1, NFKBIA, ANKRD1, CBX8, PHIP, ZC3H12A, TNKS, BHLHE40, HSPA5, CHD6, NFIL3, FOSL1, MYC, SERTAD1, ASXL2, ZFP36, IL6, MICAL2, AFF4, ESRRG, TEAD1, NCOA7, FADD, SPEN, SIX4, HLTF, JUNB, FNIP1, NRIP1, NOTCH2, TET3, ZMIZ1, ASH1L, LRP6, ZNF462, ZFHX3, PPP1R15A, CLOCK, KLF4	0.000637
GO:0009612~response to mechanical stimulus	11	4.19847	IL6, BAG3, EDN1, NFKBIA, ITGA2, FADD, ANKRD1, DENND5B, CLCN6, FOSL1, JUNB	0.000646
GO:0002763~positive regulation of myeloid leukocyte differentiation	6	2.29008	KMT2E, ZFP36L1, TESC, TNF, HAX1, FADD	0.000653
GO:0048870~cell motility	35	13.3588	GLG1, TSPO, TNF, BCAR1, EDN1, CXCL2, SDC4, DDR2, ARID2, CD74, DNAH5, TIMP1, IGF1R, ZC3H12A, HSPA5, DCX, MYC, ASPM, IL6, CCDC88A, AVL9, ROCK2, MYO1G, ITGA2, PDE4D, FADD, SIX4, EPHA1, SLC7A11, JMY, KIF20B, CDC42BPA, ABL2, SRGAP1, KLF4	0.00066
GO:0051674~localization of cell	35	13.3588	GLG1, TSPO, TNF, BCAR1, EDN1, CXCL2, SDC4, DDR2, ARID2, CD74, DNAH5, TIMP1, IGF1R, ZC3H12A, HSPA5, DCX, MYC, ASPM, IL6, CCDC88A, AVL9, ROCK2, MYO1G, ITGA2, PDE4D, FADD, SIX4, EPHA1, SLC7A11, JMY, KIF20B, CDC42BPA, ABL2, SRGAP1, KLF4	0.00066
GO:1902531~regulation of intracellular signal transduction	42	16.0305	ALS2, TNFRSF6B, IER3, TNF, HAX1, PKHD1, CLU, EDN1, NFKBIA, ANKRD1, ABCA1, MYO9A, CD74, RASAL2, ARHGAP22, IGF1R, ARHGAP5, TICAM1, ZC3H12A, ARHGAP11A, ARHGAP8, ERRFI1, MYC, RC3H1, HERPUD1, IL6, MAGI3, TAOK1, SOCS3, CBL, PDE4D, FADD, FZD4, FNIP1, JMY, NOTCH2, PLCE1, GADD45G, ASH1L, SRGAP1, KLF4, DUSP6	0.000679
GO:1903428~positive regulation of reactive oxygen species biosynthetic process	6	2.29008	IL6, TNF, EDN1, TICAM1, CLU, KLF4	0.000718
GO:0002520~immune system development	25	9.54198	KMT2E, TNF, KMT2A, HAX1, NFKBIA, PRRC2C, CD74, ZFP36L1, IL4R, CHD2, MYC, RC3H1, ZFP36, TESC, IL6, SH3PXD2A, IREB2, FADD, CDK6, SIX4, FNIP1, JUNB, DCLRE1C, NOTCH2, KLF4	0.000725
GO:0051726~regulation of cell cycle	28	10.687	KMT2E, CTDSPL, PKHD1, SLF2, EDN1, ZFP36L1, PHIP, TNKS, FOSL1, MYC, CDK14, ASPM, SERTAD1, ROCK2, RRP8, CDK6, CDKL2, JUNB, JMY, NOTCH2, PLK4, PSME2, GADD45G, LRP6, KIF20B, CIT, ZFHX3, PPP1R15A	0.000777
GO:0048513~animal organ development	66	25.1908	TSPO, EDN1, ANKRD1, SDC4, DDR2, CKB, ARHGAP5, ANK2, BAG3, IL4R, MYC, ERRFI1, FOSL1, RC3H1, ASPM, ZFP36, SH3PXD2A, SOCS3, MICAL2, FADD, CDK6, SIX4, JUNB, SLC7A11, TACC1, NRIP1, DCLRE1C, PLCE1, ADM, PSME2, ZMIZ1, VAMP5, KMT2E, GLG1, TNF, PHLPP2, KMT2A, HAX1, PKHD1, TFCP2L1, NFKBIA, PRRC2C, CD74, DNAH5, TIMP1, ZFP36L1, PEG10, CHD2, HSPA5, DCX, ABCA12, SPP1, TESC, IL6, IREB2, ZBTB40, ITGA2, FZD4, FNI…	0.000778
GO:1902105~regulation of leukocyte differentiation	12	4.58015	KMT2E, ZFP36L1, TESC, IL6, TNF, HAX1, IL4R, FADD, CDK6, MYC, RC3H1, CD74	0.000798
GO:0071495~cellular response to endogenous stimulus	32	12.2137	GLG1, TNF, BCAR1, CPEB4, EDN1, PAQR7, ANKRD1, GCLM, ZFP36L1, PHIP, IGF1R, PRKAR2A, PEG10, SORBS1, SPIDR, HSPA5, PIK3R3, ERRFI1, MYC, ZFP36, IL6, SOGA1, SOCS3, PIK3C2A, CBL, ESRRG, PDE4D, JUNB, NRIP1, RYR3, CLOCK, KLF4	0.000798
GO:0051247~positive regulation of protein metabolic process	38	14.5038	ALS2, TNFRSF6B, TNF, HAX1, KMT2A, SLC39A10, EDN1, CLU, NFKBIA, SDC4, DDR2, CD74, PRKAR2A, TICAM1, ZC3H12A, HSPA5, ARHGAP8, MYC, USP13, HERPUD1, IL6, CCDC88A, TAOK1, SOCS3, ROCK2, WNK1, ITGA2, FADD, FZD4, FNIP1, ASB9, PLCE1, PPP1R9A, PSME2, GADD45G, PPP1R15A, KLF4, DUSP6	0.000807
GO:0006873~cellular ion homeostasis	20	7.63359	HERPUD1, SLC39A10, PKHD1, SLC9A3, EDN1, IREB2, PDE4D, CKB, DMXL1, PLCE1, DMXL2, ANK2, ADM, RYR3, MT2A, SLC39A8, LRP6, ABCC2, ABL2, MYC	0.000811
GO:2000147~positive regulation of cell motility	16	6.10687	IL6, TNF, ROCK2, BCAR1, EDN1, CXCL2, ITGA2, FADD, DDR2, EPHA1, CD74, IGF1R, KIF20B, ZC3H12A, HSPA5, MYC	0.000829
GO:0042327~positive regulation of phosphorylation	27	10.3053	ALS2, TNFRSF6B, TNF, HAX1, EDN1, CLU, SDC4, DDR2, CD74, PRKAR2A, ZC3H12A, HSPA5, ARHGAP8, MYC, IL6, CCDC88A, ROCK2, TAOK1, SOCS3, WNK1, FZD4, FNIP1, PLCE1, PPP1R9A, GADD45G, PPP1R15A, DUSP6	0.000863
GO:0051347~positive regulation of transferase activity	21	8.01527	ALS2, TNF, CCDC88A, CLU, EDN1, HMBOX1, WNK1, SDC4, FZD4, DDR2, CD74, PRKAR2A, PPP1R9A, PLCE1, PSME2, GADD45G, TNKS, HSPA5, MYC, KLF4, DUSP6	0.000905
GO:2000145~regulation of cell motility	23	8.77863	IL6, TNF, ROCK2, BCAR1, CXCL2, EDN1, ITGA2, CDK6, FADD, SDC4, ARID2, EPHA1, DDR2, CD74, TIMP1, IGF1R, KIF20B, ZC3H12A, HSPA5, ABL2, MYC, SRGAP1, KLF4	0.000907
GO:1902117~positive regulation of organelle assembly	6	2.29008	PLK4, TNF, PAN3, EDN1, MNS1, SDC4	0.000939
GO:0097659~nucleic acid-templated transcription	76	29.0076	EDN1, ZNF250, ZKSCAN1, ANKRD1, CBX8, DDR2, ARHGAP22, TICAM1, NFIL3, MYC, FOSL1, SERTAD1, USP13, ZFP36, EMSY, MICAL2, NCOA7, RRP8, FADD, SIX4, SPEN, HLTF, JUNB, JMY, NRIP1, ZMIZ1, ASH1L, JMJD1C, PPP1R15A, SRCAP, CLOCK, KMT2E, GLIS3, TNF, KMT2A, HAX1, PKHD1, KMT2C, TFCP2L1, CLU, BDP1, NFKBIA, ARID2, ZNF618, ZFP36L1, PHIP, CHD9, CHD2, ZC3H12A, TNKS, BHLHE40, HSPA5, CHD6, BAZ2B, USP34, ZNF398, ASXL2,…	0.000961
GO:0051235~maintenance of location	13	4.96183	TSPO, IL6, TNF, ANK2, VPS13C, RYR3, NFKBIA, ZC3H12A, PDE4D, HSPA5, ABCA1, ASPM, NRIP1	0.000986
GO:0001934~positive regulation of protein phosphorylation	26	9.92366	ALS2, TNFRSF6B, TNF, HAX1, EDN1, CLU, SDC4, DDR2, CD74, PRKAR2A, ZC3H12A, HSPA5, ARHGAP8, IL6, CCDC88A, ROCK2, TAOK1, SOCS3, WNK1, FZD4, FNIP1, PPP1R9A, PLCE1, GADD45G, PPP1R15A, DUSP6	0.000987
GO:0032774~RNA biosynthetic process	78	29.771	EDN1, ZNF250, ZKSCAN1, ANKRD1, CBX8, DDR2, ARHGAP22, TICAM1, NFIL3, MYC, FOSL1, SERTAD1, USP13, ZFP36, RPL35A, EMSY, MICAL2, NCOA7, RRP8, FADD, SIX4, SPEN, HLTF, JUNB, JMY, NRIP1, ZMIZ1, ASH1L, JMJD1C, PPP1R15A, SRCAP, CLOCK, KMT2E, GLIS3, TNF, KMT2A, HAX1, PKHD1, IFITM3, KMT2C, TFCP2L1, CLU, BDP1, NFKBIA, ARID2, ZNF618, ZFP36L1, PHIP, CHD9, CHD2, ZC3H12A, TNKS, BHLHE40, HSPA5, CHD6, BAZ2B, USP34…	0.001028
GO:0032270~positive regulation of cellular protein metabolic process	36	13.7405	ALS2, TNFRSF6B, TNF, HAX1, KMT2A, SLC39A10, EDN1, CLU, NFKBIA, SDC4, DDR2, CD74, PRKAR2A, TICAM1, ZC3H12A, HSPA5, ARHGAP8, MYC, HERPUD1, IL6, CCDC88A, TAOK1, SOCS3, ROCK2, WNK1, ITGA2, FADD, FZD4, FNIP1, PLCE1, PPP1R9A, PSME2, GADD45G, PPP1R15A, KLF4, DUSP6	0.00104555
GO:0040011~locomotion	38	14.5038	GLG1, TSPO, TNF, BCAR1, EDN1, CXCL2, SDC4, DDR2, ARID2, CD74, DNAH5, TIMP1, IGF1R, ZC3H12A, HSPA5, DCX, FOSL1, MYC, ASPM, IL6, CCDC88A, AVL9, ROCK2, MYO1G, ITGA2, PDE4D, FADD, CDK6, SIX4, FZD4, EPHA1, SLC7A11, JMY, KIF20B, CDC42BPA, ABL2, SRGAP1, KLF4	0.00105129
GO:0051384~response to glucocorticoid	9	3.43511	ZFP36, ZFP36L1, IL6, TNF, ADM, PTGDS, EDN1, ERRFI1, FOSL1	0.00105186
GO:0044092~negative regulation of molecular function	30	11.4504	TNF, PKHD1, NFKBIA, TIMP1, IGF1R, PRKAR2A, ZC3H12A, TNKS, BHLHE40, HSPA5, ERRFI1, ZFP36, PHACTR2, HERPUD1, TESC, IL6, ROCK2, SOCS3, CBL, WNK1, EPHA1, FNIP1, PSME2, KNL1, LRP6, ZNF462, PPP1R15A, WFDC2, KLF4, DUSP6	0.00105357
GO:0019538~protein metabolic process	102	38.9313	ALS2, TSPO, CTDSPL, EDN1, CBX8, KLHDC7A, G2E3, PRKAR2A, USP54, RC3H1, RPL35A, MAGI3, PAN3, SOCS3, ROCK2, WNK1, FADD, PDE4D, CDKL2, ASB9, PLCE1, WFDC2, GLG1, TNFRSF6B, HAX1, PKHD1, CLU, PHKA1, NFKBIA, ABCA1, CD74, TIMP1, RASAL2, HECTD4, TNKS, HERPUD1, TESC, TAOK1, CFB, PTPN4, IREB2, PTPN14, SMG1, ITGA2, EPHA1, FNIP1, BFAR, TET3, PLK4, PTAR1, CDC42BPA, ABL2, KLF4, CPEB4, DPY19L3, SDC4, DDR2, LNPEP,…	0.00107937
GO:0048731~system development	84	32.0611	ALS2, TSPO, EDN1, ANKRD1, SDC4, DDR2, CKB, ARHGAP22, ARHGAP5, ANK2, BAG3, IL4R, MYC, ERRFI1, FOSL1, RC3H1, ASPM, ZFP36, SH3PXD2A, CCDC88A, SOCS3, ROCK2, MICAL2, WNK1, CDK6, FADD, SIX4, SPEN, JUNB, TACC1, SLC7A11, NRIP1, DCLRE1C, PLCE1, RND1, ADM, PSME2, ZMIZ1, VAMP5, KMT2E, GLG1, TNFRSF21, TNF, PHLPP2, KMT2A, HAX1, PKHD1, TFCP2L1, CLU, NFKBIA, PRRC2C, CD74, DNAH5, TIMP1, ZFP36L1, PEG10, CHD2, ZC3…	0.00108007
GO:0051272~positive regulation of cellular component movement	16	6.10687	IL6, TNF, ROCK2, BCAR1, EDN1, CXCL2, ITGA2, FADD, DDR2, EPHA1, CD74, IGF1R, KIF20B, ZC3H12A, HSPA5, MYC	0.0010846
GO:0050801~ion homeostasis	22	8.39695	HERPUD1, TSPO, SLC39A10, PKHD1, SLC9A3, EDN1, IREB2, PDE4D, GCLM, CKB, DMXL1, PLCE1, DMXL2, ANK2, ADM, RYR3, MT2A, SLC39A8, LRP6, ABCC2, ABL2, MYC	0.00111135
GO:0040017~positive regulation of locomotion	16	6.10687	IL6, TNF, ROCK2, BCAR1, EDN1, CXCL2, ITGA2, FADD, DDR2, EPHA1, CD74, IGF1R, KIF20B, ZC3H12A, HSPA5, MYC	0.00114237
GO:0065008~regulation of biological quality	72	27.4809	ALS2, TSPO, SLC9A3, EDN1, CKB, LNPEP, DMXL1, PRKAR2A, DMXL2, VPS13C, ANK2, BAG3, MYC, RC3H1, ASPM, USP13, ZFP36, PIK3C2A, WNK1, PDE4D, FADD, CDK6, SIX4, SLC7A11, JMY, NRIP1, DCLRE1C, PLCE1, ADM, PSME2, RYR3, JMJD1C, CLOCK, KMT2E, TNF, KMT2A, HAX1, SLC39A10, PKHD1, CLU, NFKBIA, ABCA1, GCLM, CD74, ZFP36L1, PHIP, SLC39A8, ZC3H12A, HECTD4, TNKS, HSPA5, ABCA12, SPP1, HERPUD1, TESC, IL6, CUBN, HMBOX1, …	0.00117981
GO:0008286~insulin receptor signaling pathway	8	3.05344	PHIP, IGF1R, SOGA1, SORBS1, SOCS3, PIK3C2A, BCAR1, PIK3R3	0.00119379
GO:0002761~regulation of myeloid leukocyte differentiation	8	3.05344	KMT2E, ZFP36L1, TESC, TNF, HAX1, FADD, CDK6, MYC	0.00119379
GO:0071496~cellular response to external stimulus	12	4.58015	IL6, CPEB4, BAG3, CBL, ZC3H12A, ITGA2, FADD, RRP8, HSPA5, ANKRD1, FOSL1, FNIP1	0.00121296
GO:0048869~cellular developmental process	79	30.1527	ALS2, TSPO, EDN1, ANKRD1, SDC4, DDR2, ARHGAP22, ANK2, IL4R, MYC, ERRFI1, RC3H1, ASPM, USP13, ZFP36, CCDC88A, SH3PXD2A, SOCS3, ROCK2, WNK1, PDE4D, FADD, CDK6, SIX4, SPEN, JUNB, SLC7A11, DCLRE1C, RND1, ADM, ZMIZ1, GADD45G, VAMP5, CLOCK, KMT2E, GLG1, TNFRSF21, KIAA1109, TNF, HAX1, PKHD1, TFCP2L1, CLU, PAQR7, NFKBIA, ABCA1, PRRC2C, CD74, DNAH5, ZFP36L1, PHIP, PEG10, CHD2, ZC3H12A, MNS1, DCX, ABCA12, …	0.0012339
GO:0044707~single-multicellular organism process	109	41.6031	ALS2, TSPO, EDN1, ANKRD1, CBX8, G2E3, PRKAR2A, ANK2, RC3H1, ASPM, SOCS3, ROCK2, WNK1, FADD, PDE4D, SIX4, TACC1, JUNB, DCLRE1C, PLCE1, RND1, VAMP5, GLG1, TNFRSF6B, KIAA1109, HAX1, PKHD1, TFCP2L1, CLU, NFKBIA, PAQR7, ABCA1, PRRC2C, CD74, TIMP1, PEG10, MNS1, BHLHE40, SPP1, TESC, CUBN, IREB2, PTPN14, ZBTB40, TREX1, ITGA2, EPHA1, FNIP1, NOTCH2, TET3, PLK4, FREM1, ABL2, ZFHX3, KLF4, BCAR1, SDC4, DDR2, …	0.00124843
GO:0031324~negative regulation of cellular metabolic process	52	19.8473	TSPO, CTDSPL, CPEB4, EDN1, ANKRD1, CBX8, PRKAR2A, NFIL3, ERRFI1, MYC, RC3H1, ZFP36, SOGA1, ROCK2, SOCS3, WNK1, RRP8, PDE4D, SPEN, SIX4, JUNB, NRIP1, PSME2, ASH1L, PPP1R15A, WFDC2, CLOCK, GLG1, GLIS3, TNF, TFCP2L1, IFITM3, CLU, TIMP1, ZFP36L1, IGF1R, ZC3H12A, TNKS, BHLHE40, HERPUD1, IL6, TESC, HMBOX1, CBL, IREB2, EPHA1, FNIP1, KNL1, LRP6, ZFHX3, KLF4, DUSP6	0.00125179
GO:0002683~negative regulation of immune system process	15	5.72519	ZFP36, TNFRSF21, TNF, NFKBIA, CDK6, FADD, SDC4, CD74, ZFP36L1, IL4R, TICAM1, ZC3H12A, MYC, PAG1, RC3H1	0.00142355
GO:0032502~developmental process	104	39.6947	ALS2, TSPO, EDN1, ANKRD1, G2E3, ANK2, RC3H1, ASPM, SOCS3, ROCK2, WNK1, FADD, PDE4D, SIX4, CDKL2, TACC1, JUNB, DCLRE1C, PLCE1, RND1, VAMP5, GLG1, TNFRSF6B, KIAA1109, HAX1, PKHD1, TFCP2L1, CLU, NFKBIA, PAQR7, PRRC2C, GCLM, CD74, TIMP1, PEG10, MNS1, SPP1, TESC, IREB2, PTPN14, ITGA2, ZBTB40, EPHA1, FNIP1, NOTCH2, TET3, PLK4, PDZD8, FREM1, RNPC3, ABL2, ZFHX3, KLF4, IER3, SDC4, DDR2, CKB, PHC3, ARHGAP2…	0.00143701
GO:0051239~regulation of multicellular organismal process	57	21.7557	TSPO, BCAR1, EDN1, ANKRD1, CBX8, DDR2, ANK2, IL4R, TICAM1, MYC, ERRFI1, RC3H1, ASPM, ZFP36, CCDC88A, ROCK2, WNK1, PDE4D, FADD, CDK6, SPEN, SIX4, PLCE1, PTGDS, ADM, PSME2, RYR3, CLOCK, KMT2E, GLG1, TNFRSF21, KIAA1109, TNF, HAX1, CLU, NFKBIA, ABCA1, CD74, TIMP1, ZFP36L1, ZC3H12A, SPP1, TESC, IL6, PTPRD, ITGA2, TREX1, EPHA1, FZD4, FNIP1, PPP1R9A, KIF20B, LRP6, ABL2, ZFHX3, KLF4, DUSP6	0.00146663
GO:0050793~regulation of developmental process	48	18.3206	KMT2E, GLG1, TNFRSF21, TSPO, KIAA1109, TNF, HAX1, EDN1, NFKBIA, ANKRD1, DDR2, CD74, TIMP1, PHIP, ZFP36L1, IL4R, ZC3H12A, MNS1, ERRFI1, MYC, RC3H1, ASPM, SPP1, ZFP36, IL6, PTPRD, TESC, CCDC88A, ROCK2, FADD, CDK6, SIX4, SPEN, FZD4, EPHA1, FNIP1, NOTCH2, PDZD8, PPP1R9A, ADM, PSME2, KIF20B, LRP6, ZFHX3, ABL2, CLOCK, KLF4, DUSP6	0.00148337
GO:0040012~regulation of locomotion	23	8.77863	IL6, TNF, ROCK2, BCAR1, CXCL2, EDN1, ITGA2, CDK6, FADD, SDC4, ARID2, EPHA1, DDR2, CD74, TIMP1, IGF1R, KIF20B, ZC3H12A, HSPA5, ABL2, MYC, SRGAP1, KLF4	0.00156377
GO:0030029~actin filament-based process	21	8.01527	TNF, CCDC88A, MYBPC2, HAX1, ROCK2, MICAL2, BCAR1, EDN1, PDE4D, ANKRD1, SIX4, SDC4, EPHA1, JMY, PPP1R9A, RND1, SORBS1, ANK2, CDC42BPA, CIT, ABL2	0.00161983
GO:0019915~lipid storage	6	2.29008	IL6, TNF, NFKBIA, ZC3H12A, ABCA1, NRIP1	0.00164785
GO:0009607~response to biotic stimulus	25	9.54198	ZFP36, TNFRSF6B, TNFRSF21, IL6, TSPO, TNF, IFITM3, CLU, CXCL2, EDN1, NFKBIA, PDE4D, CDK6, FADD, ANKRD1, ABCA1, JUNB, ADM, IL4R, TICAM1, PLSCR3, ZC3H12A, HSPA5, FOSL1, MYC	0.00167211
GO:0010888~negative regulation of lipid storage	4	1.52672	IL6, TNF, NFKBIA, ABCA1	0.00169058
GO:0045637~regulation of myeloid cell differentiation	10	3.81679	KMT2E, ZFP36, ZFP36L1, TESC, TNF, HAX1, NFKBIA, FADD, CDK6, MYC	0.00173922
GO:0006351~transcription, DNA-templated	72	27.4809	EDN1, ZNF250, ZKSCAN1, ANKRD1, CBX8, DDR2, ARHGAP22, TICAM1, NFIL3, MYC, FOSL1, SERTAD1, ZFP36, EMSY, MICAL2, NCOA7, RRP8, FADD, SIX4, SPEN, HLTF, JUNB, JMY, NRIP1, ZMIZ1, ASH1L, JMJD1C, PPP1R15A, SRCAP, CLOCK, KMT2E, GLIS3, TNF, KMT2A, HAX1, PKHD1, KMT2C, TFCP2L1, CLU, BDP1, NFKBIA, ARID2, ZNF618, PHIP, CHD9, CHD2, ZC3H12A, TNKS, HSPA5, BHLHE40, CHD6, BAZ2B, ZNF398, ASXL2, ASXL3, TESC, IL6, HMBO…	0.00183154
GO:0048856~anatomical structure development	101	38.5496	ALS2, TSPO, EDN1, ANKRD1, G2E3, ANK2, RC3H1, ASPM, SOCS3, ROCK2, WNK1, FADD, PDE4D, SIX4, TACC1, JUNB, DCLRE1C, PLCE1, RND1, VAMP5, GLG1, TNFRSF6B, KIAA1109, HAX1, PKHD1, TFCP2L1, CLU, NFKBIA, PAQR7, PRRC2C, CD74, TIMP1, PEG10, MNS1, SPP1, TESC, IREB2, PTPN14, ITGA2, ZBTB40, EPHA1, FNIP1, NOTCH2, TET3, PLK4, PDZD8, FREM1, ABL2, ZFHX3, KLF4, IER3, SDC4, DDR2, CKB, PHC3, ARHGAP22, ARHGAP5, IL4R, BA…	0.0018581
GO:0031401~positive regulation of protein modification process	30	11.4504	ALS2, TNFRSF6B, TNF, HAX1, KMT2A, SLC39A10, EDN1, CLU, SDC4, DDR2, CD74, PRKAR2A, TICAM1, ZC3H12A, HSPA5, ARHGAP8, IL6, CCDC88A, TAOK1, SOCS3, ROCK2, WNK1, FZD4, FNIP1, PLCE1, PPP1R9A, PSME2, GADD45G, PPP1R15A, DUSP6	0.0018823
GO:0007010~cytoskeleton organization	30	11.4504	TNF, HAX1, PKHD1, BCAR1, EDN1, ANKRD1, RASSF7, SDC4, DNAH5, PHIP, ANK2, SORBS1, TNKS, ASPM, CCDC88A, ROCK2, MICAL2, SIX4, EPHA1, TACC1, JMY, PDZD8, PLCE1, PPP1R9A, PLK4, RND1, CDC42BPA, SYNM, CIT, ABL2	0.00190689
GO:0042221~response to chemical	80	30.5344	TSPO, BCAR1, CPEB4, EDN1, ANKRD1, CBX8, PRKAR2A, ANK2, IL4R, TICAM1, NFIL3, MYC, ERRFI1, FOSL1, RC3H1, USP13, ZFP36, SOGA1, SOCS3, PIK3C2A, ROCK2, ND5, PDE4D, CDK6, FADD, JUNB, SLC7A11, NRIP1, ADM, PTGDS, PSME2, RYR3, PPP1R15A, CLOCK, HLA-DRA, KMT2E, GLG1, TNFRSF6B, TNFRSF21, TNF, KMT2A, HAX1, IFITM3, CLU, CXCL2, PAQR7, NFKBIA, ABCA1, GCLM, CD74, IFI35, TIMP1, ZFP36L1, PHIP, IGF1R, PEG10, SORBS1,…	0.00193569
GO:0019725~cellular homeostasis	24	9.16031	HERPUD1, IL6, SLC39A10, PKHD1, SLC9A3, EDN1, IREB2, PDE4D, GCLM, CKB, DMXL1, PLCE1, DMXL2, ANK2, ADM, RYR3, MT2A, SLC39A8, LRP6, ABCC2, CLCN6, ABL2, MYC, ABCA12	0.00196598
GO:0031960~response to corticosteroid	9	3.43511	ZFP36, ZFP36L1, IL6, TNF, ADM, PTGDS, EDN1, ERRFI1, FOSL1	0.00198686
GO:0007155~cell adhesion	40	15.2672	TNFRSF21, TNF, MYBPC2, PKHD1, BCAR1, SDC4, DDR2, CD74, CDH6, ZFP36L1, ARHGAP5, SORBS1, IL4R, BAG3, HSPA5, RC3H1, PAG1, AHNAK, SPP1, IL6, PTPRD, TESC, ROCK2, LPP, CBL, MYO1G, ITGA2, FADD, CDK6, IGSF9B, FZD4, EPHA1, SLC7A11, RND1, FREM1, LRP6, PDZD2, ABL2, KLF4, HLA-DRA	0.00199275
GO:0061157~mRNA destabilization	4	1.52672	ZFP36, ZFP36L1, ZC3H12A, RC3H1	0.00200742
GO:0030334~regulation of cell migration	21	8.01527	IL6, TNF, ROCK2, BCAR1, CXCL2, EDN1, ITGA2, FADD, SDC4, ARID2, EPHA1, DDR2, CD74, TIMP1, IGF1R, KIF20B, ZC3H12A, HSPA5, MYC, SRGAP1, KLF4	0.00205036
GO:0043933~macromolecular complex subunit organization	53	20.229	CBX8, HLA-DMA, DDR2, DMXL1, DMXL2, MYC, FOSL1, RC3H1, AHNAK, EMSY, SH3PXD2A, PAN3, ND5, PIK3C2A, MICAL2, FADD, RRP8, HLTF, JMY, RYR3, ASH1L, JMJD1C, SRCAP, CLOCK, HLA-DRA, KMT2E, TNF, HAX1, KMT2A, ADAMTS14, KMT2C, SLF2, BDP1, CLU, ABCA1, ARID2, CD74, DNAH5, CHD9, IGF1R, PPAN, CHD2, ZC3H12A, SPIDR, USP34, CHD6, FCHO2, FNIP1, TET3, PPP1R9A, KNL1, LRP6, ZNF462	0.00210107
GO:0022610~biological adhesion	40	15.2672	TNFRSF21, TNF, MYBPC2, PKHD1, BCAR1, SDC4, DDR2, CD74, CDH6, ZFP36L1, ARHGAP5, SORBS1, IL4R, BAG3, HSPA5, RC3H1, PAG1, AHNAK, SPP1, IL6, PTPRD, TESC, ROCK2, LPP, CBL, MYO1G, ITGA2, FADD, CDK6, IGSF9B, FZD4, EPHA1, SLC7A11, RND1, FREM1, LRP6, PDZD2, ABL2, KLF4, HLA-DRA	0.0021225
GO:0048878~chemical homeostasis	28	10.687	TSPO, SLC39A10, PKHD1, SLC9A3, EDN1, ABCA1, GCLM, CKB, PRKAR2A, DMXL1, DMXL2, ANK2, SLC39A8, HECTD4, MYC, ABCA12, HERPUD1, IL6, IREB2, PDE4D, PLCE1, ADM, RYR3, PLSCR3, MT2A, LRP6, ABCC2, ABL2	0.00221317
GO:0006469~negative regulation of protein kinase activity	11	4.19847	IGF1R, PRKAR2A, TESC, IL6, SOCS3, CBL, LRP6, WNK1, ERRFI1, EPHA1, DUSP6	0.00222861
GO:0032879~regulation of localization	53	20.229	TSPO, BCAR1, EDN1, ANKRD1, SDC4, DDR2, ANK2, IL4R, MYC, AHNAK, ZFP36, ROCK2, WNK1, PDE4D, FADD, CDK6, SIX4, CDKL2, RYR3, CLOCK, SRGAP1, TNFRSF21, TNF, HAX1, KMT2A, PKHD1, CXCL2, NFKBIA, ABCA1, ARID2, CD74, TIMP1, ZFP36L1, IGF1R, SORBS1, ZC3H12A, SPIDR, HSPA5, PIK3R3, ABCA12, IL6, TESC, CBL, PTPN14, ITGA2, EPHA1, PPP1R9A, KIF20B, CLCN6, ABL2, SYTL1, KLF4, CLCN5	0.00233326
GO:0006970~response to osmotic stress	6	2.29008	ZFP36L1, TSPO, TNF, ITGA2, SCARA3, ERRFI1	0.00235263
GO:1903708~positive regulation of hemopoiesis	9	3.43511	KMT2E, ZFP36L1, TESC, IL6, TNF, HAX1, IL4R, FADD, CD74	0.00241305
GO:0097306~cellular response to alcohol	5	1.9084	LRP6, SPIDR, ABCA1, MYC, KLF4	0.00248382
GO:0008284~positive regulation of cell proliferation	24	9.16031	IL6, TSPO, TNF, SLC39A10, PKHD1, EDN1, ITGA2, CDK6, FADD, CBX8, EPHA1, DDR2, CD74, TIMP1, PHIP, IGF1R, ADM, ZMIZ1, TICAM1, KIF20B, FOSL1, MYC, SERTAD1, ASPM	0.00249828
GO:1903038~negative regulation of leukocyte cell-cell adhesion	7	2.67176	TNFRSF21, IL4R, SDC4, KLF4, PAG1, RC3H1, CD74	0.00254423
GO:0051403~stress-activated MAPK cascade	11	4.19847	ZFP36, ZFP36L1, IGF1R, MAGI3, TNF, TAOK1, GADD45G, EDN1, ZC3H12A, FZD4, MYC	0.00258974
GO:0009987~cellular process	234	89.313	ALS2, SLC9A3, EDN1, ZNF250, KLHDC7A, G2E3, USP54, VPS13C, GPT2, MAGI3, PAN3, ROCK2, WNK1, DCLRE1C, RND1, RYR3, WFDC2, HLA-DRA, DCBLD2, TNFRSF6B, GLG1, KIAA1109, TFCP2L1, NFKBIA, PRRC2C, ZNF618, MYO9A, CD74, IFI35, PPAN, TNKS, FCHO2, SPP1, CNKSR2, ZNF398, ASXL2, ASXL3, MSTO1, TAOK1, PTPN14, ESRRG, ZBTB41, TREX1, ZBTB40, EPHA1, FNIP1, NOTCH2, BFAR, PTAR1, CDC42BPA, CLCN6, SYTL1, ZFHX3, KLF4, CLCN5,…	0.00266224
GO:0050779~RNA destabilization	4	1.52672	ZFP36, ZFP36L1, ZC3H12A, RC3H1	0.00274603
GO:0001783~B cell apoptotic process	4	1.52672	TNFRSF21, SLC39A10, CD74, FNIP1	0.00274603
GO:0048608~reproductive structure development	15	5.72519	TESC, SOCS3, SIX4, FZD4, JUNB, NRIP1, ZFP36L1, PLK4, PEG10, ADM, LRP6, MYC, FOSL1, ASPM, SPP1	0.00284175
GO:0044767~single-organism developmental process	100	38.1679	ALS2, TSPO, EDN1, ANKRD1, G2E3, ANK2, RC3H1, ASPM, SOCS3, ROCK2, WNK1, FADD, PDE4D, SIX4, TACC1, JUNB, DCLRE1C, PLCE1, RND1, VAMP5, GLG1, TNFRSF6B, KIAA1109, HAX1, PKHD1, TFCP2L1, CLU, NFKBIA, PAQR7, PRRC2C, GCLM, CD74, TIMP1, PEG10, MNS1, SPP1, TESC, IREB2, PTPN14, ITGA2, ZBTB40, EPHA1, FNIP1, NOTCH2, TET3, PLK4, FREM1, ABL2, ZFHX3, KLF4, SDC4, DDR2, CKB, PHC3, ARHGAP22, ARHGAP5, IL4R, BAG3, ERR…	0.00286049
GO:0098771~inorganic ion homeostasis	20	7.63359	HERPUD1, SLC39A10, PKHD1, SLC9A3, EDN1, IREB2, PDE4D, CKB, DMXL1, PLCE1, DMXL2, ANK2, ADM, RYR3, MT2A, SLC39A8, LRP6, ABCC2, ABL2, MYC	0.00297124
GO:0010883~regulation of lipid storage	5	1.9084	IL6, TNF, NFKBIA, ZC3H12A, ABCA1	0.00297512
GO:0051128~regulation of cellular component organization	50	19.084	TSPO, BCAR1, EDN1, RASSF7, ANKRD1, SDC4, DDR2, VPS13C, IL4R, MYC, FOSL1, SERTAD1, CCDC88A, PAN3, ROCK2, SIX4, CDKL2, JMY, PLCE1, DCBLD2, KIAA1109, TNF, HAX1, KMT2A, PKHD1, SLF2, CLU, ABCA1, PHIP, SORBS1, MNS1, SPIDR, TNKS, SPP1, PTPRD, IL6, TAOK1, CBL, HMBOX1, ITGA2, EPHA1, FNIP1, PPP1R9A, PLK4, PDZD8, KIF20B, OGFR, CIT, ABL2, KLF4	0.00299685
GO:0010605~negative regulation of macromolecule metabolic process	50	19.084	TSPO, CTDSPL, CPEB4, EDN1, ANKRD1, CBX8, PRKAR2A, NFIL3, ERRFI1, MYC, RC3H1, ZFP36, ROCK2, SOCS3, WNK1, RRP8, PDE4D, SPEN, SIX4, JUNB, NRIP1, PSME2, ASH1L, PPP1R15A, WFDC2, CLOCK, GLG1, GLIS3, TNF, TFCP2L1, IFITM3, CLU, TIMP1, ZFP36L1, IGF1R, ZC3H12A, TNKS, BHLHE40, IL6, TESC, HERPUD1, HMBOX1, CBL, IREB2, EPHA1, FNIP1, LRP6, ZFHX3, KLF4, DUSP6	0.00307604
GO:0051130~positive regulation of cellular component organization	30	11.4504	TNF, KMT2A, HAX1, SLF2, EDN1, CLU, ANKRD1, SDC4, DDR2, PHIP, SORBS1, IL4R, MNS1, SPIDR, TNKS, FOSL1, IL6, PTPRD, PAN3, ROCK2, CBL, HMBOX1, ITGA2, CDKL2, EPHA1, FNIP1, JMY, PPP1R9A, PLK4, ABL2	0.00310871
GO:0010035~response to inorganic substance	16	6.10687	TSPO, IL6, TNF, KMT2A, ND5, EDN1, CBX8, JUNB, RYR3, MT2A, ZC3H12A, SPIDR, HSPA5, MYC, FOSL1, KLF4	0.00315223
GO:0061458~reproductive system development	15	5.72519	TESC, SOCS3, SIX4, FZD4, JUNB, NRIP1, ZFP36L1, PLK4, PEG10, ADM, LRP6, MYC, FOSL1, ASPM, SPP1	0.00316521
GO:0055082~cellular chemical homeostasis	21	8.01527	HERPUD1, SLC39A10, PKHD1, SLC9A3, EDN1, IREB2, PDE4D, GCLM, CKB, DMXL1, PLCE1, DMXL2, ANK2, ADM, RYR3, MT2A, SLC39A8, LRP6, ABCC2, ABL2, MYC	0.00320933
GO:0045860~positive regulation of protein kinase activity	16	6.10687	ALS2, TNF, CCDC88A, CLU, EDN1, WNK1, SDC4, FZD4, DDR2, CD74, PRKAR2A, PLCE1, PPP1R9A, GADD45G, HSPA5, DUSP6	0.00321111
GO:0006996~organelle organization	73	27.8626	ALS2, TSPO, BCAR1, EDN1, ANKRD1, RASSF7, SDC4, CBX8, VPS13C, ANK2, MYC, RC3H1, ASPM, EMSY, PAN3, CCDC88A, SH3PXD2A, ND5, ROCK2, MICAL2, RRP8, SIX4, HLTF, CDKL2, TACC1, JMY, DCLRE1C, PLCE1, RND1, ASH1L, VAMP5, JMJD1C, SRCAP, CLOCK, KMT2E, TNF, KMT2A, HAX1, PKHD1, SLF2, KMT2C, CLU, ABCA1, ARID2, GCLM, DNAH5, PHIP, PPAN, CHD9, SORBS1, CHD2, MNS1, TNKS, CHD6, USP34, MSTO1, TAOK1, HMBOX1, SMG1, MISP, …	0.00339592
GO:0009628~response to abiotic stimulus	27	10.3053	TSPO, TNF, KMT2A, CPEB4, EDN1, NFKBIA, ANKRD1, ZFP36L1, BAG3, SPIDR, BHLHE40, DENND5B, MYC, ERRFI1, FOSL1, IL6, ND5, CBL, ITGA2, FADD, JUNB, DCLRE1C, ADM, ABCC2, SCARA3, CLCN6, CLOCK	0.00341886
GO:1903707~negative regulation of hemopoiesis	8	3.05344	ZFP36, ZFP36L1, IL4R, NFKBIA, CDK6, MYC, RC3H1, CD74	0.0034253
GO:0032642~regulation of chemokine production	6	2.29008	IL6, TNF, IL4R, TICAM1, KLF4, CD74	0.00346111
GO:0033673~negative regulation of kinase activity	11	4.19847	IGF1R, PRKAR2A, TESC, IL6, SOCS3, CBL, LRP6, WNK1, ERRFI1, EPHA1, DUSP6	0.00363968
GO:0031098~stress-activated protein kinase signaling cascade	11	4.19847	ZFP36, ZFP36L1, IGF1R, MAGI3, TNF, TAOK1, GADD45G, EDN1, ZC3H12A, FZD4, MYC	0.00363968
GO:0030003~cellular cation homeostasis	18	6.87023	HERPUD1, SLC39A10, PKHD1, SLC9A3, EDN1, IREB2, PDE4D, DMXL1, PLCE1, DMXL2, ADM, ANK2, RYR3, MT2A, SLC39A8, LRP6, ABL2, MYC	0.00370688
GO:0023014~signal transduction by protein phosphorylation	24	9.16031	ZFP36, TNFRSF6B, IL6, MAGI3, TNF, PKHD1, TAOK1, EDN1, WNK1, FZD4, CD74, RASAL2, ZFP36L1, IGF1R, PLCE1, PSME2, GADD45G, ASH1L, ZC3H12A, ARHGAP8, ERRFI1, MYC, KLF4, DUSP6	0.00372521
GO:0018130~heterocycle biosynthetic process	83	31.6794	TSPO, EDN1, ZNF250, ZKSCAN1, ANKRD1, CBX8, DDR2, ARHGAP22, TICAM1, NFIL3, MYC, FOSL1, SERTAD1, USP13, ZFP36, RPL35A, EMSY, MICAL2, NCOA7, RRP8, FADD, SIX4, SPEN, HLTF, JUNB, JMY, NRIP1, ADM, ZMIZ1, ASH1L, JMJD1C, PPP1R15A, SRCAP, CLOCK, REV3L, KMT2E, GLIS3, TNF, KMT2A, HAX1, PKHD1, IFITM3, KMT2C, TFCP2L1, CLU, BDP1, NFKBIA, ABCA1, ARID2, ZNF618, ZFP36L1, PHIP, CHD9, CHD2, ZC3H12A, TNKS, BHLHE40, …	0.00385988
GO:0032845~negative regulation of homeostatic process	9	3.43511	ZFP36, ZFP36L1, IL6, ANK2, RYR3, TNKS, FADD, PDE4D, CD74	0.00386027
GO:0010876~lipid localization	13	4.96183	TSPO, IL6, TNF, EDN1, CLU, LRP6, NFKBIA, ZC3H12A, ABCC2, ABCA1, FZD4, NRIP1, ABCA12	0.00386218
GO:0030099~myeloid cell differentiation	13	4.96183	ZFP36, KMT2E, TESC, TNF, SH3PXD2A, HAX1, IREB2, NFKBIA, CDK6, FADD, JUNB, ZFP36L1, MYC	0.00395018
GO:0051707~response to other organism	23	8.77863	ZFP36, TNFRSF6B, TNFRSF21, IL6, TSPO, TNF, IFITM3, CLU, CXCL2, EDN1, NFKBIA, CDK6, FADD, PDE4D, ANKRD1, ABCA1, JUNB, ADM, IL4R, TICAM1, PLSCR3, ZC3H12A, FOSL1	0.00396069
GO:0043207~response to external biotic stimulus	23	8.77863	ZFP36, TNFRSF6B, TNFRSF21, IL6, TSPO, TNF, IFITM3, CLU, CXCL2, EDN1, NFKBIA, CDK6, FADD, PDE4D, ANKRD1, ABCA1, JUNB, ADM, IL4R, TICAM1, PLSCR3, ZC3H12A, FOSL1	0.00396069
GO:0032680~regulation of tumor necrosis factor production	7	2.67176	ZFP36, TSPO, TICAM1, CLU, ZC3H12A, FADD, ERRFI1	0.00397325
GO:0009991~response to extracellular stimulus	15	5.72519	ZFP36, TSPO, IL6, CPEB4, CBL, ITGA2, RRP8, ABCA1, GCLM, FNIP1, ADM, ZC3H12A, HSPA5, FOSL1, SPP1	0.00402052
GO:0009967~positive regulation of signal transduction	34	12.9771	ALS2, TNFRSF6B, TNF, HAX1, SLC39A10, EDN1, CLU, ANKRD1, CD74, PHIP, SORBS1, TICAM1, ZC3H12A, TNKS, USP34, ARHGAP8, RC3H1, PAG1, ASPM, ASXL2, IL6, TAOK1, SOCS3, CBL, FADD, IGSF9B, FZD4, NOTCH2, DOK1, PLCE1, PSME2, GADD45G, LRP6, DUSP6	0.00407479
GO:0032526~response to retinoic acid	7	2.67176	KMT2E, TESC, ABCA1, ABL2, FZD4, MYC, KLF4	0.00416248
GO:0019438~aromatic compound biosynthetic process	83	31.6794	TSPO, EDN1, ZNF250, ZKSCAN1, ANKRD1, CBX8, DDR2, ARHGAP22, TICAM1, NFIL3, MYC, FOSL1, SERTAD1, USP13, ZFP36, RPL35A, EMSY, MICAL2, NCOA7, RRP8, FADD, SIX4, SPEN, HLTF, JUNB, JMY, NRIP1, ADM, ZMIZ1, ASH1L, JMJD1C, PPP1R15A, SRCAP, CLOCK, REV3L, KMT2E, GLIS3, TNF, KMT2A, HAX1, PKHD1, IFITM3, KMT2C, TFCP2L1, CLU, BDP1, NFKBIA, ABCA1, ARID2, ZNF618, ZFP36L1, PHIP, CHD9, CHD2, ZC3H12A, TNKS, BHLHE40, …	0.00419654
GO:0015918~sterol transport	6	2.29008	TSPO, CLU, LRP6, NFKBIA, ABCA1, ABCA12	0.00438214
GO:0051568~histone H3-K4 methylation	5	1.9084	KMT2E, TET3, KMT2A, KMT2C, ASH1L	0.00448491
GO:0006979~response to oxidative stress	14	5.34351	ALS2, IL6, TNF, ND5, EDN1, CBX8, GCLM, SLC7A11, ZC3H12A, SCARA3, ABCC2, CHD6, FOSL1, KLF4	0.00448874
GO:0043086~negative regulation of catalytic activity	23	8.77863	ZFP36, PHACTR2, HERPUD1, TESC, IL6, TNF, ROCK2, SOCS3, CBL, WNK1, EPHA1, FNIP1, TIMP1, IGF1R, PRKAR2A, KNL1, PSME2, LRP6, PPP1R15A, ERRFI1, WFDC2, KLF4, DUSP6	0.00453797
GO:1903555~regulation of tumor necrosis factor superfamily cytokine production	7	2.67176	ZFP36, TSPO, TICAM1, CLU, ZC3H12A, FADD, ERRFI1	0.00456083
GO:0003006~developmental process involved in reproduction	19	7.25191	TESC, SOCS3, AFF4, PAQR7, SIX4, FZD4, CDKL2, JUNB, NRIP1, ZFP36L1, PLK4, PEG10, ADM, KNL1, LRP6, FOSL1, MYC, ASPM, SPP1	0.00463164
GO:0032602~chemokine production	6	2.29008	IL6, TNF, IL4R, TICAM1, KLF4, CD74	0.00463724
GO:0090304~nucleic acid metabolic process	94	35.8779	EDN1, ZNF250, ZKSCAN1, ANKRD1, CBX8, DDR2, ARHGAP22, TICAM1, NFIL3, FOSL1, MYC, RC3H1, SERTAD1, AHNAK, USP13, ZFP36, MCM3AP, RPL35A, EMSY, PAN3, CCDC88A, ROCK2, MICAL2, NCOA7, RRP8, FADD, SIX4, SPEN, HLTF, JUNB, JMY, NRIP1, DCLRE1C, ZMIZ1, ASH1L, JMJD1C, PPP1R15A, SRCAP, CLOCK, REV3L, KMT2E, GLIS3, TNF, KMT2A, HAX1, PKHD1, IFITM3, TFCP2L1, SLF2, KMT2C, CLU, BDP1, NFKBIA, ARID2, ZNF618, ZFC3H1, ZF…	0.00463878
GO:0010647~positive regulation of cell communication	36	13.7405	ALS2, TNFRSF6B, TNF, HAX1, SLC39A10, EDN1, CLU, ANKRD1, CD74, PHIP, SORBS1, TICAM1, ZC3H12A, TNKS, USP34, ARHGAP8, RC3H1, PAG1, ASPM, ASXL2, IL6, TAOK1, SOCS3, CBL, ITGA2, FADD, IGSF9B, FZD4, NOTCH2, DOK1, PLCE1, PPP1R9A, PSME2, GADD45G, LRP6, DUSP6	0.00470082
GO:0000165~MAPK cascade	23	8.77863	ZFP36, TNFRSF6B, IL6, MAGI3, TNF, PKHD1, TAOK1, EDN1, FZD4, CD74, RASAL2, ZFP36L1, IGF1R, PLCE1, PSME2, GADD45G, ASH1L, ZC3H12A, ARHGAP8, ERRFI1, MYC, KLF4, DUSP6	0.00470398
GO:0001890~placenta development	8	3.05344	ZFP36L1, PEG10, PLK4, ADM, SOCS3, FOSL1, JUNB, SPP1	0.00486583
GO:0010921~regulation of phosphatase activity	7	2.67176	TNF, SLC39A10, ROCK2, KNL1, WNK1, ITGA2, PPP1R15A	0.00498659
GO:0023056~positive regulation of signaling	36	13.7405	ALS2, TNFRSF6B, TNF, HAX1, SLC39A10, EDN1, CLU, ANKRD1, CD74, PHIP, SORBS1, TICAM1, ZC3H12A, TNKS, USP34, ARHGAP8, RC3H1, PAG1, ASPM, ASXL2, IL6, TAOK1, SOCS3, CBL, ITGA2, FADD, IGSF9B, FZD4, NOTCH2, DOK1, PLCE1, PPP1R9A, PSME2, GADD45G, LRP6, DUSP6	0.00509219
GO:0009059~macromolecule biosynthetic process	94	35.8779	CPEB4, EDN1, ZNF250, ZKSCAN1, ANKRD1, DPY19L3, SDC4, CBX8, DDR2, ARHGAP22, TICAM1, NFIL3, FOSL1, MYC, ERRFI1, RC3H1, SERTAD1, USP13, ZFP36, MCM3AP, RPL35A, EMSY, CCDC88A, MICAL2, NCOA7, RRP8, FADD, SIX4, SPEN, HLTF, JUNB, JMY, NRIP1, ZMIZ1, ASH1L, JMJD1C, PPP1R15A, SRCAP, CLOCK, REV3L, KMT2E, GLIS3, TNF, KMT2A, HAX1, PKHD1, IFITM3, TFCP2L1, KMT2C, CLU, HS3ST1, BDP1, NFKBIA, ABCA1, ARID2, ZNF618, …	0.00513414
GO:0006928~movement of cell or subcellular component	40	15.2672	GLG1, TSPO, TNF, MYBPC2, PKHD1, BCAR1, EDN1, CXCL2, SDC4, DDR2, ARID2, CD74, DNAH5, TIMP1, IGF1R, ANK2, ZC3H12A, HSPA5, DCX, KIF21A, MYC, ASPM, IL6, CCDC88A, AVL9, ROCK2, MYO1G, ITGA2, PDE4D, FADD, CDK6, SIX4, EPHA1, SLC7A11, JMY, KIF20B, CDC42BPA, ABL2, SRGAP1, KLF4	0.00515489
GO:0030155~regulation of cell adhesion	19	7.25191	TNFRSF21, TESC, IL6, TNF, ROCK2, ITGA2, CDK6, FADD, SDC4, EPHA1, FZD4, CD74, RND1, IL4R, ABL2, RC3H1, PAG1, KLF4, HLA-DRA	0.00519632
GO:0071706~tumor necrosis factor superfamily cytokine production	7	2.67176	ZFP36, TSPO, TICAM1, CLU, ZC3H12A, FADD, ERRFI1	0.00521009
GO:0009617~response to bacterium	17	6.48855	ZFP36, TNFRSF6B, TNFRSF21, TSPO, IL6, TNF, CXCL2, EDN1, NFKBIA, PDE4D, ANKRD1, ABCA1, JUNB, ADM, PLSCR3, TICAM1, ZC3H12A	0.00521057
GO:0031032~actomyosin structure organization	8	3.05344	PPP1R9A, SORBS1, EDN1, CDC42BPA, ANKRD1, SIX4, SDC4, EPHA1	0.00524002
GO:0071470~cellular response to osmotic stress	4	1.52672	ZFP36L1, TSPO, SCARA3, ERRFI1	0.00525675
GO:0071214~cellular response to abiotic stimulus	11	4.19847	ZFP36L1, TSPO, BAG3, ITGA2, FADD, SPIDR, ANKRD1, SCARA3, ERRFI1, MYC, CLOCK	0.00531619
GO:0051348~negative regulation of transferase activity	13	4.96183	ZFP36, IL6, TESC, SOCS3, CBL, WNK1, EPHA1, IGF1R, PRKAR2A, PSME2, LRP6, ERRFI1, DUSP6	0.00540094
GO:0031667~response to nutrient levels	14	5.34351	ZFP36, IL6, TSPO, ADM, CPEB4, CBL, ZC3H12A, ITGA2, RRP8, HSPA5, ABCA1, GCLM, FNIP1, SPP1	0.00554405
GO:0002684~positive regulation of immune system process	25	9.54198	KMT2E, TNFRSF21, IL6, TESC, TNF, HAX1, CFB, SLC39A10, BCAR1, CLU, CXCL2, MYO1G, NFKBIA, ITGA2, PDE4D, FADD, CD74, ZFP36L1, PSME2, IL4R, TICAM1, SCARA3, RC3H1, PAG1, HLA-DRA	0.00554873
GO:0010660~regulation of muscle cell apoptotic process	5	1.9084	BAG3, EDN1, PDE1A, LRP6, ZC3H12A	0.00560141
GO:0016569~covalent chromatin modification	17	6.48855	KMT2E, EMSY, KMT2A, KMT2C, RRP8, HLTF, CBX8, ARID2, CHD9, TET3, ASH1L, CHD2, JMJD1C, CHD6, USP34, SRCAP, CLOCK	0.00566839
GO:0048660~regulation of smooth muscle cell proliferation	7	2.67176	IL6, TNF, EDN1, PDE1A, ITGA2, MYC, KLF4	0.005679
GO:0009892~negative regulation of metabolic process	52	19.8473	TSPO, CTDSPL, CPEB4, EDN1, ANKRD1, CBX8, PRKAR2A, NFIL3, ERRFI1, MYC, RC3H1, ZFP36, SOGA1, ROCK2, SOCS3, WNK1, RRP8, PDE4D, SPEN, SIX4, JUNB, NRIP1, PSME2, ASH1L, PPP1R15A, WFDC2, CLOCK, GLG1, GLIS3, TNF, TFCP2L1, IFITM3, CLU, TIMP1, ZFP36L1, IGF1R, ZC3H12A, TNKS, BHLHE40, HERPUD1, IL6, TESC, HMBOX1, CBL, IREB2, EPHA1, FNIP1, KNL1, LRP6, ZFHX3, KLF4, DUSP6	0.00573592
GO:1902532~negative regulation of intracellular signal transduction	15	5.72519	HERPUD1, PKHD1, SOCS3, CLU, NFKBIA, FNIP1, CD74, RASAL2, IGF1R, ASH1L, ZC3H12A, MYC, ERRFI1, KLF4, DUSP6	0.00584933
GO:0038066~p38MAPK cascade	4	1.52672	ZFP36, ZFP36L1, GADD45G, ZC3H12A	0.00588044
GO:0061014~positive regulation of mRNA catabolic process	4	1.52672	ZFP36, ZFP36L1, ZC3H12A, RC3H1	0.00588044
GO:0044237~cellular metabolic process	166	63.3588	ALS2, TSPO, CTDSPL, EDN1, ZNF250, ANKRD1, CBX8, KLHDC7A, PRKAR2A, G2E3, USP54, GPT2, RC3H1, MCM3AP, RPL35A, MAGI3, SOGA1, PAN3, ROCK2, SOCS3, WNK1, FADD, RRP8, PDE4D, SIX4, CDKL2, JUNB, DCLRE1C, ASB9, PLCE1, WFDC2, TNFRSF6B, GLG1, HAX1, PKHD1, TFCP2L1, IFITM3, SLF2, PHKA1, CLU, NFKBIA, ABCA1, ZNF618, GCLM, CD74, TIMP1, RASAL2, ZFC3H1, HECTD4, SPIDR, TNKS, BHLHE40, ZNF398, ASXL2, ASXL3, HERPUD1, T…	0.00590283
GO:0007292~female gamete generation	7	2.67176	ZMIZ1, IL4R, PAQR7, FOSL1, MYC, ASPM, NRIP1	0.00592468
GO:0018193~peptidyl-amino acid modification	29	11.0687	KMT2E, TNF, HAX1, KMT2A, KMT2C, DPY19L3, CBX8, DDR2, CD74, PHC3, IGF1R, TNKS, DCX, ERRFI1, PHC2, IL6, SOCS3, CBL, WNK1, SMG1, PDE4D, EPHA1, FNIP1, TET3, ASH1L, ABL2, PPP1R15A, SRCAP, CLOCK	0.00602764
GO:0006974~cellular response to DNA damage stimulus	22	8.39695	EMSY, TNF, TAOK1, SLF2, CBL, CLU, SMG1, TREX1, ZBTB40, ANKRD1, CBX8, HLTF, CD74, JMY, DCLRE1C, CHD2, ZC3H12A, SPIDR, MYC, PPP1R15A, CLOCK, REV3L	0.00604067
GO:0045639~positive regulation of myeloid cell differentiation	6	2.29008	KMT2E, ZFP36L1, TESC, TNF, HAX1, FADD	0.00607299
GO:0033674~positive regulation of kinase activity	16	6.10687	ALS2, TNF, CCDC88A, CLU, EDN1, WNK1, SDC4, FZD4, DDR2, CD74, PRKAR2A, PLCE1, PPP1R9A, GADD45G, HSPA5, DUSP6	0.00611365
GO:0030036~actin cytoskeleton organization	17	6.48855	TNF, HAX1, ROCK2, MICAL2, BCAR1, EDN1, SIX4, ANKRD1, SDC4, EPHA1, JMY, PPP1R9A, RND1, SORBS1, CDC42BPA, CIT, ABL2	0.0061633
GO:0034654~nucleobase-containing compound biosynthetic process	81	30.916	EDN1, ZNF250, ZKSCAN1, ANKRD1, CBX8, DDR2, ARHGAP22, TICAM1, NFIL3, MYC, FOSL1, SERTAD1, USP13, ZFP36, RPL35A, EMSY, MICAL2, NCOA7, RRP8, FADD, SIX4, SPEN, HLTF, JUNB, JMY, NRIP1, ADM, ZMIZ1, ASH1L, JMJD1C, PPP1R15A, SRCAP, CLOCK, REV3L, KMT2E, GLIS3, TNF, KMT2A, HAX1, PKHD1, IFITM3, KMT2C, TFCP2L1, CLU, BDP1, NFKBIA, ABCA1, ARID2, ZNF618, ZFP36L1, PHIP, CHD9, CHD2, ZC3H12A, TNKS, BHLHE40, HSPA5,…	0.00620667
GO:0032501~multicellular organismal process	121	46.1832	ALS2, TSPO, EDN1, ANKRD1, CBX8, G2E3, PRKAR2A, ANK2, RC3H1, ASPM, SOCS3, ROCK2, WNK1, FADD, PDE4D, SIX4, TACC1, JUNB, DCLRE1C, PLCE1, RND1, RYR3, VAMP5, WFDC2, HLA-DRA, TNFRSF6B, GLG1, KIAA1109, HAX1, PKHD1, TFCP2L1, CLU, PAQR7, NFKBIA, ABCA1, PRRC2C, MYO9A, GCLM, CD74, TIMP1, PEG10, MNS1, BHLHE40, SPP1, TESC, CUBN, PTPN14, IREB2, ZBTB40, TREX1, ITGA2, EPHA1, FNIP1, NOTCH2, TET3, PLK4, FREM1, ZFH…	0.00622505
GO:0042493~response to drug	14	5.34351	TSPO, IL6, KMT2A, EDN1, ITGA2, ANKRD1, ABCA1, GCLM, JUNB, MT2A, ABCC2, MYC, FOSL1, DUSP6	0.00636808
GO:0032722~positive regulation of chemokine production	5	1.9084	IL6, TNF, IL4R, TICAM1, CD74	0.00644046
GO:0042594~response to starvation	8	3.05344	ZFP36, ADM, CPEB4, CBL, ZC3H12A, RRP8, HSPA5, FNIP1	0.00649277
GO:2000377~regulation of reactive oxygen species metabolic process	8	3.05344	TSPO, IL6, TNF, EDN1, TICAM1, CLU, ZC3H12A, KLF4	0.00649277
GO:0007009~plasma membrane organization	11	4.19847	TESC, TNF, ANK2, SORBS1, ROCK2, PLSCR3, CLU, LRP6, VAMP5, FCHO2, ABCA12	0.00663824
GO:0030854~positive regulation of granulocyte differentiation	3	1.14504	KMT2E, TESC, HAX1	0.00685437
GO:2000341~regulation of chemokine (C-X-C motif) ligand 2 production	3	1.14504	TNF, KLF4, CD74	0.00685437
GO:0044763~single-organism cellular process	193	73.6641	ALS2, SLC9A3, EDN1, G2E3, VPS13C, GPT2, MAGI3, ROCK2, WNK1, DCLRE1C, RND1, RYR3, HLA-DRA, TNFRSF6B, GLG1, DCBLD2, KIAA1109, TFCP2L1, NFKBIA, PRRC2C, MYO9A, IFI35, CD74, TNKS, FCHO2, SPP1, CNKSR2, ASXL2, TAOK1, ESRRG, EPHA1, FNIP1, NOTCH2, BFAR, CDC42BPA, CLCN6, ZFHX3, SYTL1, KLF4, CLCN5, MYBPC2, CPEB4, BCAR1, RASSF7, CKB, LNPEP, ARL5A, BAG3, IL4R, TICAM1, NEURL1B, ARHGAP11A, MYC, ERRFI1, SERTAD1,…	0.00711328
GO:0007568~aging	11	4.19847	TSPO, PPP1R9A, IL6, ADM, ZMIZ1, TFCP2L1, EDN1, CDK6, PDE4D, GCLM, TIMP1	0.00716547
GO:0016070~RNA metabolic process	85	32.4427	EDN1, ZNF250, ZKSCAN1, ANKRD1, CBX8, DDR2, ARHGAP22, TICAM1, NFIL3, MYC, FOSL1, RC3H1, SERTAD1, AHNAK, USP13, ZFP36, RPL35A, EMSY, PAN3, ROCK2, MICAL2, NCOA7, RRP8, FADD, SIX4, SPEN, HLTF, JUNB, JMY, NRIP1, ZMIZ1, ASH1L, JMJD1C, PPP1R15A, SRCAP, CLOCK, KMT2E, GLIS3, TNF, KMT2A, HAX1, PKHD1, IFITM3, KMT2C, TFCP2L1, CLU, BDP1, NFKBIA, ARID2, ZNF618, ZFC3H1, ZFP36L1, PHIP, CHD9, CHD2, ZC3H12A, TNKS,…	0.00747613
GO:0051240~positive regulation of multicellular organismal process	33	12.5954	KMT2E, TSPO, TNF, HAX1, BCAR1, EDN1, CLU, ANKRD1, CBX8, DDR2, CD74, ZFP36L1, IL4R, TICAM1, ZC3H12A, MYC, ASPM, SPP1, IL6, TESC, PTPRD, ROCK2, ITGA2, PDE4D, FADD, SPEN, SIX4, EPHA1, PPP1R9A, ADM, KIF20B, LRP6, ABL2	0.00752113
GO:0007173~epidermal growth factor receptor signaling pathway	7	2.67176	DOK1, PLCE1, PIK3C2A, BCAR1, CBL, ERRFI1, PAG1	0.00756444
GO:2001020~regulation of response to DNA damage stimulus	8	3.05344	IER3, SLF2, CLU, SPIDR, ANKRD1, CBX8, MYC, CD74	0.00770348
GO:0002682~regulation of immune system process	32	12.2137	KMT2E, TNFRSF21, TNF, HAX1, SLC39A10, BCAR1, CXCL2, CLU, NFKBIA, SDC4, CD74, ZFP36L1, IL4R, TICAM1, ZC3H12A, MYC, RC3H1, PAG1, ZFP36, IL6, TESC, CFB, SOCS3, MYO1G, ITGA2, PDE4D, CDK6, FADD, FNIP1, PSME2, SCARA3, HLA-DRA	0.00782428
GO:0048146~positive regulation of fibroblast proliferation	5	1.9084	ZMIZ1, CDK6, DDR2, MYC, CD74	0.00784889
GO:0071385~cellular response to glucocorticoid stimulus	5	1.9084	ZFP36, ZFP36L1, IL6, EDN1, ERRFI1	0.00784889
GO:0051493~regulation of cytoskeleton organization	14	5.34351	CCDC88A, HAX1, PKHD1, TAOK1, ROCK2, EDN1, RASSF7, SDC4, EPHA1, JMY, PPP1R9A, PLK4, CIT, ABL2	0.00791317
GO:0046483~heterocycle metabolic process	104	39.6947	TSPO, EDN1, ZNF250, ANKRD1, CBX8, RC3H1, RPL35A, MCM3AP, MAGI3, PAN3, ROCK2, RRP8, FADD, PDE4D, SIX4, JUNB, DCLRE1C, HAX1, PKHD1, TFCP2L1, IFITM3, SLF2, CLU, NFKBIA, ABCA1, ZNF618, ZFC3H1, TNKS, SPIDR, BHLHE40, ASXL2, ZNF398, ASXL3, TESC, CUBN, TAOK1, ZBTB41, ESRRG, IREB2, PTPN14, SMG1, TREX1, TEAD1, ZBTB40, FNIP1, NOTCH2, TET3, RNPC3, ZFHX3, KLF4, ZKSCAN1, DDR2, ARHGAP22, TICAM1, NFIL3, MYC, FOS…	0.00799099
GO:0051973~positive regulation of telomerase activity	4	1.52672	HMBOX1, TNKS, MYC, KLF4	0.0080088
GO:0042036~negative regulation of cytokine biosynthetic process	4	1.52672	ZFP36, IL6, ERRFI1, KLF4	0.0080088
GO:0042149~cellular response to glucose starvation	4	1.52672	CPEB4, ZC3H12A, RRP8, HSPA5	0.0080088
GO:0010656~negative regulation of muscle cell apoptotic process	4	1.52672	BAG3, EDN1, LRP6, ZC3H12A	0.0080088
GO:0061013~regulation of mRNA catabolic process	4	1.52672	ZFP36, ZFP36L1, ZC3H12A, RC3H1	0.0080088
GO:0032872~regulation of stress-activated MAPK cascade	9	3.43511	IGF1R, MAGI3, TNF, TAOK1, GADD45G, EDN1, ZC3H12A, FZD4, MYC	0.00819626
GO:1901362~organic cyclic compound biosynthetic process	83	31.6794	TSPO, EDN1, ZNF250, ZKSCAN1, ANKRD1, CBX8, DDR2, ARHGAP22, TICAM1, NFIL3, MYC, FOSL1, SERTAD1, USP13, ZFP36, RPL35A, EMSY, MICAL2, NCOA7, RRP8, FADD, SIX4, SPEN, HLTF, JUNB, JMY, NRIP1, ADM, ZMIZ1, ASH1L, JMJD1C, PPP1R15A, SRCAP, CLOCK, REV3L, KMT2E, GLIS3, TNF, KMT2A, HAX1, PKHD1, IFITM3, KMT2C, TFCP2L1, CLU, BDP1, NFKBIA, ABCA1, ARID2, ZNF618, ZFP36L1, PHIP, CHD9, CHD2, ZC3H12A, TNKS, BHLHE40, …	0.00828509
GO:0030888~regulation of B cell proliferation	5	1.9084	TNFRSF21, SLC39A10, TICAM1, RC3H1, CD74	0.0083598
GO:0010657~muscle cell apoptotic process	5	1.9084	BAG3, EDN1, PDE1A, LRP6, ZC3H12A	0.0083598
GO:0006139~nucleobase-containing compound metabolic process	102	38.9313	TSPO, EDN1, ZNF250, ANKRD1, CBX8, RC3H1, RPL35A, MCM3AP, MAGI3, PAN3, ROCK2, RRP8, FADD, PDE4D, SIX4, JUNB, DCLRE1C, HAX1, PKHD1, TFCP2L1, IFITM3, SLF2, CLU, NFKBIA, ABCA1, ZNF618, ZFC3H1, TNKS, SPIDR, BHLHE40, ASXL2, ZNF398, ASXL3, TESC, TAOK1, ZBTB41, ESRRG, PTPN14, SMG1, TREX1, TEAD1, ZBTB40, FNIP1, NOTCH2, TET3, RNPC3, ZFHX3, KLF4, ZKSCAN1, DDR2, ARHGAP22, TICAM1, NFIL3, MYC, FOSL1, SERTAD1, …	0.00840035
GO:0070302~regulation of stress-activated protein kinase signaling cascade	9	3.43511	IGF1R, MAGI3, TNF, TAOK1, GADD45G, EDN1, ZC3H12A, FZD4, MYC	0.00843434
GO:0072567~chemokine (C-X-C motif) ligand 2 production	3	1.14504	TNF, KLF4, CD74	0.00848765
GO:0007028~cytoplasm organization	3	1.14504	ZMIZ1, TFCP2L1, FOSL1	0.00848765
GO:0030856~regulation of epithelial cell differentiation	7	2.67176	ZFP36, ZFP36L1, KIAA1109, TNF, ROCK2, ERRFI1, CLOCK	0.00849683
GO:0071347~cellular response to interleukin-1	6	2.29008	IL6, EDN1, ZC3H12A, ANKRD1, MYC, RC3H1	0.00857146
GO:0071356~cellular response to tumor necrosis factor	10	3.81679	ZFP36, ZFP36L1, TNFRSF6B, TNFRSF21, IL6, TNF, PSME2, EDN1, ZC3H12A, ANKRD1	0.00864463
GO:0051054~positive regulation of DNA metabolic process	9	3.43511	IGF1R, IL6, SLF2, HMBOX1, TNKS, SPIDR, CBX8, MYC, KLF4	0.00868451
GO:0043408~regulation of MAPK cascade	19	7.25191	TNFRSF6B, IL6, MAGI3, TNF, PKHD1, TAOK1, EDN1, FZD4, CD74, IGF1R, PLCE1, GADD45G, ASH1L, ZC3H12A, ARHGAP8, MYC, ERRFI1, KLF4, DUSP6	0.00873563
GO:0032922~circadian regulation of gene expression	5	1.9084	KMT2A, BHLHE40, ZFHX3, CLOCK, NRIP1	0.00889203
GO:0072358~cardiovascular system development	24	9.16031	IL6, ROCK2, SOCS3, MICAL2, EDN1, PTPN14, ANKRD1, EPHA1, FZD4, JUNB, DNAH5, ZFP36L1, NOTCH2, ARHGAP22, PLCE1, ANK2, ADM, ZMIZ1, LRP6, ZC3H12A, LRP2, FOSL1, ERRFI1, KLF4	0.00895598
GO:0072359~circulatory system development	24	9.16031	IL6, ROCK2, SOCS3, MICAL2, EDN1, PTPN14, ANKRD1, EPHA1, FZD4, JUNB, DNAH5, ZFP36L1, NOTCH2, ARHGAP22, PLCE1, ANK2, ADM, ZMIZ1, LRP6, ZC3H12A, LRP2, FOSL1, ERRFI1, KLF4	0.00895598
GO:0050868~negative regulation of T cell activation	6	2.29008	TNFRSF21, IL4R, SDC4, PAG1, RC3H1, CD74	0.00897858
GO:0032970~regulation of actin filament-based process	12	4.58015	PPP1R9A, CCDC88A, ANK2, HAX1, ROCK2, EDN1, PDE4D, SDC4, CIT, ABL2, EPHA1, JMY	0.0090208
GO:0042113~B cell activation	10	3.81679	ZFP36L1, DCLRE1C, TNFRSF21, NOTCH2, IL6, SLC39A10, TICAM1, RC3H1, CD74, FNIP1	0.00905926
GO:0051336~regulation of hydrolase activity	31	11.8321	ALS2, TNF, SLC39A10, RASGEF1C, MYO9A, TIMP1, RASAL2, ARHGAP22, ARHGAP5, HSPA5, ARHGAP11A, DENND5B, ARHGAP8, MYC, ERRFI1, HERPUD1, IL6, ROCK2, WNK1, ITGA2, FADD, EPHA1, FNIP1, PLCE1, PSME2, KNL1, ABL2, PPP1R15A, WFDC2, SRGAP1, KLF4	0.00917105
GO:0034645~cellular macromolecule biosynthetic process	90	34.3511	CPEB4, EDN1, ZNF250, ZKSCAN1, ANKRD1, DPY19L3, CBX8, DDR2, ARHGAP22, TICAM1, NFIL3, FOSL1, MYC, RC3H1, SERTAD1, USP13, ZFP36, MCM3AP, RPL35A, EMSY, CCDC88A, MICAL2, NCOA7, RRP8, FADD, SIX4, SPEN, HLTF, JUNB, JMY, NRIP1, ZMIZ1, ASH1L, JMJD1C, PPP1R15A, SRCAP, CLOCK, REV3L, KMT2E, GLIS3, TNF, KMT2A, HAX1, PKHD1, TFCP2L1, KMT2C, CLU, BDP1, NFKBIA, ABCA1, ARID2, ZNF618, ZFP36L1, PHIP, IGF1R, CHD9, SO…	0.00917823
GO:0071384~cellular response to corticosteroid stimulus	5	1.9084	ZFP36, ZFP36L1, IL6, EDN1, ERRFI1	0.0094459
GO:0050778~positive regulation of immune response	19	7.25191	TNFRSF21, IL6, TNF, SLC39A10, CFB, BCAR1, CLU, MYO1G, NFKBIA, FADD, PDE4D, CD74, PSME2, IL4R, TICAM1, SCARA3, RC3H1, PAG1, HLA-DRA	0.00957142
GO:0032965~regulation of collagen biosynthetic process	4	1.52672	IL6, ITGA2, CBX8, ERRFI1	0.00964836
GO:0045616~regulation of keratinocyte differentiation	4	1.52672	ZFP36, ZFP36L1, ROCK2, ERRFI1	0.00964836
GO:0050864~regulation of B cell activation	7	2.67176	ZFP36L1, TNFRSF21, IL6, SLC39A10, TICAM1, RC3H1, CD74	0.00986469
GO:0072659~protein localization to plasma membrane	9	3.43511	TESC, TNF, ANK2, SORBS1, ROCK2, LRP6, VAMP5, FCHO2, ABCA12	0.00997232
GO:0006725~cellular aromatic compound metabolic process	104	39.6947	TSPO, EDN1, ZNF250, ANKRD1, CBX8, RC3H1, RPL35A, MCM3AP, MAGI3, PAN3, ROCK2, RRP8, FADD, PDE4D, SIX4, JUNB, DCLRE1C, HAX1, PKHD1, TFCP2L1, IFITM3, SLF2, CLU, NFKBIA, ABCA1, ZNF618, ZFC3H1, TNKS, SPIDR, BHLHE40, ASXL2, ZNF398, ASXL3, TESC, CUBN, TAOK1, ZBTB41, ESRRG, IREB2, PTPN14, SMG1, TREX1, TEAD1, ZBTB40, FNIP1, NOTCH2, TET3, RNPC3, ZFHX3, KLF4, ZKSCAN1, DDR2, ARHGAP22, TICAM1, NFIL3, MYC, FOS…	0.0102085
GO:0051241~negative regulation of multicellular organismal process	25	9.54198	ZFP36, TNFRSF21, IL6, TSPO, TNF, ROCK2, EDN1, WNK1, NFKBIA, PDE4D, CDK6, SIX4, CD74, TIMP1, ZFP36L1, PTGDS, ADM, IL4R, ZC3H12A, ERRFI1, MYC, RC3H1, KLF4, ASPM, SPP1	0.0109284
GO:0051056~regulation of small GTPase mediated signal transduction	11	4.19847	ALS2, RASAL2, NOTCH2, ARHGAP22, PLCE1, ARHGAP5, ARHGAP11A, ABCA1, ARHGAP8, MYO9A, SRGAP1	0.0110869
GO:0055080~cation homeostasis	18	6.87023	HERPUD1, SLC39A10, PKHD1, SLC9A3, EDN1, IREB2, PDE4D, DMXL1, PLCE1, DMXL2, ADM, ANK2, RYR3, MT2A, SLC39A8, LRP6, ABL2, MYC	0.0111659
GO:0045321~leukocyte activation	20	7.63359	KMT2E, TNFRSF21, IL6, SLC39A10, CLU, EDN1, CDK6, FADD, SDC4, CD74, FNIP1, DCLRE1C, ZFP36L1, NOTCH2, IL4R, TICAM1, ZC3H12A, RC3H1, PAG1, HLA-DRA	0.011189
GO:0006875~cellular metal ion homeostasis	15	5.72519	HERPUD1, SLC39A10, PKHD1, EDN1, IREB2, PDE4D, PLCE1, ADM, ANK2, RYR3, MT2A, SLC39A8, LRP6, ABL2, MYC	0.0112368
GO:1901654~response to ketone	8	3.05344	TSPO, IL6, ROCK2, EDN1, ERRFI1, FOSL1, MYC, KLF4	0.0112592
GO:0001775~cell activation	23	8.77863	KMT2E, TNFRSF21, IL6, SLC39A10, CLU, EDN1, CDK6, FADD, SDC4, GCLM, CD74, SLC7A11, FNIP1, TIMP1, DCLRE1C, ZFP36L1, NOTCH2, IL4R, TICAM1, ZC3H12A, RC3H1, PAG1, HLA-DRA	0.0112787
GO:0071364~cellular response to epidermal growth factor stimulus	4	1.52672	ZFP36, ZFP36L1, ERRFI1, MYC	0.0114693
GO:0006470~protein dephosphorylation	10	3.81679	PTPRD, TNF, PHLPP2, SLC39A10, ROCK2, CTDSPL, PTPN4, PTPN14, PPP1R15A, DUSP6	0.0115697
GO:0007623~circadian rhythm	8	3.05344	IL6, PTGDS, KMT2A, BHLHE40, NFIL3, ZFHX3, CLOCK, NRIP1	0.0118967
GO:0009605~response to external stimulus	43	16.4122	TNFRSF6B, TNFRSF21, TSPO, TNF, IFITM3, CPEB4, BCAR1, EDN1, CXCL2, CLU, NFKBIA, ANKRD1, ABCA1, GCLM, CD74, IL4R, AOAH, BAG3, TICAM1, ZC3H12A, BHLHE40, HSPA5, DENND5B, FOSL1, SPP1, ZFP36, IL6, SOCS3, CFB, CBL, ITGA2, PDE4D, FADD, RRP8, CDK6, JUNB, FNIP1, ADM, PLSCR3, ASH1L, CLCN6, CLOCK, KLF4	0.0120595
GO:0022408~negative regulation of cell-cell adhesion	7	2.67176	TNFRSF21, IL4R, SDC4, KLF4, PAG1, RC3H1, CD74	0.0122003
GO:0051345~positive regulation of hydrolase activity	23	8.77863	ALS2, TNF, SLC39A10, ITGA2, FADD, RASGEF1C, EPHA1, MYO9A, FNIP1, RASAL2, ARHGAP22, PLCE1, ARHGAP5, PSME2, HSPA5, ARHGAP11A, DENND5B, ARHGAP8, ABL2, MYC, PPP1R15A, ERRFI1, SRGAP1	0.0122423
GO:0044706~multi-multicellular organism process	9	3.43511	LNPEP, ADM, TFCP2L1, EDN1, ITGA2, FOSL1, JUNB, SPP1, TIMP1	0.0123295
GO:0051101~regulation of DNA binding	6	2.29008	NFKBIA, ITGA2, TNKS, ZNF462, MYC, KLF4	0.0127256
GO:0070647~protein modification by small protein conjugation or removal	25	9.54198	TSPO, CLU, CBX8, KLHDC7A, LNPEP, PHC3, G2E3, USP54, TICAM1, ZC3H12A, TNKS, HECTD4, NEURL1B, HSPA5, USP34, RC3H1, USP13, PHC2, HERPUD1, SOCS3, CBL, HLTF, ASB9, BFAR, PSME2	0.0128923
GO:0022414~reproductive process	31	11.8321	TFCP2L1, EDN1, PAQR7, TIMP1, ZFP36L1, LNPEP, PEG10, IL4R, MNS1, FOSL1, MYC, ASPM, SPP1, PHC2, TESC, SOCS3, AFF4, ITGA2, SIX4, CDKL2, FZD4, JUNB, NRIP1, PLK4, ADM, PTGDS, KNL1, ZMIZ1, LRP6, WFDC2, CLOCK	0.0129894
GO:0051094~positive regulation of developmental process	26	9.92366	KMT2E, TESC, PTPRD, IL6, TSPO, TNF, HAX1, EDN1, FADD, ANKRD1, SPEN, SIX4, EPHA1, CD74, ZFP36L1, PPP1R9A, ADM, IL4R, KIF20B, LRP6, MNS1, ZC3H12A, ABL2, ZFHX3, MYC, ASPM	0.0130497
GO:0000003~reproduction	31	11.8321	TFCP2L1, EDN1, PAQR7, TIMP1, ZFP36L1, LNPEP, PEG10, IL4R, MNS1, FOSL1, MYC, ASPM, SPP1, PHC2, TESC, SOCS3, AFF4, ITGA2, SIX4, CDKL2, FZD4, JUNB, NRIP1, PLK4, ADM, PTGDS, KNL1, ZMIZ1, LRP6, WFDC2, CLOCK	0.0132347
GO:0042035~regulation of cytokine biosynthetic process	6	2.29008	ZFP36, IL6, TNF, TICAM1, ERRFI1, KLF4	0.0132581
GO:0006955~immune response	34	12.9771	TNFRSF6B, TNFRSF21, TNF, SLC39A10, IFITM3, BCAR1, EDN1, CXCL2, CLU, NFKBIA, HLA-DMA, CD74, IFI35, IGF1R, IL4R, TICAM1, NFIL3, MYC, RC3H1, PAG1, IL6, CFB, SOCS3, MYO1G, PDE4D, FADD, DCLRE1C, NOTCH2, ADM, PSME2, MT2A, SCARA3, ABL2, HLA-DRA	0.01343
GO:0034612~response to tumor necrosis factor	10	3.81679	ZFP36, ZFP36L1, TNFRSF6B, TNFRSF21, IL6, TNF, PSME2, EDN1, ZC3H12A, ANKRD1	0.013584
GO:0007162~negative regulation of cell adhesion	9	3.43511	TNFRSF21, RND1, IL4R, SDC4, FZD4, KLF4, PAG1, RC3H1, CD74	0.0136606
GO:0003012~muscle system process	13	4.96183	MYBPC2, ROCK2, PIK3C2A, EDN1, ITGA2, PDE4D, PLCE1, ANK2, SORBS1, ZC3H12A, SYNM, ERRFI1, KLF4	0.0138588
GO:0033043~regulation of organelle organization	27	10.3053	TSPO, TNF, HAX1, KMT2A, PKHD1, SLF2, EDN1, RASSF7, SDC4, PHIP, VPS13C, MNS1, TNKS, MYC, CCDC88A, PAN3, TAOK1, ROCK2, HMBOX1, CDKL2, EPHA1, JMY, PPP1R9A, PLK4, KIF20B, CIT, ABL2	0.0139804
GO:0060712~spongiotrophoblast layer development	3	1.14504	ZFP36L1, ADM, SOCS3	0.014303
GO:0014065~phosphatidylinositol 3-kinase signaling	6	2.29008	ZFP36L1, IGF1R, HAX1, EDN1, CBL, KLF4	0.0143677
GO:0051704~multi-organism process	47	17.9389	TNFRSF6B, TNFRSF21, TSPO, TNF, TFCP2L1, IFITM3, EDN1, CXCL2, CLU, NFKBIA, PAQR7, ANKRD1, ABCA1, TIMP1, LNPEP, IL4R, TICAM1, MNS1, ZC3H12A, FOSL1, MYC, ASPM, SPP1, PHC2, ZFP36, RPL35A, IL6, MAGI3, ROCK2, AFF4, ITGA2, PDE4D, FADD, CDK6, SPEN, JUNB, NRIP1, PDZD8, PTGDS, ADM, KNL1, ZMIZ1, PLSCR3, SRCAP, WFDC2, CLOCK, HLA-DRA	0.014495
GO:0006325~chromatin organization	20	7.63359	KMT2E, EMSY, KMT2A, KMT2C, RRP8, CBX8, HLTF, ARID2, CHD9, TET3, KNL1, ASH1L, CHD2, ZNF462, JMJD1C, CHD6, USP34, MYC, SRCAP, CLOCK	0.0145266
GO:0040007~growth	23	8.77863	DCBLD2, IL6, KIAA1109, TNF, TFCP2L1, BCAR1, EDN1, PDE4D, SIX4, DDR2, ZFP36L1, NOTCH2, PLCE1, ADM, ZMIZ1, MT2A, LRP6, OGFR, DCX, SERTAD1, ASPM, SPP1, DUSP6	0.0145302
GO:0010712~regulation of collagen metabolic process	4	1.52672	IL6, ITGA2, CBX8, ERRFI1	0.0145476
GO:0048511~rhythmic process	11	4.19847	IL6, PTGDS, KMT2A, ROCK2, BHLHE40, NFIL3, FZD4, MYC, ZFHX3, CLOCK, NRIP1	0.0145482
GO:0001944~vasculature development	17	6.48855	IL6, ROCK2, SOCS3, EDN1, PTPN14, EPHA1, FZD4, JUNB, ZFP36L1, ARHGAP22, ADM, ZMIZ1, ZC3H12A, LRP2, FOSL1, ERRFI1, KLF4	0.0145861
GO:0072593~reactive oxygen species metabolic process	9	3.43511	TSPO, IL6, TNF, SH3PXD2A, EDN1, TICAM1, CLU, ZC3H12A, KLF4	0.0147183
GO:0032640~tumor necrosis factor production	6	2.29008	TSPO, TICAM1, CLU, ZC3H12A, FADD, ERRFI1	0.0149452
GO:1903037~regulation of leukocyte cell-cell adhesion	11	4.19847	TNFRSF21, IL6, TNF, IL4R, FADD, SDC4, KLF4, PAG1, RC3H1, CD74, HLA-DRA	0.0150137
GO:0044238~primary metabolic process	164	62.5954	ALS2, TSPO, CTDSPL, EDN1, ZNF250, ANKRD1, CBX8, KLHDC7A, PRKAR2A, G2E3, USP54, GPT2, RC3H1, MCM3AP, RPL35A, MAGI3, SOGA1, PAN3, ROCK2, SOCS3, WNK1, FADD, RRP8, PDE4D, SIX4, CDKL2, JUNB, DCLRE1C, ASB9, PLCE1, WFDC2, TNFRSF6B, GLG1, HAX1, PKHD1, TFCP2L1, IFITM3, SLF2, PHKA1, CLU, NFKBIA, ABCA1, ZNF618, CD74, TIMP1, RASAL2, ZFC3H1, HECTD4, SPIDR, TNKS, BHLHE40, ZNF398, ASXL2, ASXL3, HERPUD1, TESC, C…	0.0151252
GO:0050727~regulation of inflammatory response	11	4.19847	ZFP36, IL6, TNF, SOCS3, CFB, AOAH, ASH1L, ZC3H12A, ITGA2, KLF4, CLOCK	0.0151296
GO:0010467~gene expression	93	35.4962	CPEB4, EDN1, ZNF250, ZKSCAN1, ANKRD1, CBX8, DDR2, ARHGAP22, ANK2, TICAM1, NFIL3, FOSL1, MYC, RC3H1, SERTAD1, AHNAK, USP13, ZFP36, RPL35A, EMSY, PAN3, ROCK2, MICAL2, NCOA7, RRP8, CDK6, FADD, SIX4, SPEN, HLTF, JUNB, JMY, NRIP1, PSME2, ZMIZ1, ASH1L, JMJD1C, PPP1R15A, SRCAP, CLOCK, KMT2E, GLG1, GLIS3, TNF, KMT2A, HAX1, PKHD1, IFITM3, TFCP2L1, KMT2C, CLU, BDP1, NFKBIA, ARID2, ZNF618, ZFC3H1, ZFP36L1, …	0.0152702
GO:0048872~homeostasis of number of cells	9	3.43511	KMT2E, ZFP36, ZFP36L1, IL6, KMT2A, IREB2, FADD, RC3H1, CD74	0.0154545
GO:0071887~leukocyte apoptotic process	6	2.29008	TNFRSF21, IL6, SLC39A10, FADD, CD74, FNIP1	0.0155381
GO:0070849~response to epidermal growth factor	4	1.52672	ZFP36, ZFP36L1, ERRFI1, MYC	0.0156675
GO:0032964~collagen biosynthetic process	4	1.52672	IL6, ITGA2, CBX8, ERRFI1	0.0156675
GO:0044246~regulation of multicellular organismal metabolic process	4	1.52672	IL6, ITGA2, CBX8, ERRFI1	0.0156675
GO:0042089~cytokine biosynthetic process	6	2.29008	ZFP36, IL6, TNF, TICAM1, ERRFI1, KLF4	0.0161465
GO:0045682~regulation of epidermis development	5	1.9084	ZFP36, ZFP36L1, TNF, ROCK2, ERRFI1	0.0162423
GO:1990778~protein localization to cell periphery	9	3.43511	TESC, TNF, ANK2, SORBS1, ROCK2, LRP6, VAMP5, FCHO2, ABCA12	0.0162785
GO:0002695~negative regulation of leukocyte activation	7	2.67176	TNFRSF21, IL4R, ZC3H12A, SDC4, PAG1, RC3H1, CD74	0.0163951
GO:0045073~regulation of chemokine biosynthetic process	3	1.14504	IL6, TNF, TICAM1	0.0165312
GO:0010875~positive regulation of cholesterol efflux	3	1.14504	NFKBIA, ABCA1, ABCA12	0.0165312
GO:0006952~defense response	33	12.5954	ALS2, TNFRSF6B, TNFRSF21, TNF, IFITM3, EDN1, CXCL2, CLU, NFKBIA, CD74, IFI35, AOAH, IL4R, TICAM1, ZC3H12A, FOSL1, MYC, SPP1, ZFP36, IL6, CFB, SOCS3, ITGA2, FADD, ADM, PSME2, ASH1L, MT2A, SCARA3, ABL2, CLOCK, KLF4, HLA-DRA	0.0167785
GO:0032374~regulation of cholesterol transport	4	1.52672	TSPO, NFKBIA, ABCA1, ABCA12	0.0168346
GO:0032371~regulation of sterol transport	4	1.52672	TSPO, NFKBIA, ABCA1, ABCA12	0.0168346
GO:0050851~antigen receptor-mediated signaling pathway	9	3.43511	TNFRSF21, SLC39A10, PSME2, BCAR1, NFKBIA, PDE4D, PAG1, RC3H1, HLA-DRA	0.0170135
GO:0060429~epithelium development	25	9.54198	ZFP36, IL6, TNF, ROCK2, SOCS3, MICAL2, TFCP2L1, EDN1, ITGA2, PDE4D, CDK6, SIX4, SDC4, FZD4, SLC7A11, ZFP36L1, ADM, PSME2, LRP6, KIF20B, ERRFI1, MYC, CLOCK, KLF4, ABCA12	0.0173136
GO:0042107~cytokine metabolic process	6	2.29008	ZFP36, IL6, TNF, TICAM1, ERRFI1, KLF4	0.0174104
GO:0010923~negative regulation of phosphatase activity	5	1.9084	TNF, ROCK2, KNL1, WNK1, PPP1R15A	0.01789
GO:0035303~regulation of dephosphorylation	7	2.67176	TNF, SLC39A10, ROCK2, KNL1, WNK1, ITGA2, PPP1R15A	0.0179903
GO:0007565~female pregnancy	8	3.05344	LNPEP, ADM, TFCP2L1, ITGA2, FOSL1, JUNB, SPP1, TIMP1	0.0181578
GO:1901360~organic cyclic compound metabolic process	105	40.0763	TSPO, EDN1, ZNF250, ANKRD1, CBX8, RC3H1, RPL35A, MCM3AP, MAGI3, PAN3, ROCK2, RRP8, FADD, PDE4D, SIX4, JUNB, DCLRE1C, HAX1, PKHD1, TFCP2L1, IFITM3, SLF2, CLU, NFKBIA, ABCA1, ZNF618, ZFC3H1, TNKS, SPIDR, BHLHE40, ASXL2, ZNF398, ASXL3, TESC, CUBN, TAOK1, ZBTB41, ESRRG, IREB2, PTPN14, SMG1, TREX1, TEAD1, ZBTB40, FNIP1, NOTCH2, TET3, RNPC3, ZFHX3, KLF4, ZKSCAN1, DDR2, ARHGAP22, TICAM1, NFIL3, MYC, FOS…	0.0182993
GO:0031668~cellular response to extracellular stimulus	8	3.05344	IL6, CPEB4, CBL, ZC3H12A, RRP8, HSPA5, FOSL1, FNIP1	0.0186105
GO:0044271~cellular nitrogen compound biosynthetic process	87	33.2061	TSPO, CPEB4, EDN1, ZNF250, ZKSCAN1, ANKRD1, CBX8, DDR2, ARHGAP22, TICAM1, NFIL3, MYC, FOSL1, RC3H1, SERTAD1, USP13, ZFP36, RPL35A, EMSY, MICAL2, NCOA7, RRP8, FADD, SIX4, SPEN, HLTF, JUNB, JMY, NRIP1, ADM, ZMIZ1, ASH1L, JMJD1C, PPP1R15A, SRCAP, CLOCK, REV3L, KMT2E, GLIS3, TNF, KMT2A, HAX1, PKHD1, IFITM3, KMT2C, TFCP2L1, CLU, BDP1, NFKBIA, ABCA1, ARID2, GCLM, ZNF618, ZFP36L1, PHIP, CHD9, CHD2, ZC3H…	0.0187024
GO:0001570~vasculogenesis	5	1.9084	ZFP36L1, ADM, ZMIZ1, FZD4, JUNB	0.0187514
GO:0035690~cellular response to drug	5	1.9084	KMT2A, MT2A, EDN1, ANKRD1, MYC	0.0187514
GO:0035728~response to hepatocyte growth factor	3	1.14504	IL6, BCAR1, GCLM	0.0188967
GO:0002830~positive regulation of type 2 immune response	3	1.14504	IL6, IL4R, CD74	0.0188967
GO:0042033~chemokine biosynthetic process	3	1.14504	IL6, TNF, TICAM1	0.0188967
GO:0035729~cellular response to hepatocyte growth factor stimulus	3	1.14504	IL6, BCAR1, GCLM	0.0188967
GO:0016311~dephosphorylation	13	4.96183	PTPRD, TNF, PHLPP2, CTDSPL, ROCK2, SLC39A10, PTPN4, WNK1, PTPN14, ITGA2, KNL1, PPP1R15A, DUSP6	0.0191163
GO:0051093~negative regulation of developmental process	19	7.25191	ZFP36, TNFRSF21, TSPO, IL6, TNF, ROCK2, NFKBIA, CDK6, SIX4, CD74, TIMP1, ZFP36L1, IL4R, MYC, ZFHX3, ASPM, RC3H1, KLF4, SPP1	0.0195761
GO:0070227~lymphocyte apoptotic process	5	1.9084	TNFRSF21, SLC39A10, FADD, CD74, FNIP1	0.0196382
GO:2001022~positive regulation of response to DNA damage stimulus	5	1.9084	SLF2, SPIDR, ANKRD1, CBX8, MYC	0.0196382
GO:0038127~ERBB signaling pathway	7	2.67176	DOK1, PLCE1, PIK3C2A, BCAR1, CBL, ERRFI1, PAG1	0.0196889
GO:0001816~cytokine production	17	6.48855	ZFP36, TNFRSF21, TSPO, IL6, TNF, CLU, TREX1, FADD, PDE4D, ABCA1, CD74, IL4R, TICAM1, ASH1L, ZC3H12A, ERRFI1, KLF4	0.0198994
GO:0070848~response to growth factor	17	6.48855	ZFP36, GLG1, IL6, BCAR1, EDN1, CBL, ANKRD1, GCLM, FZD4, ZFP36L1, PEG10, HSPA5, MYC, ERRFI1, ZFHX3, KLF4, DUSP6	0.0200388
GO:0007050~cell cycle arrest	9	3.43511	KMT2E, NOTCH2, KIF20B, CDK6, RRP8, PPP1R15A, MYC, ZFHX3, JMY	0.0200467
GO:0002687~positive regulation of leukocyte migration	6	2.29008	IL6, TNF, CXCL2, ITGA2, FADD, CD74	0.020131
GO:0048659~smooth muscle cell proliferation	6	2.29008	IL6, TNF, EDN1, ITGA2, MYC, KLF4	0.020131
GO:0060759~regulation of response to cytokine stimulus	7	2.67176	IL6, TNF, SOCS3, EDN1, FADD, KLF4, CD74	0.0202786
GO:0030301~cholesterol transport	5	1.9084	CLU, LRP6, NFKBIA, ABCA1, ABCA12	0.0205504
GO:0050728~negative regulation of inflammatory response	6	2.29008	ZFP36, SOCS3, AOAH, ASH1L, ZC3H12A, KLF4	0.0208522
GO:0006954~inflammatory response	17	6.48855	ZFP36, TNFRSF6B, TNFRSF21, IL6, TNF, SOCS3, CFB, CXCL2, ITGA2, AOAH, IL4R, ASH1L, TICAM1, ZC3H12A, CLOCK, KLF4, SPP1	0.0209774
GO:0006936~muscle contraction	11	4.19847	PLCE1, ANK2, MYBPC2, SORBS1, ROCK2, PIK3C2A, EDN1, ZC3H12A, ITGA2, SYNM, PDE4D	0.0210035
GO:0051048~negative regulation of secretion	8	3.05344	TNFRSF21, PPP1R9A, IL6, TNF, EDN1, WNK1, ZC3H12A, CD74	0.0211792
GO:0032515~negative regulation of phosphoprotein phosphatase activity	3	1.14504	TNF, ROCK2, PPP1R15A	0.0213952
GO:0045655~regulation of monocyte differentiation	3	1.14504	ZFP36L1, CDK6, MYC	0.0213952
GO:0034391~regulation of smooth muscle cell apoptotic process	3	1.14504	EDN1, PDE1A, LRP6	0.0213952
GO:0050755~chemokine metabolic process	3	1.14504	IL6, TNF, TICAM1	0.0213952
GO:0048661~positive regulation of smooth muscle cell proliferation	5	1.9084	IL6, TNF, EDN1, ITGA2, MYC	0.0214883
GO:0009896~positive regulation of catabolic process	11	4.19847	ZFP36, ASB9, ZFP36L1, HERPUD1, TNF, PSME2, CLU, ZC3H12A, MYC, RC3H1, USP13	0.0215478
GO:0043666~regulation of phosphoprotein phosphatase activity	4	1.52672	TNF, SLC39A10, ROCK2, PPP1R15A	0.0219782
GO:0070265~necrotic cell death	4	1.52672	TSPO, TNF, TICAM1, FADD	0.0219782
GO:1902533~positive regulation of intracellular signal transduction	22	8.39695	ALS2, TNFRSF6B, IL6, TNF, HAX1, SOCS3, TAOK1, CBL, CLU, EDN1, FADD, ANKRD1, FZD4, CD74, NOTCH2, PLCE1, GADD45G, TICAM1, ZC3H12A, ARHGAP8, RC3H1, DUSP6	0.0221284
GO:0045598~regulation of fat cell differentiation	6	2.29008	ZFP36, ASXL2, ZFP36L1, IL6, TNF, ZC3H12A	0.0223446
GO:1901655~cellular response to ketone	5	1.9084	IL6, ROCK2, ERRFI1, MYC, KLF4	0.022452
GO:0071383~cellular response to steroid hormone stimulus	9	3.43511	ZFP36, ZFP36L1, IL6, EDN1, ESRRG, PAQR7, ERRFI1, CLOCK, NRIP1	0.0227758
GO:0070555~response to interleukin-1	6	2.29008	IL6, EDN1, ZC3H12A, ANKRD1, MYC, RC3H1	0.0239048
GO:0050670~regulation of lymphocyte proliferation	8	3.05344	TNFRSF21, IL6, SLC39A10, TICAM1, FADD, SDC4, RC3H1, CD74	0.0240008
GO:0090257~regulation of muscle system process	8	3.05344	PLCE1, ANK2, EDN1, ZC3H12A, ITGA2, PDE4D, ERRFI1, KLF4	0.0240008
GO:0032373~positive regulation of sterol transport	3	1.14504	NFKBIA, ABCA1, ABCA12	0.0240225
GO:0032376~positive regulation of cholesterol transport	3	1.14504	NFKBIA, ABCA1, ABCA12	0.0240225
GO:0071704~organic substance metabolic process	169	64.5038	ALS2, TSPO, CTDSPL, EDN1, ZNF250, ANKRD1, CBX8, KLHDC7A, PRKAR2A, G2E3, USP54, ANK2, GPT2, RC3H1, MCM3AP, RPL35A, MAGI3, SOGA1, PAN3, ROCK2, SOCS3, WNK1, FADD, RRP8, PDE4D, SIX4, CDKL2, JUNB, DCLRE1C, ASB9, PLCE1, WFDC2, TNFRSF6B, GLG1, HAX1, PKHD1, SLF2, TFCP2L1, IFITM3, PHKA1, CLU, NFKBIA, ABCA1, ZNF618, GCLM, CD74, TIMP1, RASAL2, ZFC3H1, HECTD4, SPIDR, TNKS, BHLHE40, ZNF398, ASXL2, ASXL3, HERP…	0.0240261
GO:0071241~cellular response to inorganic substance	7	2.67176	TSPO, RYR3, MT2A, EDN1, SPIDR, HSPA5, JUNB	0.0240697
GO:0034249~negative regulation of cellular amide metabolic process	7	2.67176	ZFP36, ZFP36L1, CPEB4, CLU, IREB2, ZC3H12A, RC3H1	0.0240697
GO:0048646~anatomical structure formation involved in morphogenesis	26	9.92366	TNF, PKHD1, EDN1, ANKRD1, SDC4, DNAH5, ARHGAP22, ANK2, IL4R, ZC3H12A, MNS1, DCX, RC3H1, SH3PXD2A, ROCK2, PTPN14, ITGA2, SIX4, EPHA1, JUNB, ADM, KNL1, LRP6, KIF20B, KLF4, DUSP6	0.0240972
GO:0007169~transmembrane receptor protein tyrosine kinase signaling pathway	17	6.48855	SOGA1, ROCK2, PIK3C2A, SOCS3, BCAR1, CBL, EPHA1, DDR2, PHIP, IGF1R, DOK1, PLCE1, SORBS1, PIK3R3, ABL2, ERRFI1, PAG1	0.0241024
GO:0045787~positive regulation of cell cycle	11	4.19847	PHIP, PLK4, ROCK2, SLF2, EDN1, KIF20B, LRP6, RRP8, CIT, FOSL1, MYC	0.0242963
GO:0032944~regulation of mononuclear cell proliferation	8	3.05344	TNFRSF21, IL6, SLC39A10, TICAM1, FADD, SDC4, RC3H1, CD74	0.0245208
GO:0051972~regulation of telomerase activity	4	1.52672	HMBOX1, TNKS, MYC, KLF4	0.024836
GO:0046903~secretion	25	9.54198	TNFRSF21, TNF, EDN1, CLU, ABCA1, ANKRD1, SDC4, CD74, TIMP1, IL4R, ZC3H12A, MYC, ABCA12, PHACTR2, IL6, PIK3C2A, MYO1G, WNK1, FZD4, PPP1R9A, ADM, VAMP5, SYTL1, CLOCK, EXOC6B	0.0251477
GO:0018105~peptidyl-serine phosphorylation	9	3.43511	IL6, TNF, HAX1, SMG1, TNKS, PDE4D, DCX, PPP1R15A, FNIP1	0.0254036
GO:0044089~positive regulation of cellular component biogenesis	13	4.96183	TNF, PAN3, SLF2, CLU, EDN1, SDC4, EPHA1, FNIP1, JMY, PLK4, MNS1, SPIDR, FOSL1	0.0254801
GO:0010638~positive regulation of organelle organization	16	6.10687	TNF, PAN3, KMT2A, HAX1, ROCK2, SLF2, EDN1, HMBOX1, SDC4, CDKL2, EPHA1, JMY, PHIP, PLK4, MNS1, TNKS	0.0258396
GO:0032956~regulation of actin cytoskeleton organization	10	3.81679	PPP1R9A, CCDC88A, HAX1, ROCK2, EDN1, SDC4, CIT, ABL2, EPHA1, JMY	0.0262698
GO:1901576~organic substance biosynthetic process	105	40.0763	TSPO, EDN1, ZNF250, ANKRD1, CBX8, GPT2, RC3H1, RPL35A, MCM3AP, SOGA1, RRP8, FADD, SIX4, JUNB, PLCE1, HAX1, PKHD1, TFCP2L1, IFITM3, CLU, NFKBIA, ABCA1, GCLM, ZNF618, CD74, TNKS, BHLHE40, ASXL2, ZNF398, ASXL3, TESC, ZBTB41, ESRRG, IREB2, PTPN14, TREX1, ITGA2, TEAD1, ZBTB40, FNIP1, NOTCH2, TET3, ZFHX3, KLF4, CPEB4, ZKSCAN1, DPY19L3, SDC4, DDR2, ARHGAP22, TICAM1, NFIL3, ERRFI1, MYC, FOSL1, SERTAD1, U…	0.0262991
GO:0002253~activation of immune response	15	5.72519	TNFRSF21, SLC39A10, CFB, BCAR1, CLU, MYO1G, NFKBIA, FADD, PDE4D, PSME2, TICAM1, SCARA3, PAG1, RC3H1, HLA-DRA	0.0264189
GO:0036120~cellular response to platelet-derived growth factor stimulus	3	1.14504	CBL, ERRFI1, MYC	0.0267744
GO:0002902~regulation of B cell apoptotic process	3	1.14504	SLC39A10, CD74, FNIP1	0.0267744
GO:0030852~regulation of granulocyte differentiation	3	1.14504	KMT2E, TESC, HAX1	0.0267744
GO:0031669~cellular response to nutrient levels	7	2.67176	IL6, CPEB4, CBL, ZC3H12A, RRP8, HSPA5, FNIP1	0.0268717
GO:0050866~negative regulation of cell activation	7	2.67176	TNFRSF21, IL4R, ZC3H12A, SDC4, PAG1, RC3H1, CD74	0.0268717
GO:0034250~positive regulation of cellular amide metabolic process	6	2.29008	IL6, TNF, CLU, ZC3H12A, ITGA2, PPP1R15A	0.0272319
GO:0044703~multi-organism reproductive process	22	8.39695	TFCP2L1, EDN1, AFF4, PAQR7, ITGA2, JUNB, TIMP1, NRIP1, LNPEP, PTGDS, ADM, KNL1, ZMIZ1, IL4R, MNS1, FOSL1, MYC, WFDC2, ASPM, CLOCK, SPP1, PHC2	0.0274886
GO:0035305~negative regulation of dephosphorylation	5	1.9084	TNF, ROCK2, KNL1, WNK1, PPP1R15A	0.0276631
GO:0006259~DNA metabolic process	23	8.77863	KMT2E, MCM3AP, IL6, EMSY, CCDC88A, KMT2A, TAOK1, SLF2, HMBOX1, SMG1, TREX1, ANKRD1, CBX8, HLTF, JMY, DCLRE1C, IGF1R, TET3, SPIDR, TNKS, MYC, KLF4, REV3L	0.0280817
GO:0061757~leukocyte adhesion to arterial endothelial cell	2	0.763359	TNF, KLF4	0.0283816
GO:1904997~regulation of leukocyte adhesion to arterial endothelial cell	2	0.763359	TNF, KLF4	0.0283816
GO:1904580~regulation of intracellular mRNA localization	2	0.763359	ZFP36, ZFP36L1	0.0283816
GO:1904582~positive regulation of intracellular mRNA localization	2	0.763359	ZFP36, ZFP36L1	0.0283816
GO:0019221~cytokine-mediated signaling pathway	15	5.72519	TNFRSF6B, TNFRSF21, IL6, TNF, SOCS3, IFITM3, CXCL2, EDN1, FADD, CD74, IFI35, PSME2, IL4R, MT2A, HLA-DRA	0.0284003
GO:0046916~cellular transition metal ion homeostasis	5	1.9084	SLC39A10, MT2A, SLC39A8, IREB2, MYC	0.0287847
GO:0051098~regulation of binding	10	3.81679	HERPUD1, HMBOX1, TICAM1, NFKBIA, ITGA2, TNKS, ZNF462, HSPA5, MYC, KLF4	0.0289229
GO:0033135~regulation of peptidyl-serine phosphorylation	6	2.29008	IL6, TNF, HAX1, PDE4D, PPP1R15A, FNIP1	0.0290006
GO:0007219~Notch signaling pathway	7	2.67176	NOTCH2, NFKBIA, NEURL1B, CDK6, SPEN, MYC, CDH6	0.0291772
GO:0044702~single organism reproductive process	27	10.3053	EDN1, PAQR7, TIMP1, ZFP36L1, PEG10, IL4R, MNS1, MYC, FOSL1, ASPM, SPP1, PHC2, TESC, SOCS3, AFF4, SIX4, FZD4, JUNB, NRIP1, PLK4, ADM, PTGDS, KNL1, ZMIZ1, LRP6, WFDC2, CLOCK	0.0293264
GO:0071363~cellular response to growth factor stimulus	16	6.10687	ZFP36, GLG1, IL6, BCAR1, EDN1, CBL, ANKRD1, FZD4, GCLM, ZFP36L1, PEG10, HSPA5, MYC, ERRFI1, KLF4, DUSP6	0.0293967
GO:0031102~neuron projection regeneration	4	1.52672	TSPO, ADM, KLF4, SPP1	0.0294798
GO:0036119~response to platelet-derived growth factor	3	1.14504	CBL, ERRFI1, MYC	0.0296468
GO:0035994~response to muscle stretch	3	1.14504	EDN1, NFKBIA, ANKRD1	0.0296468
GO:0044249~cellular biosynthetic process	103	39.313	TSPO, EDN1, ZNF250, ANKRD1, CBX8, GPT2, RC3H1, RPL35A, MCM3AP, SOGA1, RRP8, FADD, SIX4, JUNB, PLCE1, HAX1, PKHD1, TFCP2L1, IFITM3, CLU, NFKBIA, ABCA1, GCLM, ZNF618, CD74, TNKS, BHLHE40, ASXL2, ZNF398, ASXL3, TESC, ZBTB41, ESRRG, IREB2, PTPN14, TREX1, ITGA2, TEAD1, ZBTB40, FNIP1, NOTCH2, TET3, ZFHX3, KLF4, CPEB4, ZKSCAN1, DPY19L3, DDR2, ARHGAP22, TICAM1, NFIL3, ERRFI1, MYC, FOSL1, SERTAD1, USP13, …	0.0296551
GO:0046328~regulation of JNK cascade	7	2.67176	IGF1R, MAGI3, TNF, TAOK1, GADD45G, EDN1, FZD4	0.0298565
GO:0055065~metal ion homeostasis	15	5.72519	HERPUD1, SLC39A10, PKHD1, EDN1, IREB2, PDE4D, PLCE1, ADM, ANK2, RYR3, MT2A, SLC39A8, LRP6, ABL2, MYC	0.0300041
GO:0070663~regulation of leukocyte proliferation	8	3.05344	TNFRSF21, IL6, SLC39A10, TICAM1, FADD, SDC4, RC3H1, CD74	0.030225
GO:0010256~endomembrane system organization	15	5.72519	ALS2, TESC, TNF, ROCK2, CLU, ABCA1, ANK2, SORBS1, KNL1, PLSCR3, LRP6, VAMP5, CIT, FCHO2, ABCA12	0.0303952
GO:0051250~negative regulation of lymphocyte activation	6	2.29008	TNFRSF21, IL4R, SDC4, PAG1, RC3H1, CD74	0.0308403
GO:0044699~single-organism process	204	77.8626	ALS2, SLC9A3, EDN1, G2E3, VPS13C, GPT2, MAGI3, ROCK2, WNK1, DCLRE1C, RND1, RYR3, WFDC2, HLA-DRA, TNFRSF6B, GLG1, DCBLD2, KIAA1109, TFCP2L1, NFKBIA, PRRC2C, MYO9A, CD74, IFI35, TNKS, FCHO2, SPP1, CNKSR2, ASXL2, TAOK1, ESRRG, PTPN14, ZBTB40, TREX1, EPHA1, FNIP1, NOTCH2, BFAR, CDC42BPA, CLCN6, SYTL1, ZFHX3, KLF4, CLCN5, MYBPC2, CPEB4, BCAR1, RASSF7, CKB, LNPEP, ARL5A, BAG3, IL4R, TICAM1, NEURL1B, AR…	0.0308557
GO:0050710~negative regulation of cytokine secretion	4	1.52672	TNFRSF21, IL6, TNF, ZC3H12A	0.0311225
GO:0060711~labyrinthine layer development	4	1.52672	ZFP36L1, ADM, SOCS3, JUNB	0.0311225
GO:0006939~smooth muscle contraction	5	1.9084	ROCK2, PIK3C2A, EDN1, ITGA2, PDE4D	0.0323098
GO:0051276~chromosome organization	26	9.92366	KMT2E, KMT2A, SLF2, KMT2C, CBX8, ARID2, CHD9, CHD2, TNKS, CHD6, USP34, MYC, EMSY, TAOK1, HMBOX1, SMG1, RRP8, HLTF, DCLRE1C, TET3, KNL1, ASH1L, ZNF462, JMJD1C, SRCAP, CLOCK	0.0324006
GO:0031327~negative regulation of cellular biosynthetic process	31	11.8321	GLIS3, TSPO, TNF, CPEB4, IFITM3, TFCP2L1, EDN1, ANKRD1, CBX8, ZFP36L1, ZC3H12A, BHLHE40, NFIL3, MYC, ERRFI1, RC3H1, ZFP36, IL6, SOGA1, HMBOX1, IREB2, RRP8, SPEN, SIX4, JUNB, FNIP1, NRIP1, ZFHX3, PPP1R15A, CLOCK, KLF4	0.032412
GO:0010874~regulation of cholesterol efflux	3	1.14504	NFKBIA, ABCA1, ABCA12	0.0326358
GO:0042359~vitamin D metabolic process	3	1.14504	TNF, CUBN, LRP2	0.0326358
GO:0032370~positive regulation of lipid transport	4	1.52672	EDN1, NFKBIA, ABCA1, ABCA12	0.0328124
GO:0042116~macrophage activation	4	1.52672	IL4R, TICAM1, CLU, ZC3H12A	0.0328124
GO:0045604~regulation of epidermal cell differentiation	4	1.52672	ZFP36, ZFP36L1, ROCK2, ERRFI1	0.0328124
GO:0007167~enzyme linked receptor protein signaling pathway	22	8.39695	GLG1, PTPRD, SOGA1, ROCK2, PIK3C2A, SOCS3, BCAR1, CBL, EPHA1, DDR2, PHIP, LNPEP, IGF1R, DOK1, PLCE1, PEG10, SORBS1, HSPA5, PIK3R3, ABL2, ERRFI1, PAG1	0.032827
GO:0018209~peptidyl-serine modification	9	3.43511	IL6, TNF, HAX1, SMG1, TNKS, PDE4D, DCX, PPP1R15A, FNIP1	0.0330105
GO:0050852~T cell receptor signaling pathway	7	2.67176	TNFRSF21, PSME2, BCAR1, NFKBIA, PDE4D, PAG1, HLA-DRA	0.03304
GO:0051179~localization	99	37.7863	ALS2, TSPO, SLC9A3, EDN1, ANKRD1, ANK2, VPS13C, VPS13B, ASPM, RPL35A, MCM3AP, PAN3, ROCK2, WNK1, FADD, PDE4D, SIX4, CDKL2, RYR3, VAMP5, GLG1, HAX1, PKHD1, SLF2, CLU, NFKBIA, ABCA1, CD74, TIMP1, TNKS, SPIDR, FCHO2, HERPUD1, PHACTR2, TESC, CUBN, MSTO1, MYO1G, IREB2, PTPN14, SMG1, ITGA2, EPHA1, CDC42BPA, SCARA3, CLCN6, ABL2, SYTL1, KLF4, CLCN5, BCAR1, SDC4, DDR2, IL4R, NEURL1B, DENND5B, MYC, AHNAK, …	0.0331338
GO:0048729~tissue morphogenesis	16	6.10687	IL6, TNF, SOCS3, MICAL2, EDN1, ITGA2, ANKRD1, SIX4, SDC4, FZD4, ADM, PSME2, LRP6, KIF20B, MYC, KLF4	0.0342692
GO:0030098~lymphocyte differentiation	10	3.81679	ZFP36L1, DCLRE1C, NOTCH2, IL6, IL4R, FADD, CDK6, RC3H1, CD74, FNIP1	0.0345938
GO:0051249~regulation of lymphocyte activation	12	4.58015	ZFP36L1, TNFRSF21, IL6, SLC39A10, IL4R, TICAM1, FADD, SDC4, PAG1, RC3H1, CD74, HLA-DRA	0.0346135
GO:0042100~B cell proliferation	5	1.9084	TNFRSF21, SLC39A10, TICAM1, RC3H1, CD74	0.0347944
GO:0071559~response to transforming growth factor beta	8	3.05344	ZFP36L1, GLG1, PEG10, EDN1, CBL, HSPA5, ANKRD1, ZFHX3	0.0352132
GO:1902589~single-organism organelle organization	33	12.5954	TSPO, TNF, HAX1, PKHD1, SLF2, BCAR1, EDN1, ANKRD1, SDC4, DNAH5, VPS13C, SORBS1, MNS1, TNKS, MYC, ASPM, TAOK1, ROCK2, MICAL2, SIX4, EPHA1, TACC1, JMY, PPP1R9A, PLK4, RND1, KNL1, CDC42BPA, VAMP5, SYNM, CIT, ABL2, SYTL1	0.0353861
GO:0070727~cellular macromolecule localization	33	12.5954	TSPO, TNF, HAX1, SLF2, NFKBIA, CD74, ZFP36L1, VPS13C, SORBS1, ANK2, ZC3H12A, SPIDR, TNKS, HSPA5, FCHO2, ABCA12, ZFP36, MCM3AP, RPL35A, HERPUD1, IL6, TESC, PAN3, ROCK2, PTPN14, SIX4, CDKL2, KNL1, KIF20B, LRP6, VAMP5, SYTL1, PPP1R15A	0.035646
GO:0072503~cellular divalent inorganic cation homeostasis	12	4.58015	HERPUD1, PLCE1, ADM, ANK2, SLC39A10, PKHD1, RYR3, EDN1, LRP6, SLC39A8, PDE4D, ABL2	0.0356656
GO:0036499~PERK-mediated unfolded protein response	3	1.14504	HERPUD1, HSPA5, PPP1R15A	0.0357375
GO:0060713~labyrinthine layer morphogenesis	3	1.14504	ZFP36L1, ADM, SOCS3	0.0357375
GO:0048144~fibroblast proliferation	5	1.9084	ZMIZ1, CDK6, DDR2, MYC, CD74	0.0360771
GO:0034641~cellular nitrogen compound metabolic process	108	41.2214	TSPO, EDN1, ZNF250, ANKRD1, CBX8, RC3H1, RPL35A, MCM3AP, MAGI3, PAN3, ROCK2, RRP8, FADD, PDE4D, SIX4, JUNB, DCLRE1C, HAX1, PKHD1, TFCP2L1, IFITM3, SLF2, CLU, NFKBIA, ABCA1, GCLM, ZNF618, ZFC3H1, TNKS, SPIDR, BHLHE40, ASXL2, ZNF398, ASXL3, TESC, TAOK1, PTPN14, ZBTB41, ESRRG, IREB2, ZBTB40, SMG1, TREX1, ITGA2, TEAD1, FNIP1, NOTCH2, TET3, RNPC3, ZFHX3, KLF4, CPEB4, ZKSCAN1, DDR2, LNPEP, ARHGAP22, TI…	0.0362508
GO:1903313~positive regulation of mRNA metabolic process	4	1.52672	ZFP36, ZFP36L1, ZC3H12A, RC3H1	0.0363329
GO:0032940~secretion by cell	22	8.39695	TNFRSF21, PHACTR2, IL6, TNF, PIK3C2A, CLU, EDN1, MYO1G, ANKRD1, ABCA1, SDC4, FZD4, TIMP1, PPP1R9A, ADM, IL4R, VAMP5, ZC3H12A, SYTL1, CLOCK, EXOC6B, ABCA12	0.0367966
GO:0002694~regulation of leukocyte activation	13	4.96183	ZFP36L1, TNFRSF21, IL6, SLC39A10, IL4R, TICAM1, ZC3H12A, FADD, SDC4, RC3H1, CD74, PAG1, HLA-DRA	0.0371041
GO:1902106~negative regulation of leukocyte differentiation	5	1.9084	IL4R, CDK6, MYC, RC3H1, CD74	0.0373869
GO:0048145~regulation of fibroblast proliferation	5	1.9084	ZMIZ1, CDK6, DDR2, MYC, CD74	0.0373869
GO:0002009~morphogenesis of an epithelium	14	5.34351	IL6, TNF, ADM, PSME2, SOCS3, MICAL2, EDN1, KIF20B, LRP6, SIX4, SDC4, FZD4, MYC, KLF4	0.0375493
GO:0001817~regulation of cytokine production	15	5.72519	ZFP36, TNFRSF21, IL6, TSPO, TNF, IL4R, TICAM1, CLU, TREX1, ZC3H12A, PDE4D, FADD, ERRFI1, CD74, KLF4	0.0380991
GO:0009890~negative regulation of biosynthetic process	31	11.8321	GLIS3, TSPO, TNF, CPEB4, IFITM3, TFCP2L1, EDN1, ANKRD1, CBX8, ZFP36L1, ZC3H12A, BHLHE40, NFIL3, MYC, ERRFI1, RC3H1, ZFP36, IL6, SOGA1, HMBOX1, IREB2, RRP8, SPEN, SIX4, JUNB, FNIP1, NRIP1, ZFHX3, PPP1R15A, CLOCK, KLF4	0.0388969
GO:0009058~biosynthetic process	105	40.0763	TSPO, EDN1, ZNF250, ANKRD1, CBX8, GPT2, RC3H1, RPL35A, MCM3AP, SOGA1, RRP8, FADD, SIX4, JUNB, PLCE1, HAX1, PKHD1, TFCP2L1, IFITM3, CLU, NFKBIA, ABCA1, GCLM, ZNF618, CD74, TNKS, BHLHE40, ASXL2, ZNF398, ASXL3, TESC, ZBTB41, ESRRG, IREB2, PTPN14, TREX1, ITGA2, TEAD1, ZBTB40, FNIP1, NOTCH2, TET3, ZFHX3, KLF4, CPEB4, ZKSCAN1, DPY19L3, SDC4, DDR2, ARHGAP22, TICAM1, NFIL3, ERRFI1, MYC, FOSL1, SERTAD1, U…	0.0393999
GO:0045600~positive regulation of fat cell differentiation	4	1.52672	ZFP36, ASXL2, ZFP36L1, ZC3H12A	0.0400395
GO:0033138~positive regulation of peptidyl-serine phosphorylation	5	1.9084	IL6, TNF, HAX1, PPP1R15A, FNIP1	0.0400877
GO:0001892~embryonic placenta development	5	1.9084	ZFP36L1, PLK4, ADM, SOCS3, JUNB	0.0400877
GO:0051052~regulation of DNA metabolic process	11	4.19847	IGF1R, IL6, CCDC88A, SLF2, HMBOX1, TNKS, SPIDR, ANKRD1, CBX8, MYC, KLF4	0.0404902
GO:0051050~positive regulation of transport	21	8.01527	TESC, IL6, TSPO, TNF, KMT2A, CBL, EDN1, WNK1, NFKBIA, ITGA2, ANKRD1, ABCA1, SDC4, CDKL2, SORBS1, ANK2, IL4R, KIF20B, ZC3H12A, PIK3R3, ABCA12	0.0410039
GO:0006807~nitrogen compound metabolic process	114	43.5115	TSPO, EDN1, ZNF250, ANKRD1, CBX8, GPT2, RC3H1, MCM3AP, RPL35A, MAGI3, PAN3, ROCK2, RRP8, FADD, PDE4D, SIX4, JUNB, DCLRE1C, HAX1, PKHD1, TFCP2L1, IFITM3, SLF2, CLU, NFKBIA, ABCA1, GCLM, ZNF618, ZFC3H1, SPIDR, TNKS, BHLHE40, ASXL2, ZNF398, ASXL3, TESC, CUBN, TAOK1, PTPN14, ZBTB41, ESRRG, IREB2, ZBTB40, TEAD1, SMG1, TREX1, ITGA2, FNIP1, NOTCH2, TET3, RNPC3, ZFHX3, KLF4, CPEB4, ZKSCAN1, SDC4, DDR2, C…	0.0413039
GO:0071900~regulation of protein serine/threonine kinase activity	13	4.96183	ALS2, TNF, EDN1, WNK1, FZD4, CD74, IGF1R, PLCE1, PRKAR2A, GADD45G, LRP6, SERTAD1, DUSP6	0.041444
GO:0051899~membrane depolarization	5	1.9084	TSPO, ANK2, KMT2A, EDN1, GCLM	0.0414788
GO:0001818~negative regulation of cytokine production	8	3.05344	ZFP36, TNFRSF21, TSPO, IL6, TNF, ZC3H12A, ERRFI1, KLF4	0.0415888
GO:0061138~morphogenesis of a branching epithelium	7	2.67176	IL6, TNF, ADM, SOCS3, EDN1, SIX4, MYC	0.041978
GO:0045596~negative regulation of cell differentiation	16	6.10687	ZFP36, TSPO, IL6, TNF, NFKBIA, CDK6, SIX4, ABCA1, CD74, ZFP36L1, IL4R, MYC, ZFHX3, ASPM, RC3H1, SPP1	0.0420659
GO:0031331~positive regulation of cellular catabolic process	9	3.43511	ZFP36, ZFP36L1, HERPUD1, TNF, PSME2, CLU, ZC3H12A, MYC, RC3H1	0.0421159
GO:0071248~cellular response to metal ion	6	2.29008	TSPO, RYR3, MT2A, EDN1, HSPA5, JUNB	0.0422574
GO:0051092~positive regulation of NF-kappaB transcription factor activity	6	2.29008	IL6, TNF, TICAM1, CLU, NFKBIA, CLOCK	0.0422574
GO:0001516~prostaglandin biosynthetic process	3	1.14504	PTGDS, EDN1, CD74	0.0422636
GO:0010460~positive regulation of heart rate	3	1.14504	ADM, EDN1, PDE4D	0.0422636
GO:0046457~prostanoid biosynthetic process	3	1.14504	PTGDS, EDN1, CD74	0.0422636
GO:0030728~ovulation	3	1.14504	IL4R, MYC, NRIP1	0.0422636
GO:0071409~cellular response to cycloheximide	2	0.763359	MYC, KLF4	0.0422701
GO:1990646~cellular response to prolactin	2	0.763359	IL6, MYC	0.0422701
GO:0032368~regulation of lipid transport	5	1.9084	TSPO, EDN1, NFKBIA, ABCA1, ABCA12	0.0428969
GO:0034248~regulation of cellular amide metabolic process	11	4.19847	ZFP36, ZFP36L1, IL6, TNF, CPEB4, CLU, IREB2, ZC3H12A, ITGA2, PPP1R15A, RC3H1	0.0430083
GO:0043279~response to alkaloid	6	2.29008	IL6, TNF, RYR3, EDN1, SPIDR, SLC7A11	0.043406
GO:0046649~lymphocyte activation	16	6.10687	TNFRSF21, IL6, SLC39A10, CDK6, FADD, SDC4, FNIP1, CD74, DCLRE1C, ZFP36L1, NOTCH2, IL4R, TICAM1, RC3H1, PAG1, HLA-DRA	0.0434241
GO:2000278~regulation of DNA biosynthetic process	5	1.9084	HMBOX1, TNKS, ANKRD1, MYC, KLF4	0.0443421
GO:0045638~negative regulation of myeloid cell differentiation	5	1.9084	ZFP36, ZFP36L1, NFKBIA, CDK6, MYC	0.0443421
GO:0050900~leukocyte migration	11	4.19847	GLG1, IL6, TNF, EDN1, CXCL2, MYO1G, ITGA2, FADD, PDE4D, CD74, SLC7A11	0.0443835
GO:0008152~metabolic process	172	65.6489	ALS2, TSPO, CTDSPL, EDN1, ZNF250, ANKRD1, CBX8, KLHDC7A, PRKAR2A, G2E3, USP54, ANK2, GPT2, RC3H1, MCM3AP, RPL35A, MAGI3, SOGA1, PAN3, ROCK2, SOCS3, WNK1, FADD, RRP8, PDE4D, SIX4, CDKL2, JUNB, DCLRE1C, ASB9, PLCE1, WFDC2, TNFRSF6B, GLG1, HAX1, PKHD1, SLF2, TFCP2L1, IFITM3, PHKA1, CLU, NFKBIA, ABCA1, ZNF618, GCLM, CD74, TIMP1, RASAL2, ZFC3H1, HECTD4, SPIDR, TNKS, BHLHE40, ZNF398, ASXL2, ASXL3, HERP…	0.0455371
GO:0035308~negative regulation of protein dephosphorylation	3	1.14504	TNF, ROCK2, PPP1R15A	0.0456808
GO:0046777~protein autophosphorylation	8	3.05344	IGF1R, WNK1, SMG1, DCX, ERRFI1, DDR2, ABL2, EPHA1	0.045904
GO:0009611~response to wounding	16	6.10687	ZFP36, DCBLD2, IL6, TSPO, EDN1, ITGA2, SDC4, SLC7A11, TIMP1, ZFP36L1, PRKAR2A, ADM, JMJD1C, MYC, KLF4, SPP1	0.0464463
GO:0008285~negative regulation of cell proliferation	16	6.10687	TNFRSF21, TSPO, IL6, TESC, KMT2A, PTPN14, CDK6, SDC4, ARID2, NOTCH2, PTGDS, ADM, MYC, FOSL1, KLF4, RC3H1	0.0473382
GO:0072507~divalent inorganic cation homeostasis	12	4.58015	HERPUD1, PLCE1, ADM, ANK2, SLC39A10, PKHD1, RYR3, EDN1, LRP6, SLC39A8, PDE4D, ABL2	0.0475462
GO:2000573~positive regulation of DNA biosynthetic process	4	1.52672	HMBOX1, TNKS, MYC, KLF4	0.0480017
GO:0070925~organelle assembly	16	6.10687	TNF, SH3PXD2A, PAN3, PKHD1, EDN1, SIX4, ANKRD1, SDC4, DNAH5, PPAN, PLK4, KNL1, MNS1, TNKS, ASPM, RC3H1	0.0484182
GO:0070661~leukocyte proliferation	9	3.43511	TNFRSF21, IL6, SLC39A10, TICAM1, CLU, FADD, SDC4, RC3H1, CD74	0.0484785
GO:0001701~in utero embryonic development	10	3.81679	ZFP36L1, ALS2, PLK4, ADM, SOCS3, ZMIZ1, EDN1, FOSL1, MYC, JUNB	0.0488355
GO:0043200~response to amino acid	5	1.9084	IL6, TNF, CPEB4, EDN1, GCLM	0.0488401
GO:0060669~embryonic placenta morphogenesis	3	1.14504	ZFP36L1, ADM, SOCS3	0.049196
GO:0048015~phosphatidylinositol-mediated signaling	7	2.67176	ZFP36L1, IGF1R, HAX1, PIK3C2A, EDN1, CBL, KLF4	0.0493313
GO:0032874~positive regulation of stress-activated MAPK cascade	6	2.29008	TNF, TAOK1, GADD45G, EDN1, ZC3H12A, FZD4	0.049429
GO:0070228~regulation of lymphocyte apoptotic process	4	1.52672	SLC39A10, FADD, CD74, FNIP1	0.0501048
GO:0007159~leukocyte cell-cell adhesion	13	4.96183	ZFP36L1, TNFRSF21, IL6, TNF, IL4R, FADD, CDK6, SDC4, KLF4, PAG1, RC3H1, CD74, HLA-DRA	0.0501295
GO:0010558~negative regulation of macromolecule biosynthetic process	29	11.0687	GLIS3, TNF, CPEB4, IFITM3, TFCP2L1, EDN1, ANKRD1, CBX8, ZFP36L1, ZC3H12A, BHLHE40, NFIL3, MYC, ERRFI1, RC3H1, ZFP36, IL6, HMBOX1, IREB2, RRP8, SPEN, SIX4, JUNB, FNIP1, NRIP1, ZFHX3, PPP1R15A, CLOCK, KLF4	0.0502478
GO:0016567~protein ubiquitination	18	6.87023	TSPO, SOCS3, CLU, CBL, CBX8, HLTF, KLHDC7A, LNPEP, ASB9, BFAR, G2E3, PSME2, TICAM1, NEURL1B, TNKS, HECTD4, HSPA5, RC3H1	0.0503881
GO:0070304~positive regulation of stress-activated protein kinase signaling cascade	6	2.29008	TNF, TAOK1, GADD45G, EDN1, ZC3H12A, FZD4	0.0506897
GO:0051099~positive regulation of binding	6	2.29008	HERPUD1, HMBOX1, TICAM1, ITGA2, MYC, KLF4	0.0506897
GO:0022407~regulation of cell-cell adhesion	11	4.19847	TNFRSF21, IL6, TNF, IL4R, FADD, SDC4, KLF4, PAG1, RC3H1, CD74, HLA-DRA	0.0509796

## Sheet: Table S8
Table S8. Significant GO terms enriched by DEGs of Tg2 VS. NC
Term	Count	%	Genes	P value
GO:0034097~response to cytokine	143	10.2289	CNOT9, RNASEL, OSMR, EDN1, ANKRD1, CXCL11, IL17RA, CXCL10, ISG20, B2M, NLRC5, MYD88, ISG15, IL15RA, RBCK1, MX1, MX2, MAP2K5, GBP6, BST2, RELA, SOCS1, FADD, CD40, JUNB, PSMA2, TRIM38, PSMA1, CD38, PSMA5, RIPK2, TNFAIP3, GBP2, GBP1, HLA-DRA, TNFRSF6B, IL22RA1, CCL2, HAX1, IFITM1, ASS1, TNFRSF12A, IFITM3, NFKBIA, IFI30, TIMP4, OAS2, CCL5, SOX9, CD74, IFI35, TIMP1, PSMB4, SEC61A1, SPHK1, YTHDC2, PSMB…	3.22e-23
GO:0071345~cellular response to cytokine stimulus	127	9.08441	CNOT9, RNASEL, OSMR, EDN1, ANKRD1, CXCL11, IL17RA, CXCL10, B2M, ISG20, NLRC5, MYD88, ISG15, IL15RA, RBCK1, MX1, MX2, GBP6, BST2, RELA, SOCS1, FADD, CD40, PSMA2, TRIM38, PSMA1, PSMA5, RIPK2, TNFAIP3, GBP2, GBP1, HLA-DRA, TNFRSF6B, IL22RA1, CCL2, HAX1, IFITM1, ASS1, TNFRSF12A, IFITM3, IFI30, NFKBIA, OAS2, CCL5, SOX9, CD74, IFI35, PSMB4, SPHK1, PSMB8, BRCA1, LGALS9, PSMB9, LCN2, OASL, HDAC1, PTPN1, …	5.63e-21
GO:0019221~cytokine-mediated signaling pathway	107	7.65379	RNASEL, CNOT9, OSMR, EDN1, CXCL11, IL17RA, B2M, ISG20, CXCL10, NLRC5, MYD88, ISG15, IL15RA, RBCK1, MX1, MX2, BST2, RELA, SOCS1, FADD, CD40, PSMA2, TRIM38, PSMA1, PSMA5, RIPK2, TNFAIP3, GBP2, GBP1, HLA-DRA, TNFRSF6B, CCL2, IL22RA1, IFITM1, TNFRSF12A, IFITM3, IFI30, OAS2, CCL5, CD74, IFI35, PSMB4, SPHK1, PSMB8, PSMB9, OASL, PTPN1, IKBKB, IFI6, ADAR, USP18, IL4R, CDIP1, IL1RAP, CASP8, IL13RA1, IRAK2…	4.58e-20
GO:0006950~response to stress	398	28.4692	ALS2, OSER1, LDHA, OSMR, B2M, ISG20, CUL2, CUL7, ISG15, WDR76, MAP3K8, SERPINE1, GNG2, TLK2, ATP8, MAP2K5, TYRO3, GBP6, BRAF, C4A, SERPING1, PLAUR, GLUL, NAPEPLD, MSX1, EIF2S1, ROR2, PRODH, HLA-DRA, DCBLD2, TNFRSF6B, CYP1B1, ERBB3, UBA7, DUSP10, NFKBIA, DUSP19, RAC1, DHX58, TIGAR, SPP1, SPHK1, UBE2L6, USF1, GGN, BFAR, PARP9, AIDA, PCNA, H3F3B, AREG, TRAFD1, LDLR, ELF4, BNIP3, DAXX, AP1S3, USP18, …	1.3e-17
GO:0010033~response to organic substance	323	23.1044	CYP24A1, ADCY4, LDHA, OSMR, SNIP1, EDN1, AQP1, B2M, ISG20, BAK1, MYD88, ISG15, CUL7, DDX11, PPP1R1B, PLOD3, SERPINE1, GNG2, PITX2, MAP2K5, F11R, GBP6, BRAF, PIM1, PIM3, CD40, JUP, CD38, GLUL, MSX1, EIF2S1, RYR3, ROR2, HLA-DRA, TNFRSF6B, ADSS, CYP1B1, NFKBIB, DUSP10, NFKBIA, IFI30, OAS2, CD74, IFI35, ACSBG1, SPP1, ESRRA, KLF11, SPHK1, ESRRG, GGH, YTHDC2, USF1, LGALS9, ABCG1, BFAR, OASL, PARP9, PCN…	2.45e-17
GO:0071310~cellular response to organic substance	264	18.8841	CYP24A1, ADCY4, OSMR, SNIP1, EDN1, AQP1, ISG20, B2M, BAK1, MYD88, ISG15, CUL7, DDX11, PLOD3, SERPINE1, GNG2, MAP2K5, F11R, GBP6, PIM1, PIM3, CD40, JUP, MSX1, EIF2S1, RYR3, ROR2, HLA-DRA, TNFRSF6B, CYP1B1, NFKBIB, NFKBIA, IFI30, OAS2, CD74, IFI35, ESRRA, SPHK1, KLF11, ESRRG, USF1, LGALS9, BFAR, OASL, GOSR2, KLF4, ADAR, LDLR, CPEB4, BCAR1, DAXX, USP18, IL4R, TICAM1, CHST11, IL1RAP, IL13RA1, USP15, …	1.9e-16
GO:0070887~cellular response to chemical stimulus	305	21.8169	OSER1, CYP24A1, ADCY4, OSMR, SNIP1, EDN1, AQP1, ISG20, B2M, CUL2, BAK1, MYD88, ISG15, CUL7, DDX11, PLOD3, SERPINE1, GNG2, MAP2K5, ACSM2B, F11R, GBP6, BRAF, PIM1, PIM3, CD40, JUP, AADAC, MSX1, EIF2S1, RYR3, ROR2, PRODH, HLA-DRA, TNFRSF6B, CYP1B1, NFKBIB, NFKBIA, IFI30, OAS2, CD74, IFI35, RAC1, FBXO7, TIGAR, ESRRA, KLF11, SPHK1, ESRRG, USF1, LGALS9, BFAR, OASL, PCNA, GOSR2, KLF4, ADAR, LDLR, CPEB4,…	2.26e-16
GO:0009615~response to virus	68	4.86409	RNASEL, BNIP3, IFI44L, B2M, ISG20, CXCL10, AP1S3, NLRC5, TMEM173, MYD88, ISG15, DDX60, TICAM1, IFNL3, MX1, FOSL1, MX2, BST2, RELA, HERC5, FADD, IFI44, CD40, PSMA2, IFNAR2, TRIM38, CD86, LYST, TNFAIP3, GBP1, TNF, IFITM1, IFITM3, CLU, PML, CXCL9, UNC93B1, RSAD2, OAS2, CCL5, SERINC5, RAC1, BCL3, ZC3H12A, DHX58, ENO1, IL6, FAM111A, CCL19, SAMHD1, TRIM25, STAT1, BIRC3, TRIM22, LGALS9, STAT2, TRAF3IP2,…	1.31e-15
GO:0051707~response to other organism	128	9.15594	RNASEL, EDN1, CNP, ANKRD1, CXCL11, IL17RA, CXCL10, B2M, ISG20, CD47, NLRC5, BAK1, PTGIR, MYD88, ISG15, SERPINE1, ERAP1, IFNL3, MX1, MX2, GBP6, BST2, RELA, IL27, FADD, IFI44, CD40, OPTN, JUNB, PSMA2, TRIM38, LYST, RIPK2, TNFAIP3, GBP1, TNFRSF6B, IL22RA1, CCL2, LITAF, IFITM1, ASS1, NFKBIB, IFITM3, CLU, UNC93B1, DUSP10, NFKBIA, TIMP4, OAS2, CCL5, CMPK2, SERINC5, RAC1, DHX58, FAM111A, LGALS9, TRAF3IP…	2.1e-15
GO:0043207~response to external biotic stimulus	128	9.15594	RNASEL, EDN1, CNP, ANKRD1, CXCL11, IL17RA, CXCL10, B2M, ISG20, CD47, NLRC5, BAK1, PTGIR, MYD88, ISG15, SERPINE1, ERAP1, IFNL3, MX1, MX2, GBP6, BST2, RELA, IL27, FADD, IFI44, CD40, OPTN, JUNB, PSMA2, TRIM38, LYST, RIPK2, TNFAIP3, GBP1, TNFRSF6B, IL22RA1, CCL2, LITAF, IFITM1, ASS1, NFKBIB, IFITM3, CLU, UNC93B1, DUSP10, NFKBIA, TIMP4, OAS2, CCL5, CMPK2, SERINC5, RAC1, DHX58, FAM111A, LGALS9, TRAF3IP…	2.1e-15
GO:0009607~response to biotic stimulus	132	9.44206	PVR, RNASEL, EDN1, CNP, ANKRD1, CXCL11, IL17RA, CXCL10, B2M, ISG20, CD47, NLRC5, BAK1, PTGIR, MYD88, ISG15, SERPINE1, ERAP1, IFNL3, MX1, MX2, GBP6, BST2, RELA, IL27, FADD, IFI44, CD40, OPTN, JUNB, PSMA2, TRIM38, LYST, RIPK2, TNFAIP3, GBP1, TNFRSF6B, IL22RA1, CCL2, LITAF, IFITM1, ASS1, NFKBIB, IFITM3, CLU, UNC93B1, DUSP10, NFKBIA, TIMP4, OAS2, CCL5, CMPK2, SERINC5, RAC1, DHX58, TIGAR, FAM111A, LGA…	3.7e-15
GO:0035556~intracellular signal transduction	301	21.5308	ALS2, DLC1, ADCY4, ATP1B1, SNIP1, EDN1, AMOTL1, ITSN1, AMOTL2, BAK1, CUL2, MYD88, PPP1R1B, SEMA7A, PPP1R1A, MAP3K8, TLK2, DDAH2, DDAH1, MAP2K5, TYRO3, BRAF, OPTN, CD40, DEPDC1, PCLO, PLAUR, WDR83, RND3, MSX1, RND1, MLLT11, RAB17, ROR2, MAD2L2, PRODH, TNFRSF6B, CYP1B1, ERBB3, DUSP10, NFKBIA, STK17A, ASB16, CD74, LIF, MCF2L2, DUSP19, MOV10, CDC42EP2, DMD, RAC1, CDC42EP3, DHX58, BLNK, IQSEC2, GPR155…	4.19e-15
GO:0045087~innate immune response	127	9.08441	PVR, RNASEL, EDN1, B2M, ISG20, NLRC5, MYD88, ISG15, CFH, IFNL3, MX1, MX2, TYRO3, GBP6, C4A, BST2, RELA, IL27, SOCS1, SERPING1, FADD, PSMA2, TRIM38, PSMA1, PSMA5, LYST, RIPK2, TNFAIP3, GBP2, GBP1, HLA-DRA, CCL2, IFITM1, ASS1, IFITM3, CLU, UNC93B1, DUSP10, IFI30, NFKBIA, OAS2, CCL5, IFI35, PSMB4, SERINC5, SEC61A1, DHX58, TEC, CFB, PSMB8, LGALS9, PSMB9, DDX58, LCN2, OASL, PARP9, SCARA3, PTPN1, TRAFD…	9.45e-15
GO:0006952~defense response	195	13.9485	PVR, ALS2, OSMR, EDN1, ISG20, B2M, CD47, MYD88, ISG15, SEMA7A, SERPINE1, CFH, ERAP1, F11R, TYRO3, GBP6, C4A, SERPING1, CD40, OPTN, HLA-DRA, TNFRSF6B, DUSP10, IFI30, NFKBIA, PXK, OAS2, IFI35, CD74, SERINC5, LGALS3BP, RAC1, DHX58, SPP1, BLNK, CFB, SPHK1, FAM111A, LGALS9, OASL, PARP9, TRAFD1, KLF4, ADAR, LDLR, ELF4, BNIP3, AP1S3, USP18, IL4R, TICAM1, IL1RAP, MYC, DPP4, ZFP36, ICAM1, ICAM3, HERC5, CA…	1.2e-14
GO:0051607~defense response to virus	54	3.86266	RNASEL, BNIP3, IFI44L, ISG20, B2M, CXCL10, AP1S3, NLRC5, TMEM173, ISG15, DDX60, TICAM1, MX1, IFNL3, MX2, BST2, RELA, HERC5, FADD, CD40, IFNAR2, TRIM38, CD86, LYST, TNFAIP3, GBP1, IFITM1, IFITM3, PML, CXCL9, UNC93B1, RSAD2, OAS2, SERINC5, RAC1, ZC3H12A, DHX58, IL6, FAM111A, SAMHD1, TRIM25, BIRC3, STAT1, TRIM22, STAT2, TRAF3IP2, DDX58, IFIT2, PLSCR1, IFIT1, OASL, IRF7, IFIT5, ADAR	6.22e-14
GO:0080134~regulation of response to stress	168	12.0172	PVR, OSMR, EDN1, ANKRD1, IL17RA, KANK1, B2M, CD47, NLRC5, BAK1, MYD88, DDX11, SEMA7A, WDR76, SERPINE1, CFH, ERAP1, STK39, DNAJC2, TYRO3, C4A, BRAF, RELA, IL27, SOCS1, SERPING1, FADD, RNASEH2B, PLAUR, PSMA2, TRIM38, PSMA1, MSX1, PSMA5, SDCBP, RIPK2, TNFAIP3, CCL2, SNX6, ADORA2B, TNFRSF12A, CLU, ENPP4, DUSP10, UNC93B1, NFKBIA, CCL5, CD74, SESN3, PSMB4, DUSP19, RAC1, DNAJA1, DHX58, TEC, SPP1, TIGAR,…	2.76e-13
GO:0034341~response to interferon-gamma	43	3.07582	HLA-DQB1, CCL2, NMI, IFITM1, ASS1, IFITM3, EDN1, PML, IFI30, OAS2, CCL5, B2M, VCAM1, NLRC5, CYP27B1, CCL20, CAMK2D, MYC, SEC61A1, ICAM1, GBP6, SP100, NUB1, BST2, SOCS1, CCL19, TRIM25, MID1, STAT1, TRIM22, PRKCD, LGALS9, TRIM38, CD86, OASL, IRF6, IRF7, MT2A, IRF2, UBD, GBP2, GBP1, HLA-DRA	3.6e-13
GO:0044763~single-organism cellular process	1019	72.8898	PDP1, CTHRC1, LDHA, OSMR, MED25, PGAM2, ITSN1, AMOTL1, AMOTL2, ISG20, B2M, CUL2, ISG15, CUL7, SERPINE1, MAP3K8, ZNF396, ATP8, TBPL1, BRAF, LRRC1, SERPING1, JUP, GLUL, RYR3, ROR2, HLA-DRA, ORAI2, DCBLD2, ADSS, CYP1B1, NFKBIE, NFKBIB, DUSP10, NFKBIA, ACSBG1, DUSP19, RAC1, TMEM123, PPP2R2C, DHX58, SPP1, ESRRA, SPNS3, UPB1, ESRRG, GGH, USF1, GGN, BFAR, PARP9, AIDA, RGS3, AGXT2, AREG, LDLR, ELF4, ATP1…	4.14e-13
GO:0006955~immune response	192	13.7339	PVR, RNASEL, IL16, EDN1, TGFB3, CXCL11, CXCL10, ISG20, B2M, NLRC5, MYD88, ISG15, SH2D6, SEMA7A, CFH, RBCK1, ERAP1, ERAP2, IFNL3, MX1, MX2, TYRO3, GBP6, C4A, BST2, IL27, RELA, SOCS1, SERPING1, FADD, CD40, PSMA2, CD38, TRIM38, PSMA1, LAT2, PSMA5, LYST, RAB17, RIPK3, MNDA, RIPK2, TNFAIP3, GBP2, GBP1, HLA-DRA, TNFRSF6B, CCL2, ASS1, ADORA2B, SNX6, IFITM1, STK11, IFITM3, CLU, TFEB, DUSP10, UNC93B1, NFK…	6.97e-13
GO:0060337~type I interferon signaling pathway	28	2.00286	RNASEL, IFITM1, IFITM3, RSAD2, OAS2, IFI35, ISG20, NLRC5, ISG15, MX1, MX2, SP100, BST2, SAMHD1, FADD, STAT1, PSMB8, STAT2, IFIT2, IFNAR2, OASL, IFIT1, IRF6, IRF7, IRF2, GBP2, IFI6, ADAR	1.04e-12
GO:0071357~cellular response to type I interferon	28	2.00286	RNASEL, IFITM1, IFITM3, RSAD2, OAS2, IFI35, ISG20, NLRC5, ISG15, MX1, MX2, SP100, BST2, SAMHD1, FADD, STAT1, PSMB8, STAT2, IFIT2, IFNAR2, OASL, IFIT1, IRF6, IRF7, IRF2, GBP2, IFI6, ADAR	1.04e-12
GO:0065009~regulation of molecular function	307	21.9599	ALS2, DLC1, CTHRC1, ADCY4, ATP1B1, HMGN3, EDN1, MED25, AQP1, ITSN1, B2M, BAK1, MYD88, DDX11, WWP2, PPP1R1B, PPP1R1A, MAP3K8, SERPINE1, VMA21, DDAH2, DDAH1, PITX2, MAP2K5, F11R, BRAF, C4A, LRRC1, PIM1, SERPING1, CD40, DEPDC1, PLAUR, JUP, MSX1, EIF2S1, MAD2L2, CYP1B1, ERBB3, ELL, NFKBIB, DUSP10, NFKBIA, PXK, DENND2D, CD74, LIF, MCF2L2, DUSP19, SERINC5, CDC42EP2, DMD, RAC1, FBXO5, CDC42EP3, PPP2R2C,…	2.73e-12
GO:0006915~apoptotic process	208	14.8784	DLC1, LDHA, EDN1, ITSN1, AQP1, BAK1, CUL2, G2E3, MYD88, CDCA7, SERPINE1, MAP3K8, DDAH2, MAP2K5, TYRO3, BCL2L14, BRAF, PIM1, PIM3, CD40, PLAUR, CD38, MSX1, EIF2S1, MLLT11, PRODH, TNFRSF6B, CYP1B1, ERBB3, NFKBIA, STK17A, CD74, RAC1, TCTN3, TIGAR, SPHK1, KLF11, LGALS9, BFAR, CSRNP1, ZNF385D, KLF4, ADAR, CPEB4, BNIP3, DAXX, BAG1, BAG3, TICAM1, CHST11, MYC, DHCR24, ZFP36, ICAM1, SLC25A5, ARHGEF6, VIL1…	2.82e-12
GO:0002376~immune system process	272	19.4564	PVR, ATP1B1, DYNC2LI1, EDN1, ISG20, B2M, CD47, BAK1, MYD88, ISG15, SEMA7A, MAP3K8, SERPINE1, CFH, ERAP1, ERAP2, PITX2, TYRO3, F11R, GBP6, TTC7A, BRAF, C4A, SERPING1, CD40, CD38, RAB17, GRB14, HLA-DRA, TNFRSF6B, ADSS, DUSP10, NFKBIA, IFI30, OAS2, CD74, IFI35, LIF, TAL1, SERINC5, RAC1, DHX58, BLNK, FBXO7, ESRRA, CFB, FAM111A, LGALS9, OASL, PARP9, TRAFD1, KLF4, ADAR, ELF4, BCAR1, SUSD2, BNIP3, AP1S3…	3.28e-12
GO:0034340~response to type I interferon	28	2.00286	RNASEL, IFITM1, IFITM3, RSAD2, OAS2, IFI35, ISG20, NLRC5, ISG15, MX1, MX2, SP100, BST2, SAMHD1, FADD, STAT1, PSMB8, STAT2, IFIT2, IFNAR2, OASL, IFIT1, IRF6, IRF7, IRF2, GBP2, IFI6, ADAR	4.43e-12
GO:0008219~cell death	225	16.0944	ALS2, DLC1, LDHA, EDN1, ITSN1, AQP1, BAK1, CUL2, G2E3, MYD88, CDCA7, SERPINE1, MAP3K8, DDAH2, MAP2K5, TYRO3, BCL2L14, BRAF, PIM1, PIM3, CD40, OPTN, PLAUR, CD38, MSX1, EIF2S1, MLLT11, PRODH, TNFRSF6B, CYP1B1, ERBB3, NFKBIA, STK17A, CD74, RAC1, TMEM123, TCTN3, FBXO7, TIGAR, SPHK1, KLF11, LGALS9, BFAR, CSRNP1, ZNF385D, KLF4, ADAR, CPEB4, BCAR1, BNIP3, DAXX, DIP2A, BAG1, BAG3, TICAM1, CHST11, MYC, DH…	1e-11
GO:0009605~response to external stimulus	235	16.8097	CYP24A1, LDHA, OSMR, EDN1, AQP1, ISG20, B2M, CD47, BAK1, MYD88, ISG15, SEMA7A, SERPINE1, CFH, ERAP1, PITX2, TYRO3, GBP6, BRAF, C4A, PIM1, SERPING1, IFI44, CD40, OPTN, PLAUR, JUP, GLUL, EIF2S1, EFNA4, TNFRSF6B, NFKBIB, ENPP4, DUSP10, NFKBIA, OAS2, CD74, SERINC5, LAMB2, DMD, RAC1, ARNTL2, DHX58, SPP1, PLAT, CFB, FAM111A, USF1, LGALS9, OASL, SEMA6B, CLCN6, PLAU, KLF4, ADAR, LDLR, CPEB4, BCAR1, BNIP3…	1.17e-11
GO:0012501~programmed cell death	214	15.3076	DLC1, LDHA, EDN1, ITSN1, AQP1, BAK1, CUL2, G2E3, MYD88, CDCA7, SERPINE1, MAP3K8, DDAH2, MAP2K5, TYRO3, BCL2L14, BRAF, PIM1, PIM3, CD40, PLAUR, CD38, MSX1, EIF2S1, MLLT11, PRODH, TNFRSF6B, CYP1B1, ERBB3, NFKBIA, STK17A, CD74, RAC1, TCTN3, TIGAR, SPHK1, KLF11, LGALS9, BFAR, CSRNP1, ZNF385D, KLF4, ADAR, CPEB4, BCAR1, BNIP3, DAXX, DIP2A, BAG1, BAG3, TICAM1, CHST11, MYC, DHCR24, ZFP36, ICAM1, SLC25A5,…	2.23e-11
GO:0006796~phosphate-containing compound metabolic process	321	22.9614	PDP1, ALS2, MOCOS, DLC1, ADCY4, ATP1B1, LDHA, EDN1, PGAM2, PLPPR2, AQP1, ITSN1, TPK1, BAK1, MYD88, PPP1R1B, SEMA7A, PPP1R1A, MAP3K8, PLA1A, ATP23, TLK2, ATP8, TBPL1, MAP2K5, TYRO3, BRAF, PIM1, PIM3, CD40, NME7, PLAUR, WDR83, NAPEPLD, EIF2S1, ROR2, MAD2L2, TNFRSF6B, ADSS, PFKFB3, ERBB3, ELL, DUSP10, STK17A, OAS2, PXK, CD74, LIF, DUSP19, SERINC5, DMD, RAC1, CDA, PPP2R2C, TIGAR, FBXO7, SPHK1, EPHA1,…	2.9e-11
GO:0006793~phosphorus metabolic process	321	22.9614	PDP1, ALS2, MOCOS, DLC1, ADCY4, ATP1B1, LDHA, EDN1, PGAM2, PLPPR2, AQP1, ITSN1, TPK1, BAK1, MYD88, PPP1R1B, SEMA7A, PPP1R1A, MAP3K8, PLA1A, ATP23, TLK2, ATP8, TBPL1, MAP2K5, TYRO3, BRAF, PIM1, PIM3, CD40, NME7, PLAUR, WDR83, NAPEPLD, EIF2S1, ROR2, MAD2L2, TNFRSF6B, ADSS, PFKFB3, ERBB3, ELL, DUSP10, STK17A, OAS2, PXK, CD74, LIF, DUSP19, SERINC5, DMD, RAC1, CDA, PPP2R2C, TIGAR, FBXO7, SPHK1, EPHA1,…	3.45e-11
GO:0002252~immune effector process	107	7.65379	PVR, RNASEL, TGFB3, B2M, ISG20, CXCL10, CD47, NLRC5, MYD88, ISG15, SEMA7A, CFH, MX1, IFNL3, MX2, C4A, BST2, RELA, IL27, FADD, SERPING1, CD40, TRIM38, LAT2, LYST, RIPK3, RIPK2, TNFAIP3, GBP1, CCL2, IFITM1, SNX6, ADORA2B, IFITM3, CLU, UNC93B1, DUSP10, OAS2, CD74, SERINC5, RAC1, DHX58, CFB, FAM111A, MYO1G, NR4A3, VAV2, LGALS9, DDX58, ATP7A, TRAF3IP2, OASL, ADAR, NBN, BNIP3, IFI44L, HLA-DMB, AP1S3, T…	4.1e-11
GO:0031347~regulation of defense response	100	7.15308	PVR, OSMR, IL17RA, B2M, CD47, NLRC5, MYD88, SEMA7A, SERPINE1, CFH, ERAP1, STK39, TYRO3, C4A, RELA, IL27, SOCS1, FADD, SERPING1, PSMA2, TRIM38, PSMA1, PSMA5, RIPK2, TNFAIP3, CCL2, SNX6, ADORA2B, UNC93B1, DUSP10, NFKBIA, CCL5, PSMB4, RAC1, DHX58, CFB, PSMB8, LGALS9, PSMB9, DDX58, TRAF3IP2, PARP9, TRAFD1, PTPN1, SCARA3, IKBKB, KLF4, ADAR, LDLR, AP1S3, TMEM173, USP18, CASP4, DDX60, AOAH, CASP8, TICAM…	4.55e-11
GO:0050896~response to stimulus	732	52.3605	ALS2, DLC1, CTHRC1, OSER1, LDHA, OSMR, PGAM2, PLPPR2, ITSN1, AMOTL1, AMOTL2, ISG20, B2M, CUL2, ISG15, CUL7, PPP1R1B, PPP1R1A, WDR76, SERPINE1, MAP3K8, GNG2, TLK2, DDAH2, ATP8, DDAH1, MAP2K5, TYRO3, GBP6, BCL2L14, C4A, BRAF, LRRC1, SERPING1, PCLO, PLAUR, WDR83, JUP, GLUL, MSX1, NAPEPLD, EIF2S1, RYR3, ROR2, ADAMTS1, GRB14, HLA-DRA, PRODH, TNFRSF6B, DCBLD2, ADSS, CYP1B1, ERBB3, NFKBIB, DUSP10, UBA7,…	4.57e-11
GO:0048583~regulation of response to stimulus	366	26.1803	PVR, DLC1, ALS2, CTHRC1, HMGN3, OSMR, EDN1, ITSN1, B2M, CD47, BAK1, MYD88, DDX11, WDR76, SEMA7A, MAP3K8, SERPINE1, CFH, ERAP1, MAP2K5, TYRO3, BCL2L14, BRAF, C4A, PIM3, SERPING1, OPTN, CD40, PLAUR, JUP, CD38, MSX1, MLLT11, ROR2, MAD2L2, GRB14, HLA-DRA, TNFRSF6B, CYP1B1, ERBB3, ENPP4, DUSP10, NFKBIA, CD74, LIF, MCF2L2, DUSP19, DMD, RAC1, DHX58, BLNK, SPP1, TIGAR, IQSEC2, FBXO7, PLAT, RHBDF2, ESRRA,…	5.01e-11
GO:0044699~single-organism process	1082	77.3963	PDP1, CTHRC1, LDHA, OSMR, MED25, PGAM2, AMOTL1, ITSN1, AMOTL2, ISG20, B2M, CUL2, ISG15, CUL7, MED27, SERPINE1, MAP3K8, ZNF396, ATP8, TBPL1, BRAF, C4A, LRRC1, SERPING1, MED10, JUP, GLUL, RYR3, ROR2, HLA-DRA, DCBLD2, ORAI2, ADSS, CYP1B1, NFKBIE, NFKBIB, DUSP10, NFKBIA, ACSBG1, DUSP19, RAC1, TMEM123, PPP2R2C, DHX58, SPP1, ESRRA, SPNS3, UPB1, ESRRG, GGH, UBE2L6, USF1, GGN, BFAR, PARP9, AIDA, RGS3, AG…	7.94e-11
GO:0016310~phosphorylation	245	17.525	ALS2, ADCY4, LDHA, EDN1, PGAM2, ITSN1, TPK1, BAK1, MYD88, PPP1R1B, PPP1R1A, SEMA7A, MAP3K8, ATP23, TLK2, MAP2K5, TYRO3, BRAF, PIM1, PIM3, CD40, NME7, PLAUR, WDR83, EIF2S1, ROR2, MAD2L2, TNFRSF6B, ERBB3, PFKFB3, DUSP10, PXK, STK17A, CD74, LIF, DUSP19, DMD, RAC1, FBXO7, TIGAR, SPHK1, EPHA1, LGALS9, AIDA, RGS3, AREG, KLF4, ADAR, DAXX, CKB, CCNE2, MASTL, IP6K1, USP15, MYC, ERRFI1, IP6K3, SERTAD1, ZFP…	8.86e-11
GO:0042981~regulation of apoptotic process	170	12.1602	DLC1, LDHA, THRA, EDN1, TGFB3, ANKRD1, ITSN1, AQP1, CTNNBL1, SETX, BAK1, DAB2, MYD88, GATA6, SERPINE1, RBCK1, SLC25A27, DDAH2, MAP2K5, TYRO3, BCL2L14, BRAF, RELA, PIM1, FADD, PIM3, CD40, FGF21, POR, PLAUR, CD38, MSX1, ARRB1, EIF2S1, MLLT11, TNFAIP8, RIPK3, MNDA, RIPK2, TNFAIP3, TRIM39, TNFRSF6B, CYP1B1, CCL2, HAX1, PKHD1, TNFRSF12A, ERBB3, CLU, NFKBIA, STK17A, PTRH2, SOX9, SYCP2, CCL5, GCLM, CD74…	9.44e-11
GO:0007166~cell surface receptor signaling pathway	283	20.2432	ADGRA3, CTHRC1, OSMR, EDN1, PGAM2, AMOTL1, ITSN1, AMOTL2, ISG20, B2M, CD47, BAK1, MYD88, ISG15, SEMA7A, SERPINE1, GNG2, PITX2, MAP2K5, F11R, BCL2L14, CD40, PLAUR, JUP, CD38, MSX1, TACSTD2, MLLT11, ROR2, ADAMTS1, EFNA4, MAD2L2, HLA-DRA, TNFRSF6B, ERBB3, NFKBIA, IFI30, OAS2, CD74, IFI35, LIF, MOV10, RAC1, TCTN3, CDA, BLNK, PLAT, RHBDF2, SPHK1, CELSR2, EPHA1, OASL, SEMA6B, CSRNP1, AREG, KLF4, ADAR, …	9.7e-11
GO:0043067~regulation of programmed cell death	171	12.2318	DLC1, LDHA, THRA, EDN1, TGFB3, ANKRD1, ITSN1, AQP1, KANK2, CTNNBL1, SETX, BAK1, DAB2, MYD88, GATA6, SERPINE1, RBCK1, SLC25A27, DDAH2, MAP2K5, TYRO3, BCL2L14, BRAF, RELA, PIM1, FADD, PIM3, CD40, FGF21, POR, PLAUR, CD38, MSX1, ARRB1, EIF2S1, MLLT11, TNFAIP8, RIPK3, MNDA, RIPK2, TNFAIP3, TRIM39, TNFRSF6B, CYP1B1, CCL2, HAX1, PKHD1, TNFRSF12A, ERBB3, CLU, NFKBIA, STK17A, PTRH2, SOX9, SYCP2, CCL5, GCL…	1.08e-10
GO:0048522~positive regulation of cellular process	454	32.475	DLC1, ALS2, CTHRC1, LDHA, OSMR, MED25, AMOTL1, ITSN1, B2M, ISG15, CUL7, MAP3K8, SERPINE1, DDAH2, DDAH1, MAP2K5, BCL2L14, BRAF, C4A, MED10, PLAUR, JUP, GLUL, MSX1, EIF2S1, ROR2, GRB14, PRODH, HLA-DRA, TNFRSF6B, CYP1B1, ERBB3, NFKBIA, DUSP19, CDC42EP2, RAC1, ARNTL2, CDC42EP3, DHX58, IQSEC2, TIGAR, ZNF398, ESRRA, SPHK1, KLF11, ESRRG, USF1, PCNA, PPRC1, TCAF2, AGXT2, H3F3B, AREG, LDLR, ELF4, EZH1, BN…	1.26e-10
GO:0048518~positive regulation of biological process	497	35.5508	DLC1, ALS2, CTHRC1, LDHA, OSMR, MED25, ITSN1, AMOTL1, B2M, ISG15, CUL7, MAP3K8, SERPINE1, DDAH2, DDAH1, MAP2K5, TYRO3, BCL2L14, BRAF, C4A, SERPING1, MED10, PLAUR, JUP, GLUL, MSX1, EIF2S1, ROR2, GRB14, PRODH, HLA-DRA, TNFRSF6B, CYP1B1, ERBB3, NFKBIB, NFKBIA, DUSP19, CDC42EP2, RAC1, ARNTL2, CDC42EP3, DHX58, SPP1, TIGAR, IQSEC2, ZNF398, ESRRA, KLF11, SPHK1, ESRRG, CCDC80, USF1, PCNA, PPRC1, TCAF2, A…	1.27e-10
GO:0044419~interspecies interaction between organisms	131	9.37053	PVR, RNASEL, IL16, CHMP4A, CHMP7, AQP1, CXCL10, B2M, ISG20, NLRC5, CUL2, MYD88, ISG15, DDX11, CUL7, WWP2, RBCK1, IFNL3, MX1, MX2, F11R, TYRO3, BST2, RELA, IL27, FADD, IFI44, CD40, BICD1, PSMA2, TRIM38, LYST, TNFAIP3, PCCA, GBP1, HLA-DRA, CCL2, IFITM1, IFITM3, CLU, UNC93B1, NFKBIA, OAS2, SP110, CCL5, PSMB4, SERINC5, RAC1, RPL5, SCARB2, DHX58, CFLAR, FAM111A, SUV39H1, YTHDC2, USF1, PSMB8, LGALS9, P…	1.44e-10
GO:0044403~symbiosis, encompassing mutualism through parasitism	131	9.37053	PVR, RNASEL, IL16, CHMP4A, CHMP7, AQP1, CXCL10, B2M, ISG20, NLRC5, CUL2, MYD88, ISG15, DDX11, CUL7, WWP2, RBCK1, IFNL3, MX1, MX2, F11R, TYRO3, BST2, RELA, IL27, FADD, IFI44, CD40, BICD1, PSMA2, TRIM38, LYST, TNFAIP3, PCCA, GBP1, HLA-DRA, CCL2, IFITM1, IFITM3, CLU, UNC93B1, NFKBIA, OAS2, SP110, CCL5, PSMB4, SERINC5, RAC1, RPL5, SCARB2, DHX58, CFLAR, FAM111A, SUV39H1, YTHDC2, USF1, PSMB8, LGALS9, P…	1.44e-10
GO:0010941~regulation of cell death	179	12.804	DLC1, LDHA, THRA, CHMP4A, EDN1, TGFB3, ANKRD1, ITSN1, AQP1, KANK2, CTNNBL1, SETX, BAK1, DAB2, MYD88, GATA6, SERPINE1, RBCK1, SLC25A27, DDAH2, MAP2K5, TYRO3, BCL2L14, BRAF, RELA, PIM1, FADD, PIM3, CD40, FGF21, POR, JUNB, PLAUR, CD38, MSX1, ARRB1, EIF2S1, MLLT11, TNFAIP8, RIPK3, MNDA, RIPK2, TNFAIP3, TRIM39, PRODH, TNFRSF6B, CYP1B1, CCL2, HAX1, PKHD1, TNFRSF12A, ERBB3, CLU, NFKBIA, STK17A, PTRH2, S…	1.86e-10
GO:0044764~multi-organism cellular process	128	9.15594	PVR, RNASEL, IL16, CHMP4A, CHMP7, CXCL10, B2M, ISG20, NLRC5, CUL2, MYD88, DDX11, CUL7, ISG15, WWP2, RBCK1, IFNL3, MX1, MX2, F11R, TYRO3, BST2, RELA, IL27, FADD, IFI44, CD40, BICD1, PSMA2, TRIM38, LYST, TNFAIP3, PCCA, GBP1, HLA-DRA, CCL2, IFITM1, IFITM3, CLU, UNC93B1, NFKBIA, OAS2, SP110, CCL5, PSMB4, SERINC5, RAC1, RPL5, SCARB2, DHX58, CFLAR, FAM111A, SUV39H1, YTHDC2, USF1, PSMB8, LGALS9, PSMB9, …	2.06e-10
GO:0016032~viral process	127	9.08441	PVR, RNASEL, IL16, CHMP4A, CHMP7, CXCL10, B2M, ISG20, NLRC5, CUL2, MYD88, DDX11, CUL7, ISG15, WWP2, RBCK1, IFNL3, MX1, MX2, F11R, TYRO3, BST2, RELA, IL27, FADD, IFI44, CD40, BICD1, PSMA2, TRIM38, LYST, TNFAIP3, GBP1, HLA-DRA, CCL2, IFITM1, IFITM3, CLU, UNC93B1, NFKBIA, OAS2, SP110, CCL5, PSMB4, SERINC5, RAC1, RPL5, SCARB2, DHX58, CFLAR, FAM111A, SUV39H1, YTHDC2, USF1, PSMB8, LGALS9, PSMB9, TRAF3I…	2.6e-10
GO:0051716~cellular response to stimulus	622	44.4921	DLC1, ALS2, CTHRC1, OSER1, OSMR, PGAM2, PLPPR2, ITSN1, AMOTL1, AMOTL2, ISG20, B2M, CUL2, ISG15, CUL7, PPP1R1B, PPP1R1A, WDR76, MAP3K8, SERPINE1, GNG2, TLK2, DDAH2, DDAH1, MAP2K5, TYRO3, GBP6, BCL2L14, BRAF, LRRC1, PCLO, PLAUR, WDR83, JUP, GLUL, MSX1, EIF2S1, RYR3, ROR2, ADAMTS1, GRB14, HLA-DRA, PRODH, TNFRSF6B, DCBLD2, ADSS, CYP1B1, ERBB3, NFKBIB, UBA7, DUSP10, NFKBIA, MCF2L2, DUSP19, CDC42EP2, R…	2.93e-10
GO:0032496~response to lipopolysaccharide	56	4.00572	EDN1, CNP, ANKRD1, CXCL11, B2M, CXCL10, CASP3, PTGIR, MYD88, CASP8, SERPINE1, TICAM1, LBP, IRAK2, ZFP36, ICAM1, RELA, CD40, JUNB, CD86, ADM, RIPK2, TNFAIP3, ALPL, TNFRSF6B, TNFRSF21, SBNO2, CCL2, TNF, ASS1, LITAF, NFKBIB, CXCL2, CXCL9, DUSP10, NFKBIA, CXCL8, TIMP4, CCL5, CMPK2, TRIB1, VCAM1, TNFRSF1B, CYP27B1, CCL20, XBP1, ZC3H12A, IL6, CEBPB, AXL, PTGFR, LGALS9, SOD2, LCN2, HDAC1, PLSCR3	4.7e-10
GO:0002682~regulation of immune system process	165	11.8026	PVR, TGFB3, CXCL11, CXCL10, B2M, CD47, NLRC5, MYD88, ISG15, SEMA7A, SERPINE1, MAP3K8, CFH, IL15RA, RBCK1, ERAP1, IFNL3, TYRO3, C4A, BST2, RELA, IL27, SOCS1, SERPING1, FADD, CD40, PSMA2, TRIM38, PSMA1, CD38, LAT2, PSMA5, RIPK3, MNDA, RIPK2, TNFAIP3, GBP1, HLA-DRA, CCL2, SNX6, HAX1, IFITM1, ADORA2B, STK11, STK10, CLU, DUSP10, UNC93B1, NFKBIA, SOX9, CCL5, CD74, TMEM178A, LIF, PSMB4, TAL1, RAC1, DHX5…	5.53e-10
GO:0071346~cellular response to interferon-gamma	34	2.43205	HLA-DQB1, CCL2, NMI, ASS1, EDN1, PML, IFI30, OAS2, CCL5, B2M, VCAM1, NLRC5, CCL20, CAMK2D, MYC, ICAM1, GBP6, SP100, CCL19, TRIM25, MID1, STAT1, TRIM22, PRKCD, LGALS9, TRIM38, OASL, IRF6, IRF7, MT2A, IRF2, GBP2, GBP1, HLA-DRA	7.6e-10
GO:0002237~response to molecule of bacterial origin	57	4.07725	EDN1, CNP, ANKRD1, CXCL11, B2M, CXCL10, CASP3, PTGIR, MYD88, CASP8, SERPINE1, TICAM1, LBP, IRAK2, ZFP36, ICAM1, RELA, CD40, JUNB, CD86, ADM, RIPK2, TNFAIP3, ALPL, TNFRSF6B, TNFRSF21, SBNO2, CCL2, TNF, ASS1, LITAF, NFKBIB, CXCL2, CXCL9, DUSP10, NFKBIA, CXCL8, TIMP4, CCL5, CMPK2, TRIB1, VCAM1, TNFRSF1B, CYP27B1, CCL20, XBP1, ZC3H12A, IL6, CEBPB, AXL, FZD5, PTGFR, LGALS9, SOD2, LCN2, HDAC1, PLSCR3	9.4e-10
GO:1901700~response to oxygen-containing compound	172	12.3033	OSER1, ADCY4, CYP24A1, RNASEL, LDHA, EDN1, TGFB3, CNP, ANKRD1, CXCL11, AQP1, KANK1, KANK2, CXCL10, SETX, B2M, BAK1, PTGIR, SLC2A5, EIF4EBP2, MYD88, DNTT, DDX11, SERPINE1, GNG2, ASPH, SOGA1, BRAF, RELA, SOCS1, PIM1, QDPR, SLC34A1, PIM3, FGF21, CD40, POR, JUNB, JUP, CD38, GLUL, ARRB1, RYR3, RIPK2, AKAP7, TNFAIP3, TNFRSF6B, PAM, FGFR4, CYP1B1, CCL2, ASS1, LITAF, PANX1, NFKBIB, DUSP10, PTK7, NFKBIA, …	1.06e-09
GO:0050790~regulation of catalytic activity	251	17.9542	ALS2, DLC1, ADCY4, ATP1B1, EDN1, ITSN1, AQP1, BAK1, DDX11, PPP1R1B, PPP1R1A, SERPINE1, MAP3K8, VMA21, DDAH2, DDAH1, MAP2K5, F11R, BRAF, C4A, PIM1, SERPING1, CD40, DEPDC1, PLAUR, EIF2S1, MAD2L2, ERBB3, ELL, DUSP10, PXK, DENND2D, CD74, MCF2L2, DUSP19, SERINC5, CDC42EP2, RAC1, FBXO5, CDC42EP3, PPP2R2C, FBXO7, IQSEC2, TIGAR, EPHA1, LGALS9, AIDA, RGS3, PCNA, KLF4, ADAR, MYBPC3, GPR87, DAXX, CCNE2, BAG…	1.13e-09
GO:0002684~positive regulation of immune system process	124	8.86981	PVR, CXCL11, CXCL10, B2M, CD47, NLRC5, MYD88, ISG15, SEMA7A, MAP3K8, SERPINE1, CFH, IL15RA, RBCK1, IFNL3, TYRO3, C4A, RELA, SERPING1, FADD, CD40, PSMA2, PSMA1, CD38, LAT2, PSMA5, MNDA, RIPK2, TNFAIP3, GBP1, HLA-DRA, CCL2, HAX1, SNX6, ADORA2B, STK11, CLU, UNC93B1, NFKBIA, CCL5, CD74, LIF, PSMB4, TAL1, RAC1, DHX58, TEC, TESC, CFB, MYO1G, ABCB1, NR4A3, VAV2, PSMB8, LGALS9, PSMB9, DDX58, SCARA3, IKBK…	1.31e-09
GO:0043069~negative regulation of programmed cell death	111	7.93991	EDN1, TGFB3, AQP1, ITSN1, KANK2, SETX, DAB2, MYD88, GATA6, SERPINE1, RBCK1, SLC25A27, DDAH2, MAP2K5, TYRO3, BRAF, RELA, PIM1, PIM3, FADD, FGF21, POR, PLAUR, CD38, MSX1, ARRB1, TNFAIP8, RIPK2, TNFAIP3, TNFRSF6B, CCL2, HAX1, ERBB3, PKHD1, CLU, NFKBIA, SYCP2, CCL5, SOX9, PTRH2, GCLM, CD74, TIMP1, DNAJA1, SLC35F6, HELLS, TIGAR, MUC1, CFLAR, HERPUD1, SPHK1, NR4A3, BRCA1, BFAR, HDAC1, PTPN1, IKBKB, IFI…	1.45e-09
GO:0048519~negative regulation of biological process	438	31.3305	DLC1, CTHRC1, MED25, ITSN1, B2M, ISG20, CUL2, ISG15, PPP1R1B, PPP1R1A, SERPINE1, ZNF396, TLK2, DDAH2, MAP2K5, TYRO3, BRAF, C4A, ZHX1, LRRC1, SERPING1, PLAUR, NAPEPLD, MSX1, EIF2S1, RYR3, ROR2, ADAMTS1, DCBLD2, TNFRSF6B, CYP1B1, NFKBIE, ERBB3, UBA7, DUSP10, NFKBIA, P3H1, DUSP19, RAC1, DHX58, SPP1, IQSEC2, TIGAR, ESRRA, SPHK1, KLF11, UBE2L6, USF1, BFAR, AIDA, RGS3, PCNA, TCAF2, H3F3B, AREG, TRAFD1,…	1.52e-09
GO:0001817~regulation of cytokine production	85	6.08011	TGFB3, CD2AP, IL17RA, B2M, NLRC5, TMEM173, MYD88, ISG15, GATA6, SEMA7A, DDX60, IL4R, IL1RAP, SERPINE1, TICAM1, LBP, ERRFI1, MAP2K5, ZFP36, F11R, BST2, IL27, RELA, SOCS1, HERC5, FADD, CD40, CARD11, PRKD2, TRIM38, CD86, EREG, ARRB1, RIPK3, RIPK2, TNFAIP3, GBP1, TNFRSF21, CCL2, NMI, CYP1B1, TNF, PANX1, ADORA2B, LITAF, C3, C5, CLU, UBA7, PML, RSAD2, IGF2BP2, TRIM16, TRAIP, CD74, CCL20, XBP1, RASGRP1,…	1.92e-09
GO:0060333~interferon-gamma-mediated signaling pathway	25	1.78827	HLA-DQB1, ICAM1, NMI, SP100, PML, IFI30, TRIM25, OAS2, MID1, STAT1, TRIM22, PRKCD, B2M, VCAM1, TRIM38, NLRC5, OASL, IRF6, IRF7, MT2A, CAMK2D, IRF2, GBP2, GBP1, HLA-DRA	1.93e-09
GO:0071219~cellular response to molecule of bacterial origin	36	2.57511	SBNO2, CCL2, TNF, LITAF, ASS1, NFKBIB, CXCL8, NFKBIA, ANKRD1, CCL5, CXCL10, B2M, CMPK2, TRIB1, TNFRSF1B, MYD88, CCL20, XBP1, TICAM1, SERPINE1, ZC3H12A, LBP, ZFP36, IRAK2, ICAM1, IL6, CEBPB, RELA, AXL, CD40, FZD5, LCN2, CD86, PLSCR3, RIPK2, TNFAIP3	2.31e-09
GO:0048584~positive regulation of response to stimulus	221	15.8083	PVR, ALS2, OSMR, EDN1, ITSN1, B2M, CD47, BAK1, MYD88, DDX11, SEMA7A, SERPINE1, MAP3K8, CFH, MAP2K5, TYRO3, BCL2L14, C4A, BRAF, SERPING1, CD40, PLAUR, JUP, CD38, MSX1, MLLT11, ROR2, GRB14, HLA-DRA, TNFRSF6B, CYP1B1, ERBB3, ENPP4, NFKBIA, CD74, LIF, DUSP19, RAC1, DHX58, BLNK, TIGAR, ESRRA, CFB, SPHK1, USF1, LGALS9, PCNA, LDLR, BCAR1, BNIP3, DAXX, IL4R, TICAM1, MYB, MYC, USP13, ICAM1, ICAM3, ARHGEF5…	2.34e-09
GO:0071222~cellular response to lipopolysaccharide	35	2.50358	SBNO2, CCL2, TNF, LITAF, ASS1, NFKBIB, CXCL8, NFKBIA, ANKRD1, CCL5, CXCL10, B2M, CMPK2, TRIB1, TNFRSF1B, MYD88, CCL20, XBP1, TICAM1, SERPINE1, ZC3H12A, LBP, ZFP36, IRAK2, ICAM1, IL6, CEBPB, RELA, AXL, CD40, LCN2, CD86, PLSCR3, RIPK2, TNFAIP3	2.92e-09
GO:0044710~single-organism metabolic process	391	27.9685	PDP1, LDHA, PGAM2, PLPPR2, PPP1R1A, MAP3K8, DDAH2, DDAH1, ATP8, TBPL1, MAP2K5, TYRO3, BRAF, NME7, PLAUR, WDR83, GLUL, NAPEPLD, ROR2, PRODH, TNFRSF6B, ADSS, ACADSB, CYP1B1, ERBB3, DUSP10, ACSBG1, P3H1, DUSP19, RAC1, TIGAR, UPB1, SPHK1, GGH, USF1, AIDA, RGS3, PCNA, AGXT2, LDLR, BNIP3, GPR87, DAXX, SLC23A1, POMGNT2, SYNJ2, STRA6, GFOD1, MYC, ERRFI1, USP13, PIK3C2B, ARHGEF6, ARHGEF5, MMP15, CARD11, E…	3.21e-09
GO:0051338~regulation of transferase activity	122	8.72675	ALS2, ADCY4, LMO4, EDN1, TGFB3, PKMYT1, CXCL10, NLRC5, BAK1, PPP1R1B, PPP1R1A, MAP3K8, MAP2K5, CEP85, RBL2, BRAF, SOCS1, PIM1, CD40, PSMA2, PSMA1, PLCE1, PSMA5, ARRB1, RIPK3, RIPK2, TNFAIP3, MAD2L2, MVP, SNX6, ADORA2B, STK11, ERBB3, CLU, DUSP10, CCL5, PAQR3, CD74, PSMB4, DUSP19, SERINC5, RAC1, DNAJA1, FBXO5, TIGAR, FBXO7, TESC, VAV2, EPHA1, PSMB8, PSMB9, AIDA, RGS3, PTPN1, KLF4, ADAR, BMI1, NBN, …	3.61e-09
GO:0007165~signal transduction	526	37.6252	DLC1, ALS2, CTHRC1, OSMR, PGAM2, PLPPR2, ITSN1, AMOTL1, AMOTL2, B2M, ISG20, CUL2, ISG15, CUL7, PPP1R1B, PPP1R1A, MAP3K8, SERPINE1, GNG2, TLK2, DDAH2, DDAH1, MAP2K5, TYRO3, BCL2L14, BRAF, LRRC1, PCLO, PLAUR, WDR83, JUP, MSX1, EIF2S1, ROR2, ADAMTS1, GRB14, PRODH, HLA-DRA, TNFRSF6B, DCBLD2, CYP1B1, ERBB3, NFKBIB, DUSP10, NFKBIA, MCF2L2, DUSP19, CDC42EP2, RAC1, CDC42EP3, DHX58, IQSEC2, ESRRA, SPNS3, …	4.21e-09
GO:0060548~negative regulation of cell death	116	8.29757	CHMP4A, EDN1, TGFB3, AQP1, ITSN1, KANK2, SETX, DAB2, MYD88, GATA6, SERPINE1, RBCK1, SLC25A27, DDAH2, MAP2K5, TYRO3, BRAF, RELA, PIM1, PIM3, FADD, FGF21, POR, PLAUR, CD38, MSX1, ARRB1, TNFAIP8, RIPK2, TNFAIP3, TNFRSF6B, CCL2, HAX1, ERBB3, PKHD1, CLU, NFKBIA, SYCP2, CCL5, SOX9, PTRH2, GCLM, CD74, TIMP1, DNAJA1, SLC35F6, HELLS, TIGAR, FBXO7, MUC1, CFLAR, HERPUD1, SPHK1, NR4A3, BRCA1, BFAR, ATF4, HDA…	4.53e-09
GO:0043066~negative regulation of apoptotic process	108	7.72532	EDN1, TGFB3, AQP1, ITSN1, SETX, DAB2, MYD88, GATA6, SERPINE1, SLC25A27, DDAH2, MAP2K5, TYRO3, BRAF, RELA, PIM1, PIM3, FADD, FGF21, POR, PLAUR, CD38, MSX1, ARRB1, TNFAIP8, RIPK2, TNFAIP3, TNFRSF6B, CCL2, HAX1, ERBB3, PKHD1, CLU, NFKBIA, SYCP2, CCL5, SOX9, PTRH2, GCLM, CD74, TIMP1, DNAJA1, SLC35F6, HELLS, MUC1, CFLAR, HERPUD1, SPHK1, NR4A3, BRCA1, BFAR, HDAC1, PTPN1, IKBKB, IFI6, KLF4, ADAR, IER3, …	5.44e-09
GO:0071216~cellular response to biotic stimulus	38	2.71817	SBNO2, CCL2, TNF, LITAF, ASS1, NFKBIB, CXCL8, NFKBIA, ANKRD1, CCL5, B2M, CMPK2, CXCL10, TRIB1, TNFRSF1B, MYD88, CCL20, XBP1, TICAM1, SERPINE1, ZC3H12A, LBP, TIGAR, IRAK2, TXNIP, ZFP36, ICAM1, IL6, CEBPB, RELA, AXL, CD40, FZD5, LCN2, CD86, PLSCR3, RIPK2, TNFAIP3	5.53e-09
GO:0045088~regulation of innate immune response	60	4.29185	PVR, NLRC5, TMEM173, USP18, MYD88, DDX60, CASP8, TICAM1, ERAP1, LBP, IRAK2, TYRO3, RELA, ICAM3, SOCS1, SERPING1, FADD, CTSS, PRKCD, PSMA2, PSMA1, SERPINB9, IFNAR2, CARD11, CD86, EREG, PSME1, PSMA5, PSME2, RIPK2, TNFAIP3, PSMB10, NMI, XIAP, DUSP10, UNC93B1, RSAD2, NFKBIA, CCL5, PSMB4, PSMF1, RASGRP1, DHX58, SAMHD1, BIRC3, STAT1, LGALS9, PSMB8, PSMB9, STAT2, DDX58, PLSCR1, PARP9, IRF7, PSMD10, SCAR…	7.16e-09
GO:0048523~negative regulation of cellular process	408	29.1845	DLC1, CTHRC1, MED25, ITSN1, B2M, ISG20, CUL2, ISG15, PPP1R1B, PPP1R1A, SERPINE1, ZNF396, TLK2, DDAH2, MAP2K5, TYRO3, BRAF, C4A, ZHX1, SERPING1, PLAUR, MSX1, EIF2S1, RYR3, ROR2, ADAMTS1, DCBLD2, TNFRSF6B, CYP1B1, ERBB3, DUSP10, NFKBIA, P3H1, DUSP19, RAC1, DHX58, IQSEC2, TIGAR, SPP1, ESRRA, SPHK1, KLF11, BFAR, AIDA, RGS3, PCNA, TCAF2, H3F3B, AREG, FAM3D, BNIP3, GPR87, DAXX, IL4R, TICAM1, MASTL, MYB…	7.31e-09
GO:0002697~regulation of immune effector process	56	4.00572	PVR, TGFB3, HLA-DMB, B2M, AP1S3, TMEM173, IL4R, DDX60, SEMA7A, CFH, LBP, MYB, BST2, C4A, IL27, HERC5, FADD, SERPING1, CD40, SERPINB9, TRIM38, CD86, RIPK3, RIPK2, TNFAIP3, TNF, CCL2, SNX6, ADORA2B, C3, UNG, C5, PML, DUSP10, RSAD2, IL7R, CD74, XBP1, RASGRP1, RAC1, TSPAN32, ZC3H12A, BCL6, C2, DHX58, IL6, CFB, ANXA1, CCL19, NR4A3, FZD5, BIRC3, LGALS9, DDX58, TRAF3IP2, IFIT1	7.32e-09
GO:1901698~response to nitrogen compound	114	8.15451	ADCY4, RNASEL, LDHA, EDN1, SNIP1, AQP1, KANK1, EIF4EBP2, MYD88, DDX11, DNTT, PPP1R1B, GNG2, ASPH, SOGA1, BRAF, RELA, SOCS1, SLC34A1, QDPR, FGF21, POR, JUNB, JUP, MSX1, MARC2, RYR3, RIPK2, AKAP7, TNFAIP3, ADSS, CCL2, PANX1, ASS1, NFKBIA, TIMP4, SOX9, GCLM, SESN3, TIMP1, FOLR1, RAB8A, ESRRA, KLF11, GGH, NR4A3, USF1, BRCA1, DDX58, P2RX5, HDAC1, MTR, PCNA, PTPN1, AREG, HDAC9, KLF4, ADAR, NAMPT, CPEB4…	1.51e-08
GO:0034612~response to tumor necrosis factor	48	3.43348	TNFRSF6B, PSMB10, TNFRSF21, CCL2, TNF, ASS1, TNFRSF12A, EDN1, CXCL8, ANKRD1, CCL5, TRAIP, ZFP36L1, VCAM1, PSMB4, PSMF1, CASP3, TNFRSF1B, CCL20, PTK2B, CDIP1, CASP8, ZC3H12A, ZFP36, ICAM1, IL6, NUB1, RELA, CCL19, YTHDC2, CD40, STAT1, BIRC3, BRCA1, PSMB8, PSMB9, PSMA2, LCN2, PSMA1, TNFSF13B, PSME1, HDAC1, PSMA5, PSME2, PSMD10, UBD, MAP3K14, IKBKB	1.6e-08
GO:0032269~negative regulation of cellular protein metabolic process	123	8.79828	CNOT9, CTDSPL, EDN1, SNIP1, AQP1, BAK1, EIF4EBP2, ISG15, PPP1R1B, PPP1R1A, SERPINE1, STK39, TLK2, MAP2K5, CEP85, C4A, BST2, SOCS1, SERPING1, POR, PLAUR, PSMA2, PSMA1, RENBP, PSMA5, ARRB1, EIF2S1, TNFAIP8, SDCBP, TNFAIP3, MAD2L2, TRIM39, GBP1, MVP, SNX6, DUSP10, IGF2BP2, TIMP4, PAQR3, TIMP1, LIF, P3H1, PSMB4, DUSP19, MOV10, DMD, DNAJA1, FBXO5, FBXO7, PLAT, HERPUD1, TESC, EPHA1, PSMB8, BRCA1, PSMB9…	1.79e-08
GO:0006468~protein phosphorylation	201	14.3777	ALS2, ADCY4, EDN1, BAK1, MYD88, PPP1R1B, PPP1R1A, SEMA7A, MAP3K8, ATP23, TLK2, MAP2K5, TYRO3, BRAF, PIM1, PIM3, CD40, PLAUR, WDR83, EIF2S1, ROR2, MAD2L2, TNFRSF6B, ERBB3, DUSP10, PXK, STK17A, CD74, LIF, DUSP19, DMD, RAC1, FBXO7, SPHK1, EPHA1, LGALS9, AIDA, RGS3, KLF4, ADAR, DAXX, CCNE2, MASTL, MYC, USP15, ERRFI1, IP6K3, SERTAD1, ZFP36, RAP2B, ICAM1, CDC6, ARHGEF6, ARHGEF5, HERC5, ACKR3, EREG, CCN…	2.01e-08
GO:0009966~regulation of signal transduction	276	19.7425	ALS2, DLC1, CTHRC1, EDN1, ITSN1, BAK1, MYD88, SEMA7A, MAP3K8, SERPINE1, MAP2K5, TYRO3, BCL2L14, BRAF, OPTN, CD40, PLAUR, JUP, MSX1, MLLT11, ROR2, MAD2L2, GRB14, TNFRSF6B, CYP1B1, ERBB3, DUSP10, NFKBIA, CD74, MCF2L2, LIF, DUSP19, DMD, RAC1, DHX58, BLNK, IQSEC2, RHBDF2, ANKMY2, SPHK1, LGALS9, BFAR, AIDA, RGS3, PLAU, KLF4, ADAR, BNIP3, DAXX, USP18, TICAM1, CHST11, MYC, ERRFI1, ICAM1, SLC25A5, ARHGEF…	2.18e-08
GO:0033993~response to lipid	110	7.86838	CYP24A1, CNOT9, THRA, EDN1, TGFB3, CNP, ANKRD1, CXCL11, AQP1, KANK2, CXCL10, B2M, SETX, PTGIR, DAB2, MYD88, SERPINE1, PITX2, RELA, SLC34A1, PIM1, CD40, JUNB, CD38, RIPK2, TNFAIP3, TNFRSF6B, PAM, FGFR4, CCL2, LITAF, ASS1, NFKBIB, DUSP10, PTK7, PAQR7, NFKBIA, TIMP4, CCL5, SOX9, ABCA3, CMPK2, PAQR5, ACSBG1, DNAJA1, SPP1, MUC1, TESC, ESRRA, ESRRG, NR4A3, ABCG1, BRCA1, LGALS9, LCN2, HDAC1, PCNA, AREG,…	2.21e-08
GO:0042221~response to chemical	390	27.897	OSER1, LDHA, OSMR, PGAM2, B2M, ISG20, CUL2, CUL7, ISG15, PPP1R1B, SERPINE1, GNG2, MAP2K5, GBP6, BRAF, PLAUR, JUP, GLUL, MSX1, RYR3, EIF2S1, ROR2, PRODH, HLA-DRA, TNFRSF6B, ADSS, CYP1B1, NFKBIB, DUSP10, NFKBIA, ACSBG1, RAC1, TIGAR, SPP1, ESRRA, SPHK1, KLF11, ESRRG, GGH, USF1, BFAR, PARP9, PCNA, H3F3B, AREG, LDLR, BNIP3, DAXX, SLC23A1, USP18, IL4R, IL1RAP, TICAM1, IL13RA1, USP15, MYC, ERRFI1, USP13…	2.46e-08
GO:0098542~defense response to other organism	73	5.22175	RNASEL, BNIP3, HP, IFI44L, IL17RA, CXCL10, B2M, ISG20, AP1S3, NLRC5, TMEM173, MYD88, ISG15, DDX60, IL4R, SERPINE1, TICAM1, LBP, IFNL3, MX1, MX2, GBP6, BST2, RELA, HERC5, FADD, OPTN, CD40, PRKCD, IFNAR2, TRIM38, CD86, ADM, LYST, RIPK2, TNFAIP3, GBP1, TNF, IL22RA1, IFITM1, IFITM3, UNC93B1, PML, CXCL9, RSAD2, OAS2, DROSHA, SERINC5, CCL20, TSPAN32, RAC1, BCL3, ZC3H12A, DHX58, IL6, CEBPB, FAM111A, SAM…	2.72e-08
GO:0023052~signaling	558	39.9142	DLC1, ALS2, CTHRC1, OSMR, PGAM2, PLPPR2, ITSN1, AMOTL1, AMOTL2, B2M, ISG20, CUL2, ISG15, CUL7, PPP1R1B, PPP1R1A, MAP3K8, SERPINE1, GNG2, TLK2, DDAH2, DDAH1, MAP2K5, TYRO3, BCL2L14, BRAF, LRRC1, PCLO, PLAUR, WDR83, JUP, GLUL, MSX1, EIF2S1, RYR3, FCHSD2, ROR2, ADAMTS1, GRB14, PRODH, HLA-DRA, TNFRSF6B, DCBLD2, CYP1B1, ERBB3, NFKBIB, DUSP10, NFKBIA, MCF2L2, DUSP19, CDC42EP2, RAC1, CDC42EP3, DHX58, IQ…	2.84e-08
GO:0001816~cytokine production	87	6.22318	TGFB3, CD2AP, IL17RA, B2M, NFATC2IP, NLRC5, TMEM173, MYD88, ISG15, GATA6, SEMA7A, DDX60, IL4R, IL1RAP, SERPINE1, TICAM1, LBP, ERRFI1, MAP2K5, DLG1, ZFP36, BST2, IL27, RELA, SOCS1, HERC5, FADD, CD40, PRKCD, CARD11, PRKD2, TRIM38, CD86, EREG, ARRB1, RIPK3, RIPK2, TNFAIP3, GBP1, LCP2, TNFRSF21, CCL2, NMI, CYP1B1, TNF, PANX1, ADORA2B, C3, C5, CLU, UBA7, PML, RSAD2, IGF2BP2, TRIM16, TRAIP, CD74, CCL20…	2.91e-08
GO:0007154~cell communication	559	39.9857	DLC1, ALS2, CTHRC1, OSMR, PGAM2, PLPPR2, ITSN1, AMOTL1, AMOTL2, B2M, ISG20, CUL2, ISG15, CUL7, PPP1R1B, PPP1R1A, MAP3K8, SERPINE1, GNG2, TLK2, DDAH2, DDAH1, MAP2K5, TYRO3, BCL2L14, BRAF, LRRC1, PCLO, PLAUR, WDR83, JUP, GLUL, MSX1, EIF2S1, FCHSD2, ROR2, ADAMTS1, GRB14, HLA-DRA, PRODH, TNFRSF6B, DCBLD2, CYP1B1, ERBB3, NFKBIB, DUSP10, NFKBIA, MCF2L2, DUSP19, CDC42EP2, RAC1, CDC42EP3, DHX58, IQSEC2, …	3.05e-08
GO:0051248~negative regulation of protein metabolic process	127	9.08441	CNOT9, CTDSPL, EDN1, SNIP1, AQP1, BAK1, EIF4EBP2, ISG15, PPP1R1B, PPP1R1A, SERPINE1, STK39, TLK2, MAP2K5, CEP85, C4A, BST2, RELA, SOCS1, SERPING1, POR, PLAUR, PSMA2, PSMA1, RENBP, PSMA5, ARRB1, EIF2S1, TNFAIP8, SDCBP, TNFAIP3, MAD2L2, TRIM39, GBP1, MVP, SNX6, CLU, DUSP10, IGF2BP2, TIMP4, PAQR3, TIMP1, LIF, P3H1, PSMB4, DUSP19, MOV10, DMD, DNAJA1, FBXO5, FBXO7, PLAT, HERPUD1, TESC, EPHA1, PSMB8, B…	4.12e-08
GO:0043086~negative regulation of catalytic activity	107	7.65379	PKMYT1, AQP1, PPP1R1B, PPP1R1A, SERPINE1, MAP2K5, F11R, CEP85, C4A, BST2, SOCS1, SERPING1, POR, BICD1, PLAUR, PSMA2, PSMA1, RENBP, PSMA5, ARRB1, TNFAIP8, TNFAIP3, MAD2L2, MVP, SNX6, ELL, DUSP10, CDC42SE1, TIMP4, PXK, PAQR3, TIMP1, PSMB4, DUSP19, FICD, DNAJA1, FBXO5, LMTK3, FBXO7, HERPUD1, PHACTR2, TESC, MYO1D, EPHA1, PSMB8, PSMB9, ATP7A, AIDA, RGS3, PTPN1, IKBKB, IFI6, KLF4, ADAR, SORL1, STN1, HP…	4.16e-08
GO:0010243~response to organonitrogen compound	102	7.29614	ADCY4, LDHA, RNASEL, EDN1, AQP1, KANK1, MYD88, EIF4EBP2, DDX11, DNTT, PPP1R1B, GNG2, ASPH, SOGA1, BRAF, RELA, SOCS1, SLC34A1, QDPR, FGF21, JUNB, POR, JUP, MSX1, RYR3, RIPK2, AKAP7, TNFAIP3, ADSS, CCL2, PANX1, ASS1, NFKBIA, TIMP4, SOX9, GCLM, SESN3, TIMP1, FOLR1, RAB8A, ESRRA, KLF11, GGH, NR4A3, USF1, BRCA1, P2RX5, HDAC1, PCNA, AREG, PTPN1, HDAC9, KLF4, NAMPT, BCAR1, CPEB4, RHOQ, MAX, CASP3, CASP4…	4.51e-08
GO:0044093~positive regulation of molecular function	198	14.1631	DLC1, ALS2, CTHRC1, ADCY4, ATP1B1, HMGN3, EDN1, MED25, ITSN1, B2M, BAK1, MYD88, DDX11, MAP3K8, MAP2K5, PITX2, F11R, BRAF, PIM1, DEPDC1, CD40, PLAUR, JUP, EIF2S1, ERBB3, NFKBIB, NFKBIA, DENND2D, CD74, MCF2L2, CDC42EP2, SERINC5, DUSP19, DMD, RAC1, FBXO5, CDC42EP3, IQSEC2, TIGAR, SPHK1, EPHA1, LGALS9, RGS3, PCNA, PPRC1, KLF4, MYBPC3, DAXX, IL1RAP, TICAM1, MASTL, MYC, ERRFI1, ICAM1, CDC6, ARHGEF6, AR…	5e-08
GO:0044700~single organism signaling	552	39.485	DLC1, ALS2, CTHRC1, OSMR, PGAM2, PLPPR2, ITSN1, AMOTL1, AMOTL2, B2M, ISG20, CUL2, ISG15, CUL7, PPP1R1B, PPP1R1A, MAP3K8, SERPINE1, GNG2, TLK2, DDAH2, DDAH1, MAP2K5, TYRO3, BCL2L14, BRAF, LRRC1, PCLO, PLAUR, WDR83, JUP, GLUL, MSX1, EIF2S1, FCHSD2, ROR2, ADAMTS1, GRB14, PRODH, HLA-DRA, TNFRSF6B, DCBLD2, CYP1B1, ERBB3, NFKBIB, DUSP10, NFKBIA, MCF2L2, DUSP19, CDC42EP2, RAC1, CDC42EP3, DHX58, IQSEC2, …	5.52e-08
GO:0097190~apoptotic signaling pathway	81	5.79399	E2F2, NBN, PINK1, BNIP3, DAXX, BAK1, CUL2, CASP3, CASP4, BOK, BAG3, CDIP1, CASP8, SERPINE1, TICAM1, RBCK1, MAP2K5, ICAM1, BCL2L14, SP100, SLC25A5, RELA, ACKR3, RRP8, FADD, CD40, DAPK2, PRKCD, PLAUR, CD38, MSX1, MLLT11, HIPK2, RIPK3, TNFAIP3, PPP1R15A, TRIM39, PRODH, BID, TNFRSF6B, TNFRSF21, CYP1B1, TNF, TNFRSF12A, STK11, ERBB3, CLU, PML, KITLG, GCLM, CD74, TNFRSF1B, ERCC6, XBP1, SHISA5, DNAJA1, B…	6.61e-08
GO:0050776~regulation of immune response	113	8.08298	PVR, TGFB3, B2M, NLRC5, MYD88, SEMA7A, CFH, ERAP1, RBCK1, IFNL3, TYRO3, C4A, BST2, RELA, IL27, SOCS1, SERPING1, FADD, CD40, PSMA2, PSMA1, CD38, LAT2, PSMA5, RIPK3, MNDA, RIPK2, TNFAIP3, GBP1, HLA-DRA, IFITM1, SNX6, ADORA2B, STK11, CLU, UNC93B1, DUSP10, NFKBIA, CCL5, CD74, PSMB4, RAC1, DHX58, TEC, CFB, MYO1G, NR4A3, VAV2, PSMB8, LGALS9, PSMB9, DDX58, PARP9, SCARA3, TRAFD1, PTPN1, IKBKB, ADAR, BCAR…	7.64e-08
GO:0023051~regulation of signaling	301	21.5308	ALS2, DLC1, CTHRC1, ATP1B1, HMGN3, EDN1, ITSN1, BAK1, ATP2B3, MYD88, SEMA7A, MAP3K8, SERPINE1, MAP2K5, TYRO3, BCL2L14, BRAF, PIM3, OPTN, CD40, PLAUR, JUP, CD38, GLUL, MSX1, RYR3, MLLT11, ROR2, MAD2L2, GRB14, TNFRSF6B, CYP1B1, ERBB3, DUSP10, NFKBIA, PXK, CD74, LIF, MCF2L2, DUSP19, DMD, RAC1, DHX58, BLNK, IQSEC2, RHBDF2, ANKMY2, SPHK1, LGALS9, BFAR, AIDA, RGS3, PLAU, KLF4, ADAR, FAM3D, BNIP3, DAXX,…	8.83e-08
GO:0042325~regulation of phosphorylation	157	11.2303	ALS2, ADCY4, CTDSPL, LMO4, EDN1, TGFB3, PKMYT1, ITSN1, CXCL10, NLRC5, BAK1, DAB2, MYD88, PPP1R1B, SLC25A23, PPP1R1A, SEMA7A, MAP3K8, STK39, MAP2K5, CEP85, RBL2, BRAF, SOCS1, PIM1, FGF21, CD40, PLAUR, PLCE1, ARRB1, RIPK3, SDCBP, RIPK2, MAD2L2, TNFAIP3, GBP1, MVP, TNFRSF6B, FGFR4, CCL2, HAX1, SNX6, ADORA2B, PKHD1, STK11, ERBB3, CLU, DUSP10, SOX9, CCL5, PAQR3, CD74, LIF, DUSP19, DMD, RAC1, DNAJA1, T…	9.48e-08
GO:0050792~regulation of viral process	46	3.29041	RNASEL, TNF, IFITM1, IFITM3, TRIM14, PML, CXCL8, RSAD2, CCL5, ISG20, B2M, AP1S3, TMEM173, ISG15, TAP2, DDX60, RAC1, TAP1, TSPAN32, ZC3H12A, MX1, IFNL3, DHX58, ZFP36, SP100, BST2, NUCKS1, IL27, FAM111A, HERC5, YTHDC2, TRIM25, STAT1, BIRC3, LGALS9, TRAF3IP2, STOM, DDX58, TRIM38, PLSCR1, IFIT1, OASL, HDAC1, GTF2F1, TNFAIP3, ADAR	1.08e-07
GO:0042542~response to hydrogen peroxide	29	2.07439	OSER1, LDHA, CYP1B1, PINK1, BNIP3, HP, AQP1, SETX, BAK1, CASP3, PTK2B, ND6, FOSL1, TXNIP, IL6, ND5, RELA, ANXA1, AXL, NR4A3, STAT1, PRKCD, SOD2, LCN2, DUSP1, PCNA, AREG, TNFAIP3, KLF4	1.09e-07
GO:0044092~negative regulation of molecular function	130	9.299	PKMYT1, AQP1, B2M, NLRC5, DAB2, DDX11, WWP2, PPP1R1B, PPP1R1A, SERPINE1, RBCK1, STK39, MAP2K5, F11R, CEP85, C4A, BST2, LRRC1, SOCS1, PIM1, SERPING1, POR, BICD1, PLAUR, PSMA2, PSMA1, RENBP, LYNX1, MSX1, PSMA5, ARRB1, EIF2S1, TNFAIP8, MAD2L2, TNFAIP3, MVP, CYP1B1, SNX6, ELL, PKHD1, DUSP10, NFKBIA, CDC42SE1, TIMP4, PXK, PAQR3, TIMP1, PSMB4, DUSP19, FICD, DNAJA1, LMTK3, FBXO5, BHLHE40, FBXO7, HERPUD1…	1.11e-07
GO:1901701~cellular response to oxygen-containing compound	112	8.01144	CYP24A1, OSER1, ADCY4, RNASEL, EDN1, ANKRD1, AQP1, KANK1, KANK2, B2M, SETX, CXCL10, MYD88, EIF4EBP2, SLC2A5, DDX11, SERPINE1, GNG2, SOGA1, RELA, SOCS1, PIM1, PIM3, FGF21, CD40, POR, JUP, ARRB1, RYR3, RIPK2, AKAP7, TNFAIP3, CYP1B1, CCL2, LITAF, ASS1, NFKBIB, PTK7, NFKBIA, CCL5, SOX9, GCLM, SESN3, CMPK2, FOLR1, MUC1, RAB8A, TESC, ESRRA, KLF11, NR4A3, USF1, BRCA1, ATP7A, LCN2, MTR, PCNA, PTPN1, HDAC…	1.4e-07
GO:0043549~regulation of kinase activity	100	7.15308	ALS2, ADCY4, LMO4, EDN1, TGFB3, PKMYT1, CXCL10, BAK1, NLRC5, PPP1R1B, PPP1R1A, MAP3K8, MAP2K5, CEP85, RBL2, BRAF, SOCS1, PIM1, CD40, PLCE1, ARRB1, RIPK3, RIPK2, TNFAIP3, MVP, SNX6, ADORA2B, STK11, ERBB3, CLU, DUSP10, CCL5, PAQR3, CD74, DUSP19, RAC1, DNAJA1, TIGAR, FBXO7, TESC, VAV2, EPHA1, AIDA, RGS3, PTPN1, KLF4, ADAR, NBN, SORL1, PINK1, SDC4, DAXX, CCNE2, SPRY2, SPRY1, ERRFI1, SERTAD1, DLG1, RA…	1.56e-07
GO:0031400~negative regulation of protein modification process	79	5.65093	CTDSPL, SORL1, PINK1, BAK1, SPRY2, SPRY1, ISG15, PPP1R1B, PPP1R1A, STK39, MASTL, MYC, ERRFI1, DLG1, CEP85, SOCS1, RB1, PRKCD, PSMA2, PSMA1, PSME1, PSMA5, PSME2, ARRB1, TNFAIP3, MAD2L2, PPP1R15A, TRIM39, GBP1, MVP, PPP4R4, PSMB10, TNF, SNX6, PML, DUSP10, DTNBP1, PAQR3, GPRC5A, PLPP3, TRIB1, PBLD, LIF, P3H1, PSMB4, PSMF1, DUSP19, N4BP1, XBP1, DMD, DNAJA1, INPP5F, ZC3H12A, FBXO5, RTN4RL2, FBXO7, TES…	1.97e-07
GO:0043903~regulation of symbiosis, encompassing mutualism through parasitism	48	3.43348	RNASEL, TNF, IFITM1, IFITM3, TRIM14, PML, CXCL8, RSAD2, CCL5, ISG20, B2M, AP1S3, TMEM173, MYD88, ISG15, TAP2, DDX60, RAC1, TAP1, TSPAN32, ZC3H12A, LBP, MX1, IFNL3, DHX58, ZFP36, SP100, BST2, NUCKS1, IL27, FAM111A, HERC5, YTHDC2, TRIM25, STAT1, BIRC3, LGALS9, TRAF3IP2, STOM, DDX58, TRIM38, PLSCR1, IFIT1, OASL, HDAC1, GTF2F1, TNFAIP3, ADAR	2e-07
GO:0009987~cellular process	1202	85.98	PDP1, CTHRC1, LDHA, OSMR, MED25, PGAM2, AMOTL1, ITSN1, AMOTL2, ISG20, B2M, CUL2, USP54, ISG15, ZNF775, CUL7, MED27, MAP3K8, SERPINE1, VMA21, ZNF396, ATP8, TBPL1, BRAF, C4A, LRRC1, SERPING1, MED10, JUP, DCAF5, GLUL, TMEM135, RYR3, ROR2, HLA-DRA, DCBLD2, ORAI2, ADSS, CYP1B1, NFKBIE, NFKBIB, DUSP10, NFKBIA, ACSBG1, DUSP19, RAC1, TMEM123, KBTBD8, ARNTL2, PPP2R2C, DHX58, DHX57, SPP1, ZNF398, ASXL3, ES…	2.49e-07
GO:0048525~negative regulation of viral process	26	1.8598	RNASEL, TNF, IFITM1, IFITM3, PML, TRIM14, RSAD2, CCL5, ISG20, ISG15, ZC3H12A, IFNL3, MX1, DHX58, ZFP36, SP100, BST2, FAM111A, TRIM25, STAT1, PLSCR1, TRIM38, OASL, IFIT1, HDAC1, ADAR	2.65e-07
GO:0071356~cellular response to tumor necrosis factor	43	3.07582	TNFRSF6B, PSMB10, TNFRSF21, CCL2, TNF, ASS1, TNFRSF12A, EDN1, CXCL8, ANKRD1, CCL5, TRAIP, ZFP36L1, VCAM1, PSMB4, PSMF1, TNFRSF1B, CCL20, PTK2B, CDIP1, ZC3H12A, ZFP36, ICAM1, IL6, RELA, CCL19, CD40, STAT1, BIRC3, BRCA1, PSMB8, PSMB9, PSMA2, LCN2, PSMA1, TNFSF13B, PSME1, HDAC1, PSMA5, PSME2, PSMD10, MAP3K14, IKBKB	2.69e-07
GO:0051704~multi-organism process	237	16.9528	PVR, CHMP7, EDN1, PGAM2, AQP1, ISG20, B2M, CD47, BAK1, CUL2, MYD88, ISG15, DDX11, CUL7, WWP2, PPP1R1B, SERPINE1, ERAP1, TBPL1, F11R, TYRO3, GBP6, IFI44, OPTN, CD40, CD38, ADAMTS1, HLA-DRA, TNFRSF6B, GCNT4, NFKBIB, TFCP2L1, DUSP10, NFKBIA, OAS2, LIF, SERINC5, RAC1, FBXO5, DHX58, SPP1, FAM111A, YTHDC2, USF1, GGN, LGALS9, OASL, H3F3B, ADAR, LDLR, BNIP3, VPS37C, ANPEP, HVCN1, DAXX, RNGTT, AP1S3, IL4R…	3.12e-07
GO:0045069~regulation of viral genome replication	22	1.57368	RNASEL, TNF, IFITM1, BST2, NUCKS1, IFITM3, FAM111A, CXCL8, RSAD2, YTHDC2, CCL5, ISG20, STOM, TRIM38, PLSCR1, OASL, IFIT1, ISG15, ZC3H12A, IFNL3, MX1, ADAR	3.15e-07
GO:0033554~cellular response to stress	188	13.4478	MTSS1, OSER1, CNOT9, EDN1, ANKRD1, MCM10, AQP1, CNOT4, CXCL10, SETX, CUL2, BAK1, MYD88, ISG15, DDX11, CUL7, GATA6, WDR76, MAP3K8, STK39, ATP23, TLK2, DNAJC2, MAP2K5, POLI, BRAF, RBL2, RELA, NEIL2, RRP8, OPTN, FGF21, RNASEH2B, FOXN3, GLUL, MSX1, DCLRE1B, EIF2S1, MNDA, ROR2, SDCBP, RIPK2, MAD2L2, TNFAIP3, PRODH, CYP1B1, CCL2, ASS1, ADORA2B, STK11, CLU, TIPIN, DUSP10, UBA7, NFKBIA, ANKS4B, CD74, DUS…	3.43e-07
GO:0009725~response to hormone	105	7.51073	ADCY4, RNASEL, CNOT9, THRA, EDN1, TGFB3, AQP1, KANK1, KANK2, PTGIR, DAB2, EIF4EBP2, GATA6, PLOD3, GNG2, PITX2, SOGA1, BRAF, SNRPN, RELA, SOCS1, SLC34A1, QDPR, FGF21, JUNB, POR, CD38, PAM, CCL2, ASS1, PAQR7, TIMP4, GCLM, ABCA3, SESN3, TIMP1, PAQR5, ACSBG1, DNAJA1, SPP1, RAB8A, ESRRA, GGH, ESRRG, ITGA3, NR4A3, USF1, ABCG1, BRCA1, HDAC1, PCNA, H3F3B, AREG, PTPN1, HDAC9, NAMPT, BCAR1, RHOQ, DAXX, MAX…	3.52e-07
GO:0023014~signal transduction by protein phosphorylation	107	7.65379	EDN1, TGFB3, RASGEF1A, SETX, MYD88, SEMA7A, MAP3K8, STK39, MAP2K5, TYRO3, BRAF, FGF21, CD40, WDR83, PSMA2, PSMA1, PLCE1, PSMA5, ARRB1, RIPK2, SDCBP, ROR2, GBP1, TNFRSF6B, FGFR4, CCL2, ADORA2B, ERBB3, PKHD1, STK10, DUSP10, CCL5, SOX9, PAQR3, CD74, LIF, PSMB4, DUSP19, DMD, DNAJA1, CCM2, PSMB8, LGALS9, PSMB9, AIDA, RGS3, PTPN1, IKBKB, KLF4, SORL1, PINK1, DAXX, FAM83D, PAK6, SPRY2, SPRY1, ARHGAP8, MY…	3.82e-07
GO:0010035~response to inorganic substance	67	4.79256	OSER1, LDHA, EDN1, PGAM2, BNIP3, PINK1, HP, HVCN1, AQP1, B2M, SETX, BAK1, CASP3, DDX11, SLC25A23, CASP8, ASPH, MYC, FOSL1, ICAM1, BRAF, ND5, RELA, SLC34A1, QDPR, STIM1, PRKCD, JUNB, CD86, RYR3, EIF2S1, SLC41A1, TNFAIP3, PAM, CYP1B1, TNF, SORD, ASS1, CYTB, CDH1, VCAM1, ERCC6, PTK2B, CAMK2D, ZC3H12A, NDRG1, ND6, TIGAR, TXNIP, GUCA1A, IL6, GGH, AXL, ANXA1, CCL19, NR4A3, STAT1, SOD2, LCN2, ATP7A, ATF…	3.83e-07
GO:0010646~regulation of cell communication	293	20.9585	ALS2, DLC1, CTHRC1, HMGN3, EDN1, ITSN1, BAK1, MYD88, SEMA7A, MAP3K8, SERPINE1, MAP2K5, TYRO3, BCL2L14, BRAF, PIM3, OPTN, CD40, PLAUR, JUP, CD38, GLUL, MSX1, MLLT11, ROR2, MAD2L2, GRB14, TNFRSF6B, CYP1B1, ERBB3, DUSP10, NFKBIA, PXK, CD74, LIF, MCF2L2, DUSP19, DMD, RAC1, DHX58, BLNK, IQSEC2, RHBDF2, ANKMY2, SPHK1, LGALS9, BFAR, AIDA, RGS3, PLAU, KLF4, ADAR, FAM3D, BNIP3, DAXX, USP18, CHST11, TICAM1…	3.91e-07
GO:1903901~negative regulation of viral life cycle	23	1.64521	ZFP36, RNASEL, TNF, SP100, IFITM1, BST2, IFITM3, FAM111A, PML, TRIM14, RSAD2, TRIM25, CCL5, ISG20, PLSCR1, OASL, IFIT1, ISG15, HDAC1, ZC3H12A, IFNL3, MX1, ADAR	4.08e-07
GO:0048585~negative regulation of response to stimulus	152	10.8727	DLC1, CTHRC1, CNOT9, EDN1, TGFB3, KANK1, KANK2, NLRC5, DAB2, PTGIR, SEMA7A, SERPINE1, MAP2K5, TYRO3, BST2, RELA, SOCS1, SERPING1, FADD, PIM3, OPTN, BICD1, PLAUR, PSMA2, TRIM38, PSMA1, PSMA5, ARRB1, DLL4, ROR2, MAD2L2, TNFAIP3, GBP1, CCL2, LITAF, SNX6, PKHD1, STK11, ERBB3, CLU, DUSP10, NFKBIA, SOX9, CCL5, GCLM, PAQR3, CD74, SESN3, LIF, PSMB4, DUSP19, PEG10, DMD, DNAJA1, SLC35F6, DHX58, HELLS, SPP1…	4.08e-07
GO:0071396~cellular response to lipid	71	5.07868	CYP24A1, CNOT9, THRA, LDLR, EDN1, ANKRD1, AQP1, DAXX, KANK2, CXCL10, B2M, SETX, DAB2, MYD88, SERPINE1, TICAM1, LBP, MYC, ERRFI1, ZFP36, IRAK2, ICAM1, RELA, PIM1, RB1, CD40, NCOA1, CD86, RIPK2, TNFAIP3, SBNO2, CCL2, TNF, ASS1, LITAF, FKBP4, NFKBIB, PTK7, PAQR7, NFKBIA, CXCL8, ABHD2, CCL5, SOX9, TRIB1, PAQR5, CMPK2, ZFP36L1, TNFRSF1B, CYP27B1, CCL20, PTK2B, XBP1, DNAJA1, ZC3H12A, MUC1, TESC, ESRRA,…	4.14e-07
GO:0031399~regulation of protein modification process	178	12.7325	ALS2, DLC1, ADCY4, CTDSPL, EDN1, TGFB3, PKMYT1, CXCL10, BAK1, DAB2, MYD88, ISG15, PPP1R1B, PPP1R1A, SEMA7A, MAP3K8, STK39, MAP2K5, CEP85, BRAF, SOCS1, PIM1, CD40, FGF21, PLAUR, PSMA2, PSMA1, PLCE1, ARRB1, PSMA5, RIPK3, SDCBP, RIPK2, MAD2L2, TNFAIP3, TRIM39, GBP1, MVP, TNFRSF6B, FGFR4, CCL2, SNX6, HAX1, ADORA2B, PKHD1, STK11, ERBB3, CLU, DUSP10, SOX9, CCL5, PAQR3, CD74, LIF, P3H1, PSMB4, DUSP19, D…	4.17e-07
GO:0042127~regulation of cell proliferation	168	12.0172	DLC1, MTSS1, CTHRC1, OSMR, EDN1, TGFB3, MED25, CXCL11, AQP1, KANK2, CXCL10, CD47, CUL2, BAK1, PTGIR, CDCA7, MYD88, GATA6, SLC25A27, ASPM, PITX2, MAP2K5, BRAF, RELA, IL27, FADD, CD40, FGF21, RNASEH2B, POR, JUNB, JUP, CD38, GLUL, NOP2, MSX1, TCFL5, TACSTD2, DLL4, RIPK3, MNDA, ROR2, SDCBP, RIPK2, ADAMTS1, TNFAIP3, SMARCA1, TNFRSF6B, FGFR4, CYP1B1, CCL2, IFITM1, PKHD1, ERBB3, STK11, TIPIN, NFKBIA, IF…	4.48e-07
GO:0019220~regulation of phosphate metabolic process	173	12.3748	ALS2, DLC1, ADCY4, CTDSPL, LMO4, EDN1, TGFB3, PKMYT1, PGAM2, ITSN1, CXCL11, CXCL10, NLRC5, BAK1, DAB2, PTGIR, MYD88, PPP1R1B, SLC25A23, PPP1R1A, SEMA7A, MAP3K8, STK39, MAP2K5, CEP85, BRAF, RBL2, SOCS1, PIM1, FGF21, CD40, PLAUR, PLCE1, ARRB1, RIPK3, SDCBP, RIPK2, MAD2L2, TNFAIP3, GBP1, MVP, TNFRSF6B, FGFR4, CCL2, SNX6, HAX1, ADORA2B, PKHD1, ELL, STK11, ERBB3, CLU, DUSP10, SOX9, CCL5, PAQR3, CD74, …	4.66e-07
GO:0045071~negative regulation of viral genome replication	17	1.21602	RNASEL, TNF, IFITM1, BST2, IFITM3, FAM111A, RSAD2, CCL5, ISG20, PLSCR1, OASL, IFIT1, ISG15, ZC3H12A, MX1, IFNL3, ADAR	4.84e-07
GO:0009967~positive regulation of signal transduction	157	11.2303	ALS2, SLC44A2, EDN1, TGFB3, RASGEF1A, ANKRD1, ITSN1, CXCL11, KANK1, CXCL10, NLRC5, BAK1, DAB2, PTGIR, MYD88, GATA6, SEMA7A, MAP3K8, RBCK1, ASPH, ASPM, MAP2K5, BCL2L14, BST2, BRAF, RELA, SOCS1, FADD, FGF21, CD40, POR, PLAUR, JUP, PSMA2, TRIM38, PSMA1, PLCE1, MSX1, PSMA5, ARRB1, DLL4, MLLT11, RIPK3, ROR2, SDCBP, RIPK2, GRB14, TRIM39, TNFRSF6B, FGFR4, CYP1B1, CCL2, LITAF, HAX1, ADORA2B, TNFRSF12A, S…	4.85e-07
GO:0051174~regulation of phosphorus metabolic process	173	12.3748	ALS2, DLC1, ADCY4, CTDSPL, LMO4, EDN1, TGFB3, PKMYT1, PGAM2, ITSN1, CXCL11, CXCL10, NLRC5, BAK1, DAB2, PTGIR, MYD88, PPP1R1B, SLC25A23, PPP1R1A, SEMA7A, MAP3K8, STK39, MAP2K5, CEP85, BRAF, RBL2, SOCS1, PIM1, FGF21, CD40, PLAUR, PLCE1, ARRB1, RIPK3, SDCBP, RIPK2, MAD2L2, TNFAIP3, GBP1, MVP, TNFRSF6B, FGFR4, CCL2, SNX6, HAX1, ADORA2B, PKHD1, ELL, STK11, ERBB3, CLU, DUSP10, SOX9, CCL5, PAQR3, CD74, …	4.92e-07
GO:0000165~MAPK cascade	103	7.36767	EDN1, TGFB3, RASGEF1A, SETX, MYD88, SEMA7A, MAP3K8, MAP2K5, BRAF, FGF21, CD40, WDR83, PSMA2, PSMA1, PLCE1, PSMA5, ARRB1, RIPK2, SDCBP, ROR2, GBP1, TNFRSF6B, FGFR4, CCL2, ADORA2B, ERBB3, PKHD1, DUSP10, CCL5, SOX9, PAQR3, CD74, LIF, PSMB4, DUSP19, DMD, DNAJA1, CCM2, PSMB8, LGALS9, PSMB9, AIDA, RGS3, PTPN1, IKBKB, KLF4, SORL1, PINK1, DAXX, FAM83D, SPRY2, SPRY1, ARHGAP8, MYC, ERRFI1, DLG1, ZFP36, IRA…	5.51e-07
GO:0009617~response to bacterium	74	5.29328	EDN1, HP, CNP, ANKRD1, CXCL11, B2M, CXCL10, CD47, CASP3, PTGIR, MYD88, ISG15, CASP8, SERPINE1, TICAM1, ERAP1, LBP, ZFP36, IRAK2, ICAM1, GBP6, IL27, RELA, VIL1, OPTN, CD40, PRKCD, JUNB, SERPINB9, PPM1D, CD86, ADM, LYST, RIPK2, TNFAIP3, ALPL, TNFRSF6B, TNFRSF21, SBNO2, CCL2, TNF, IL22RA1, ASS1, LITAF, NFKBIB, CXCL2, CXCL9, DUSP10, NFKBIA, CXCL8, TIMP4, CCL5, TRIB1, CMPK2, VCAM1, DROSHA, TNFRSF1B, C…	6.08e-07
GO:0023057~negative regulation of signaling	134	9.58512	DLC1, CTHRC1, CNOT9, EDN1, TGFB3, KANK1, KANK2, NLRC5, DAB2, PTGIR, SERPINE1, MAP2K5, TYRO3, BRAF, RELA, SOCS1, FADD, PIM3, OPTN, BICD1, PLAUR, PSMA2, PSMA1, CD38, PSMA5, ARRB1, DLL4, ROR2, MAD2L2, TNFAIP3, GBP1, MVP, LITAF, SNX6, PKHD1, STK11, ERBB3, CLU, DUSP10, NFKBIA, CCL5, SOX9, GCLM, PAQR3, CD74, SESN3, LIF, PSMB4, DUSP19, PEG10, DMD, DNAJA1, SLC35F6, DHX58, HELLS, IQSEC2, MUC1, CFLAR, HERP…	8.77e-07
GO:0009719~response to endogenous stimulus	166	11.8741	ADCY4, CNOT9, RNASEL, LDHA, THRA, EDN1, TGFB3, ANKRD1, AQP1, KANK1, KANK2, SETX, DAB2, PTGIR, EIF4EBP2, MYD88, DNTT, DDX11, GATA6, PPP1R1B, PLOD3, GNG2, ASPH, PITX2, F11R, SOGA1, BRAF, SNRPN, RELA, SOCS1, QDPR, SLC34A1, FGF21, POR, JUNB, JUP, CD38, MSX1, DLL4, RYR3, ROR2, SDCBP, RIPK2, AKAP7, TNFAIP3, PAM, ADSS, FGFR4, CCL2, ASS1, SNX6, PANX1, STK11, PAQR7, NFKBIA, TIMP4, SOX9, CCL5, ABCA3, GCLM,…	9.36e-07
GO:0001932~regulation of protein phosphorylation	144	10.3004	ALS2, ADCY4, CTDSPL, EDN1, TGFB3, PKMYT1, CXCL10, BAK1, DAB2, MYD88, PPP1R1B, PPP1R1A, SEMA7A, MAP3K8, STK39, MAP2K5, CEP85, BRAF, SOCS1, PIM1, FGF21, CD40, PLAUR, PLCE1, ARRB1, RIPK3, SDCBP, RIPK2, MAD2L2, TNFAIP3, GBP1, MVP, TNFRSF6B, FGFR4, CCL2, HAX1, SNX6, ADORA2B, STK11, ERBB3, PKHD1, CLU, DUSP10, CCL5, SOX9, PAQR3, CD74, LIF, DUSP19, DMD, RAC1, DNAJA1, TEC, FBXO7, TESC, SPHK1, EPHA1, LGALS…	1e-06
GO:0050778~positive regulation of immune response	87	6.22318	PVR, BCAR1, HLA-DMB, B2M, NLRC5, TMEM173, MYD88, SEMA7A, DDX60, IL4R, CASP8, TICAM1, CFH, RBCK1, LBP, IFNL3, MYB, IRAK2, TYRO3, C4A, RELA, ICAM3, SERPING1, FADD, CD40, CTSS, PRKCD, PSMA2, PSMA1, PRKD2, CD38, CARD11, LAT2, CD86, TNFSF13B, PSME1, EREG, PSMA5, PSME2, MNDA, RIPK2, TNFAIP3, GBP1, HLA-DRA, LCP2, HLA-DQB1, PSMB10, TNFRSF21, TNF, ADORA2B, C3, STK11, UNG, C5, CLU, UNC93B1, RSAD2, NFKBIA, …	1.02e-06
GO:0051348~negative regulation of transferase activity	54	3.86266	SORL1, STN1, SPRY2, SPRY1, PPP1R1B, PPP1R1A, ERRFI1, ZFP36, CEP85, SOCS1, RB1, PRKCD, PSMA2, PSMA1, PSME1, PSME2, PSMA5, MAD2L2, TNFAIP3, MVP, PSMB10, SNX6, PML, DUSP10, GPRC5A, PAQR3, DTNBP1, TRIB1, PSMF1, UGT1A6, PSMB4, DUSP19, DNAJA1, FBXO5, RTN4RL2, FBXO7, IL6, TESC, EPHA1, PSMB8, CISH, RGS14, PSMB9, SH3BP5, DUSP5, DUSP1, AIDA, RGS3, PSMD10, SMPD1, PTPN1, DUSP9, DUSP6, ADAR	1.05e-06
GO:1902107~positive regulation of leukocyte differentiation	28	2.00286	TNF, HAX1, KITLG, IL7R, TMEM64, CD74, TRIB1, ZFP36L1, LIF, XBP1, IL4R, RASGRP1, CASP8, IL15RA, MYB, EGR3, TESC, IL6, IL7, ANXA1, AXL, CCL19, FADD, RB1, TNFSF9, LGALS9, CD86, RIPK2	1.06e-06
GO:1901652~response to peptide	63	4.50644	NAMPT, ADCY4, RNASEL, BCAR1, EDN1, RHOQ, KANK1, MAX, CASP4, EIF4EBP2, DDX11, GNG2, MYC, ERRFI1, GPR173, CDC6, SOGA1, EGR2, BRAF, RELA, SOCS1, QDPR, SLC34A1, FGF21, PRKCD, POR, EREG, ADM, RIPK2, GNB4, TNFAIP3, CCL2, ASS1, CYTB, NFKBIA, TIMP4, TRIM16, SESN3, TIMP1, ZFP36L1, SORBS1, XBP1, SH2B2, PIK3R3, TCIRG1, RAB8A, ESRRA, IL6, PTPRE, NUCKS1, BAIAP2L1, KLF11, GGH, ANXA1, NR4A3, STAT1, USF1, CISH, …	1.13e-06
GO:0023056~positive regulation of signaling	167	11.9456	ALS2, SLC44A2, EDN1, TGFB3, RASGEF1A, ANKRD1, ITSN1, CXCL11, KANK1, CXCL10, NLRC5, BAK1, DAB2, PTGIR, MYD88, GATA6, SEMA7A, MAP3K8, RBCK1, ASPH, ASPM, MAP2K5, BCL2L14, BRAF, BST2, RELA, SOCS1, FADD, FGF21, CD40, POR, PLAUR, JUP, PSMA2, TRIM38, PSMA1, CD38, PLCE1, GLUL, MSX1, PSMA5, ARRB1, DLL4, MLLT11, RIPK3, ROR2, SDCBP, RIPK2, GRB14, TRIM39, TNFRSF6B, FGFR4, CYP1B1, CCL2, LITAF, HAX1, ADORA2B, …	1.15e-06
GO:0010648~negative regulation of cell communication	133	9.51359	DLC1, CTHRC1, CNOT9, EDN1, TGFB3, KANK1, KANK2, NLRC5, DAB2, PTGIR, SERPINE1, MAP2K5, TYRO3, BRAF, RELA, SOCS1, FADD, PIM3, OPTN, BICD1, PLAUR, PSMA2, PSMA1, CD38, PSMA5, ARRB1, DLL4, ROR2, MAD2L2, TNFAIP3, GBP1, LITAF, SNX6, PKHD1, STK11, ERBB3, CLU, DUSP10, NFKBIA, CCL5, SOX9, GCLM, PAQR3, CD74, SESN3, LIF, PSMB4, DUSP19, PEG10, DMD, DNAJA1, SLC35F6, DHX58, HELLS, IQSEC2, MUC1, CFLAR, HERPUD1, …	1.24e-06
GO:0045859~regulation of protein kinase activity	91	6.5093	ALS2, ADCY4, SORL1, EDN1, TGFB3, PKMYT1, PINK1, SDC4, DAXX, CXCL10, CCNE2, BAK1, SPRY2, SPRY1, PPP1R1B, PPP1R1A, MAP3K8, ERRFI1, SERTAD1, MAP2K5, DLG1, IRAK2, ELP4, RAP2B, CDC6, CEP85, CCDC88A, BRAF, ARHGEF5, SOCS1, CCNL1, PIM1, HERC5, NEK10, RB1, CD40, PRKCD, PLCE1, EREG, CCND3, ARRB1, RIPK3, RIPK2, TNFAIP3, MAP3K14, MVP, LCP2, TNF, SNX6, ADORA2B, STK11, ERBB3, C5, CLU, DUSP10, KITLG, CCL5, DTNB…	1.31e-06
GO:0043901~negative regulation of multi-organism process	31	2.21745	RNASEL, TNF, IFITM1, IFITM3, TRIM14, PML, RSAD2, CCL5, TRIB1, TIMP1, ISG20, MYD88, ISG15, ZC3H12A, LBP, MX1, IFNL3, DHX58, ZFP36, SP100, BST2, FAM111A, TRIM25, STAT1, TRIM38, PLSCR1, OASL, IFIT1, HDAC1, TNFAIP3, ADAR	1.48e-06
GO:0097193~intrinsic apoptotic signaling pathway	45	3.21888	BID, E2F2, NBN, CYP1B1, TNF, STK11, CLU, PML, BNIP3, PINK1, CD74, CUL2, BAK1, TNFRSF1B, CASP4, ERCC6, BOK, XBP1, CDIP1, SHISA5, DNAJA1, BCL3, BMF, HELLS, PDK1, MUC1, HERPUD1, CEBPB, ACKR3, RRP8, PRKCD, BRCA1, PLAUR, SOD2, ATF4, MSX1, NUPR1, HIPK2, MLLT11, RIPK3, ZNF385D, PTPN1, PERP, PPP1R15A, PRODH	1.7e-06
GO:0010647~positive regulation of cell communication	165	11.8026	ALS2, SLC44A2, EDN1, TGFB3, RASGEF1A, ANKRD1, ITSN1, CXCL11, KANK1, CXCL10, NLRC5, BAK1, DAB2, PTGIR, MYD88, GATA6, SEMA7A, MAP3K8, RBCK1, ASPH, ASPM, MAP2K5, BCL2L14, BRAF, BST2, RELA, SOCS1, FADD, FGF21, CD40, POR, PLAUR, JUP, PSMA2, TRIM38, PSMA1, CD38, PLCE1, GLUL, MSX1, PSMA5, ARRB1, DLL4, MLLT11, RIPK3, ROR2, SDCBP, RIPK2, GRB14, TRIM39, TNFRSF6B, FGFR4, CYP1B1, CCL2, LITAF, HAX1, ADORA2B, …	2.01e-06
GO:0044707~single-multicellular organism process	520	37.196	DLC1, ALS2, CTHRC1, LDHA, AMOTL1, B2M, CTTNBP2, ISG15, CUL7, PPP1R1B, SERPINE1, MED27, ZNF396, GNG2, DDAH1, MAP2K5, TYRO3, TTC7A, BRAF, SERPING1, PCLO, MED10, PLAUR, JUP, MSX1, ROR2, ADAMTS1, TNFRSF6B, EMCN, CYP1B1, ERBB3, UBA7, DUSP10, NFKBIA, MYEF2, ACSBG1, P3H1, RAC1, DHX58, SPP1, TIGAR, ESRRA, SPHK1, UBE2L6, USF1, GGN, KCNJ5, AIDA, PCNA, H3F3B, AREG, LDLR, EZH1, RTN1, SLC23A1, POMGNT2, IL4R, …	2.03e-06
GO:0032101~regulation of response to external stimulus	89	6.36624	IL16, LDLR, OSMR, EDN1, CXCL11, IL17RA, KANK2, CXCL10, B2M, AP1S3, CD47, TMEM173, CASP4, MYD88, SEMA7A, DDX60, AOAH, SERPINE1, CFH, SEMA3B, STK39, LBP, ZYX, ZFP36, TYRO3, C4A, STX2, BRAF, IL27, RELA, HERC5, SERPING1, DAPK2, PRKCD, PLAUR, PSMA1, PRKD2, TRIM38, SEMA4G, RIPK2, TNFAIP3, SBNO2, CCL2, TNF, XIAP, ADORA2B, SNX6, C3, C5, ENPP4, CXCL2, PML, CXCL9, DUSP10, CXCL8, CCL5, CD74, TRIB1, DROSHA, …	2.6e-06
GO:0009893~positive regulation of metabolic process	290	20.7439	ALS2, DLC1, ADCY4, HMGN3, EDN1, MED25, ITSN1, BAK1, MYD88, DDX11, WWP2, SEMA7A, MAP3K8, SERPINE1, DDAH2, DDAH1, PITX2, MAP2K5, BRAF, PIM1, CD40, MED10, PLAUR, AADAC, CD38, MSX1, MLLT11, ROR2, MAD2L2, TNFRSF6B, ERBB3, ELL, GPBP1L1, NFKBIA, CD74, LIF, TAL1, DUSP19, RAC1, FBXO5, ARNTL2, TIGAR, ZNF398, ESRRA, SPHK1, ESRRG, USF1, LGALS9, ABCG1, CSRNP1, PCNA, PPRC1, AGXT2, H3F3B, AREG, KLF4, ADAR, LDLR…	2.83e-06
GO:0014070~response to organic cyclic compound	106	7.58226	CYP24A1, LDHA, CNOT9, THRA, EDN1, SNIP1, TGFB3, ANKRD1, AQP1, KANK2, CXCL10, BAK1, DAB2, DNTT, GNG2, ASPH, BRAF, RELA, SLC34A1, PIM1, JUNB, JUP, CD38, MSX1, RYR3, RIPK2, AKAP7, ADSS, PAM, FGFR4, CCL2, CYP1B1, PANX1, ASS1, PAQR7, NFKBIA, CCL5, GCLM, ABCA3, PAQR5, ACSBG1, FOLR1, DNAJA1, SPP1, ESRRA, ESRRG, EPHX1, NR4A3, BRCA1, DDX58, P2RX5, HDAC1, PCNA, AREG, KLF4, ADAR, NAMPT, DAXX, CASP3, TMEM173…	3.16e-06
GO:0016477~cell migration	131	9.37053	DLC1, CTHRC1, ATP1B1, TSPAN1, IL16, EDN1, RASGEF1A, ENPEP, AMOTL1, CXCL11, CD2AP, KANK1, IL17RA, CXCL10, NRCAM, CD47, DAB2, MYD88, SEMA7A, SERPINE1, ASPM, PITX2, MAP2K5, F11R, TYRO3, BST2, BRAF, FADD, JUP, TACSTD2, DLL4, LYST, RIPK3, SDCBP, ROR2, GRB14, FGFR4, CYP1B1, CCL2, IFITM1, TNFRSF12A, STK10, PTK7, CCL5, SOX9, CD74, TIMP1, FOLR1, RAC1, B4GALT1, PLAT, PODXL, SPHK1, MYO1G, ITGA3, VAV2, EPHA1…	3.62e-06
GO:0051270~regulation of cellular component movement	96	6.86695	GNA13, DLC1, BCAR1, LMO4, SORL1, MYBPC3, EDN1, AMOTL1, CXCL11, SDC4, CCDC39, KANK1, CXCL10, DAB2, MYD88, CCDC40, SEMA7A, SERPINE1, SEMA3B, LBP, MYC, PITX2, MAP2K5, DLG1, GPR173, RAP2B, ICAM1, SP100, BRAF, BST2, VIL1, FADD, DAPK2, JUP, PRKD2, EREG, SEMA4G, TACSTD2, DLL4, RIPK3, SDCBP, ROR2, CCL2, CYP1B1, TNF, IFITM1, ERBB3, PKHD1, STK10, C5, CXCL2, CXCL9, KITLG, CXCL8, ABHD2, CBLL1, CCL5, SOX9, PL…	3.79e-06
GO:0001933~negative regulation of protein phosphorylation	56	4.00572	CTDSPL, SORL1, PINK1, SPRY2, BAK1, SPRY1, PPP1R1B, PPP1R1A, STK39, ERRFI1, MYC, DLG1, CEP85, SOCS1, RB1, PRKCD, ARRB1, TNFAIP3, PPP1R15A, GBP1, MVP, SNX6, DUSP10, GPRC5A, PAQR3, DTNBP1, PLPP3, PBLD, TRIB1, LIF, DUSP19, XBP1, DMD, DNAJA1, INPP5F, ZC3H12A, RTN4RL2, FBXO7, IL6, TESC, PRR5L, EPHA1, CISH, RGS14, SH3BP5, DUSP5, DUSP1, AIDA, RGS3, PSMD10, SMPD1, PTPN1, DUSP9, KLF4, DUSP6, ADAR	4.22e-06
GO:0009968~negative regulation of signal transduction	122	8.72675	DLC1, CTHRC1, CNOT9, TGFB3, KANK1, KANK2, NLRC5, DAB2, PTGIR, SERPINE1, MAP2K5, TYRO3, RELA, SOCS1, FADD, OPTN, BICD1, PLAUR, PSMA2, PSMA1, PSMA5, ARRB1, DLL4, ROR2, MAD2L2, TNFAIP3, GBP1, LITAF, SNX6, STK11, ERBB3, PKHD1, CLU, DUSP10, NFKBIA, CCL5, SOX9, GCLM, PAQR3, CD74, SESN3, LIF, PSMB4, DUSP19, PEG10, DMD, DNAJA1, SLC35F6, DHX58, HELLS, MUC1, CFLAR, HERPUD1, RPGRIP1L, ITGA3, PSMB8, BRCA1, P…	4.51e-06
GO:0006979~response to oxidative stress	56	4.00572	ALS2, OSER1, LDHA, EDN1, BNIP3, PINK1, HP, AQP1, SETX, BAK1, CASP3, FOSL1, DHCR24, STX2, ND5, RELA, PRKCD, SLC7A11, ALDH3B1, CD38, TNFAIP3, PRODH, TNF, CYP1B1, PML, GCLM, SESN3, ERCC6, XBP1, PTK2B, ZC3H12A, ND6, FBXO7, PDK1, TXNIP, IL6, SELENOP, AXL, ANXA1, CCL19, NR4A3, PRR5L, STAT1, RGS14, SOD2, LCN2, ATP7A, ATF4, DUSP1, HDAC1, MTR, PCNA, SCARA3, AREG, KLF4, TP53INP1	4.56e-06
GO:0051336~regulation of hydrolase activity	144	10.3004	DLC1, GNA13, ALS2, ATP1B1, PKMYT1, RASGEF1A, RASGEF1C, AQP1, ITSN1, RGL1, BAK1, PTGIR, DDX11, SERPINE1, VMA21, ASPH, DNAJC2, MAP2K5, F11R, C4A, BST2, SERPING1, GRHL3, FADD, DEPDC1, CD40, TBC1D22B, POR, BICD1, PLAUR, RENBP, PLCE1, ARRB1, EIF2S1, TNFAIP8, RIPK3, FGFR4, CCL2, ELL, AGFG2, ERBB3, CDC42SE1, TIMP4, PXK, DENND2D, CCL5, LLGL1, TIMP1, LLGL2, MCF2L2, CDC42EP2, FICD, RAC1, LMTK3, CDC42EP3, I…	4.64e-06
GO:0006954~inflammatory response	80	5.72246	LDLR, OSMR, HP, CXCL11, IL17RA, CXCL10, CD47, PTGIR, CASP4, MYD88, SEMA7A, AOAH, IL4R, SERPINE1, IL1RAP, TICAM1, CFH, LBP, ZFP36, IRAK2, ICAM1, TYRO3, F11R, SP100, C4A, IL27, RELA, SERPING1, CD40, PRKCD, PSMA1, SIGLEC1, CARD18, RIPK2, TNFAIP3, TNFRSF6B, TNFRSF21, CCL2, NMI, TNF, ASS1, ADORA2B, SNX6, C3, C5, CXCL2, CXCL9, DUSP10, CXCL8, PXK, CCL5, VCAM1, PSMB4, TNFRSF1B, CCL20, RASGRP1, RAC1, ZC3H…	4.73e-06
GO:0032502~developmental process	493	35.2647	DLC1, ALS2, CTHRC1, LDHA, B2M, CTTNBP2, ISG15, CUL7, SERPINE1, MED27, ZNF396, DDAH1, TBPL1, MAP2K5, TYRO3, TTC7A, BRAF, SERPING1, PCLO, MED10, JUP, NAPEPLD, MSX1, EIF2S1, ROR2, ADAMTS1, TNFRSF6B, EMCN, CYP1B1, ERBB3, DUSP10, NFKBIA, MYEF2, ACSBG1, P3H1, CDC42EP2, RAC1, CDC42EP3, PPP2R2C, SPP1, TIGAR, ESRRA, SPHK1, GGN, AIDA, PCNA, H3F3B, AREG, EZH1, ATP10A, BNIP3, RTN1, SLC23A1, POMGNT2, IL4R, IL…	4.79e-06
GO:0051246~regulation of protein metabolic process	244	17.4535	ALS2, DLC1, ADCY4, SNIP1, EDN1, AQP1, BAK1, MYD88, ISG15, PPP1R1B, PPP1R1A, SEMA7A, SERPINE1, MAP3K8, CFH, TLK2, MAP2K5, BRAF, C4A, PIM1, SERPING1, CD40, PLAUR, EIF2S1, MAD2L2, TNFRSF6B, ERBB3, DUSP10, NFKBIA, IGF2BP2, CD74, LIF, P3H1, DUSP19, MOV10, DMD, RAC1, FBXO5, FBXO7, PLAT, CFB, SPHK1, EPHA1, LGALS9, AIDA, RGS3, KLF4, ADAR, CPEB4, DAXX, CCNE2, TICAM1, MASTL, MYB, MYC, ERRFI1, SERTAD1, DHCR…	4.9e-06
GO:0032268~regulation of cellular protein metabolic process	230	16.4521	ALS2, DLC1, ADCY4, SNIP1, EDN1, AQP1, BAK1, MYD88, ISG15, PPP1R1B, PPP1R1A, SEMA7A, SERPINE1, MAP3K8, TLK2, MAP2K5, BRAF, C4A, PIM1, SERPING1, CD40, PLAUR, EIF2S1, MAD2L2, TNFRSF6B, ERBB3, DUSP10, NFKBIA, IGF2BP2, CD74, LIF, P3H1, DUSP19, MOV10, DMD, RAC1, FBXO5, FBXO7, PLAT, SPHK1, EPHA1, LGALS9, AIDA, RGS3, KLF4, ADAR, CPEB4, DAXX, CCNE2, TICAM1, MASTL, MYB, MYC, ERRFI1, SERTAD1, DHCR24, ZFP36,…	5.24e-06
GO:1901699~cellular response to nitrogen compound	72	5.15021	NAMPT, ADCY4, RNASEL, BCAR1, CPEB4, EDN1, SNIP1, RHOQ, AQP1, KANK1, MAX, TMEM173, CASP4, EIF4EBP2, DDX11, GNG2, MYC, ERRFI1, GPR173, ICAM1, CDC6, DDC, SOGA1, RELA, SOCS1, SLC34A1, FGF21, PRKCD, POR, JUP, MSX1, RYR3, RIPK2, AKAP7, GNB4, CCL2, TNF, ASS1, CDH1, SOX9, GCLM, SESN3, ZFP36L1, DROSHA, SORBS1, XBP1, FOLR1, AGO2, ZC3H12A, SH2B2, PIK3R3, TCIRG1, RAB8A, ESRRA, IL6, CEBPB, PTPRE, NUCKS1, BAIA…	5.93e-06
GO:0071417~cellular response to organonitrogen compound	64	4.57797	NAMPT, ADCY4, RNASEL, BCAR1, CPEB4, EDN1, RHOQ, AQP1, KANK1, MAX, CASP4, EIF4EBP2, DDX11, GNG2, MYC, ERRFI1, GPR173, ICAM1, CDC6, DDC, SOGA1, RELA, SOCS1, SLC34A1, FGF21, PRKCD, POR, JUP, MSX1, RYR3, RIPK2, AKAP7, GNB4, CCL2, TNF, ASS1, CDH1, SOX9, GCLM, SESN3, ZFP36L1, SORBS1, XBP1, FOLR1, SH2B2, PIK3R3, TCIRG1, ESRRA, IL6, RAB8A, CEBPB, PTPRE, NUCKS1, BAIAP2L1, KLF11, NR4A3, STAT1, USF1, BRCA1,…	6.01e-06
GO:0098602~single organism cell adhesion	93	6.65236	ELF4, ZAN, PIP5K1C, HLA-DMB, SDC4, CD2AP, KANK1, B2M, NRCAM, CD47, IL4R, CASP8, MAP3K8, IFNL3, MYB, DPP4, MAP2K5, DLG1, RAP2B, ICAM1, TYRO3, EGR3, BRAF, IL27, ICAM3, FADD, PRKCD, SLC7A11, JUP, SIGLEC1, IGSF5, CARD11, CD86, BVES, TNFSF13B, CCND3, TACSTD2, DLL4, RIPK3, RIPK2, MAD2L2, MAP3K14, GBP1, HLA-DRA, HLA-DQB1, PSMB10, TNFRSF21, EMCN, CCL2, CYP1B1, TNF, ASS1, STK11, PKHD1, STK10, RSAD2, CDH1,…	6.19e-06
GO:1902531~regulation of intracellular signal transduction	176	12.5894	ALS2, DLC1, SLC44A2, EDN1, TGFB3, RASGEF1A, ANKRD1, ITSN1, CXCL11, KANK1, CXCL10, PTGIR, MYD88, SEMA7A, PDE4A, MAP3K8, RBCK1, ASPH, MAP2K5, BRAF, BST2, RELA, SOCS1, FADD, OPTN, FGF21, CD40, PLAUR, TRIM38, PLCE1, MSX1, ARRB1, RIPK3, SDCBP, RIPK2, AKAP7, AKAP1, TNFAIP3, GBP1, TNFRSF6B, FGFR4, CYP1B1, CCL2, LITAF, HAX1, ADORA2B, PKHD1, STK11, ERBB3, CLU, DUSP10, NFKBIA, SOX9, CCL5, PAQR3, CD74, SESN…	6.69e-06
GO:0009653~anatomical structure morphogenesis	253	18.0973	ALS2, DLC1, CTHRC1, DYNC2LI1, EDN1, HIRA, AQP1, BAK1, CUL7, PLOD3, SEMA7A, SERPINE1, ERAP1, DDAH1, TBPL1, PITX2, MAP2K5, TYRO3, BRAF, RRP7A, MSX1, TACSTD2, RAB17, ROR2, ADAMTS1, EFNA4, MAD2L2, GCNT4, EMCN, CYP1B1, TFCP2L1, IGF2BP2, LIF, TAL1, CDC42EP2, LAMB2, DMD, RAC1, TCTN3, CDC42EP3, SPP1, SPHK1, CELSR2, EPHA1, SEMA6B, SRPX2, CSRNP1, AREG, KLF4, EZH1, MYO7A, MYBPC3, ATP10A, BNIP3, ANPEP, IL4R,…	6.7e-06
GO:0030334~regulation of cell migration	84	6.00858	GNA13, DLC1, LMO4, BCAR1, SORL1, EDN1, AMOTL1, CXCL11, SDC4, KANK1, CXCL10, DAB2, MYD88, SEMA7A, SERPINE1, SEMA3B, LBP, MYC, PITX2, MAP2K5, GPR173, RAP2B, ICAM1, SP100, BST2, BRAF, VIL1, FADD, DAPK2, PRKD2, SEMA4G, TACSTD2, DLL4, RIPK3, ROR2, SDCBP, CCL2, CYP1B1, TNF, IFITM1, STK10, C5, CXCL2, CXCL9, KITLG, CXCL8, ABHD2, CBLL1, CCL5, SOX9, PLPP3, CD74, TRIB1, PBLD, TIMP1, GLIPR2, CCL20, PTK2B, XB…	6.72e-06
GO:0031325~positive regulation of cellular metabolic process	270	19.3133	ALS2, DLC1, ADCY4, HMGN3, EDN1, MED25, ITSN1, BAK1, MYD88, DDX11, WWP2, SEMA7A, MAP3K8, SERPINE1, DDAH2, DDAH1, PITX2, MAP2K5, BRAF, PIM1, CD40, MED10, PLAUR, AADAC, CD38, MSX1, MLLT11, ROR2, MAD2L2, TNFRSF6B, ERBB3, ELL, GPBP1L1, NFKBIA, CD74, LIF, TAL1, DUSP19, RAC1, FBXO5, ARNTL2, TIGAR, ZNF398, ESRRA, SPHK1, ESRRG, USF1, LGALS9, CSRNP1, PCNA, PPRC1, AGXT2, AREG, KLF4, LDLR, ELF4, EZH1, DAXX, …	7.04e-06
GO:0043065~positive regulation of apoptotic process	73	5.22175	DLC1, LDHA, TGFB3, BNIP3, PINK1, ANKRD1, ITSN1, CTNNBL1, BAK1, CASP3, BOK, CASP7, CASP8, RBCK1, MYC, FOSL1, ICAM1, BCL2L14, ARHGEF6, FADD, CD40, PRKCD, PLAUR, NCOA1, MSX1, ADM, ARRB1, EIF2S1, PSEN2, MLLT11, RIPK3, MNDA, UBD, RIPK2, TRIM39, BID, CYP1B1, TNF, TNFRSF12A, APH1B, CLU, PML, STK17A, CCL5, PTRH2, PLEKHG2, XBP1, RAC1, DNAJA1, CAMK2D, ZC3H12A, BCL6, BMF, TIGAR, B4GALT1, TXNIP, IL6, KLF11, …	7.45e-06
GO:0042493~response to drug	57	4.07725	LDHA, EDN1, ANKRD1, AQP1, B2M, BAK1, CASP3, GATA6, PDE4A, ATP8B1, MYC, FOSL1, ICAM1, DDC, BRAF, RELA, QDPR, SLC34A1, FGF21, JUNB, POR, CD38, NCOA1, CD86, UMPS, PAM, CCL2, SORD, ASS1, CYTB, TIMP4, CDH1, SLC19A1, GCLM, ABCA3, SLC47A2, PLIN2, PTK2B, PRKAA2, TXNIP, NAT8, IL6, ANXA1, GGH, ITGA3, ABCB1, AK4, STAT1, SOD2, LCN2, HDAC1, SLC17A3, MT2A, SMPD1, AACS, PDZK1, DUSP6	7.82e-06
GO:1902533~positive regulation of intracellular signal transduction	105	7.51073	ALS2, SLC44A2, EDN1, TGFB3, RASGEF1A, ANKRD1, CXCL11, ITSN1, CXCL10, PTGIR, MYD88, SEMA7A, MAP3K8, RBCK1, ASPH, MAP2K5, BST2, BRAF, RELA, SOCS1, FADD, FGF21, CD40, TRIM38, PLCE1, MSX1, ARRB1, RIPK3, RIPK2, SDCBP, TNFRSF6B, FGFR4, CYP1B1, CCL2, HAX1, LITAF, ADORA2B, ERBB3, CLU, CCL5, SOX9, CD74, LIF, DUSP19, RAC1, BMF, DHX58, CFLAR, SPHK1, LMCD1, LGALS9, P2RX5, TRAF3IP2, HDAC1, PTPN1, IKBKB, PINK1…	8.32e-06
GO:1901653~cellular response to peptide	47	3.36195	ADCY4, NAMPT, RNASEL, CCL2, ASS1, BCAR1, EDN1, RHOQ, KANK1, SESN3, ZFP36L1, MAX, CASP4, EIF4EBP2, SORBS1, DDX11, XBP1, SH2B2, GNG2, PIK3R3, ERRFI1, MYC, GPR173, TCIRG1, CDC6, IL6, ESRRA, RAB8A, SOGA1, PTPRE, NUCKS1, BAIAP2L1, RELA, KLF11, SOCS1, NR4A3, FGF21, STAT1, PRKCD, USF1, POR, CISH, RIPK2, GNB4, PTPN1, HDAC9, KLF4	8.41e-06
GO:0051090~regulation of sequence-specific DNA binding transcription factor activity	53	3.79113	HMGN3, EDN1, PINK1, NLRC5, MYD88, WWP2, TICAM1, IL1RAP, RBCK1, FOSL1, MAP2K5, IRAK2, ICAM1, SP100, RELA, ARHGEF5, LRRC1, PIM1, RB1, CD40, JUP, TRIM38, PRKD2, CARD11, ARRB1, HIPK2, RIPK3, RIPK2, MAD2L2, TNFAIP3, TNF, CYP1B1, PKHD1, NFKBIB, CLU, TRIM14, NFKBIA, PLPP3, TRIB1, ZC3H12A, BHLHE40, RHEBL1, CFLAR, IL6, SPHK1, TRIM25, TRIM22, LGALS9, DDX58, PSMD10, PPRC1, IKBKB, KLF4	8.57e-06
GO:0045936~negative regulation of phosphate metabolic process	70	5.00715	CTDSPL, EDN1, SORL1, PKMYT1, PINK1, GPR87, BAK1, SPRY2, SPRY1, RRP1B, PPP1R1B, PPP1R1A, STK39, MASTL, ERRFI1, MYC, DLG1, CEP85, SOCS1, RB1, PRKCD, ARRB1, TNFAIP3, PPP1R15A, GBP1, MVP, PPP4R4, TNF, SNX6, ELL, DUSP10, DTNBP1, GPRC5A, PAQR3, PLPP3, TRIB1, PBLD, LIF, DUSP19, XBP1, DMD, DNAJA1, INPP5F, CDA, ZC3H12A, LMTK3, RTN4RL2, FBXO7, TIGAR, IL6, TESC, MYO1D, PRR5L, EPHA1, CISH, RGS14, SH3BP5, DUS…	8.98e-06
GO:0010563~negative regulation of phosphorus metabolic process	70	5.00715	CTDSPL, EDN1, SORL1, PKMYT1, PINK1, GPR87, BAK1, SPRY2, SPRY1, RRP1B, PPP1R1B, PPP1R1A, STK39, MASTL, ERRFI1, MYC, DLG1, CEP85, SOCS1, RB1, PRKCD, ARRB1, TNFAIP3, PPP1R15A, GBP1, MVP, PPP4R4, TNF, SNX6, ELL, DUSP10, DTNBP1, GPRC5A, PAQR3, PLPP3, TRIB1, PBLD, LIF, DUSP19, XBP1, DMD, DNAJA1, INPP5F, CDA, ZC3H12A, LMTK3, RTN4RL2, FBXO7, TIGAR, IL6, TESC, MYO1D, PRR5L, EPHA1, CISH, RGS14, SH3BP5, DUS…	8.98e-06
GO:0032879~regulation of localization	239	17.0959	DLC1, ATP1B1, HMGN3, SNIP1, EDN1, AMOTL1, AQP1, CD2AP, B2M, CD47, BAK1, MYD88, WWP2, SEMA7A, SERPINE1, PITX2, MAP2K5, BRAF, C4A, PIM3, CD40, PCLO, JUP, CD38, GLUL, TACSTD2, RYR3, RAB17, ROR2, CYP1B1, NFKBIE, ERBB3, NFKBIA, PXK, CD74, LIF, P3H1, DMD, RAC1, RHBDF2, SPHK1, EPHA1, ABCG1, LGALS9, KCNJ5, SEMA6B, SRPX2, TCAF2, CLCN6, PDZK1, PLAU, KLF4, KCNJ16, FAM3D, BCAR1, MYBPC3, HVCN1, DNAJC13, IL4R,…	9.08e-06
GO:0019079~viral genome replication	23	1.64521	RNASEL, TNF, CCL2, IFITM1, BST2, NUCKS1, IFITM3, FAM111A, CXCL8, RSAD2, YTHDC2, CCL5, ISG20, STOM, TRIM38, PLSCR1, OASL, IFIT1, ISG15, ZC3H12A, IFNL3, MX1, ADAR	9.17e-06
GO:0010942~positive regulation of cell death	76	5.43634	DLC1, LDHA, TGFB3, BNIP3, PINK1, HP, ANKRD1, ITSN1, DAXX, CTNNBL1, BAK1, CASP3, BOK, CASP7, CASP8, RBCK1, MYC, FOSL1, ICAM1, BCL2L14, ARHGEF6, FADD, CD40, PRKCD, PLAUR, NCOA1, MSX1, ADM, ARRB1, EIF2S1, PSEN2, MLLT11, RIPK3, MNDA, UBD, RIPK2, TRIM39, PRODH, BID, CYP1B1, TNF, TNFRSF12A, APH1B, CLU, PML, STK17A, CCL5, PTRH2, PLEKHG2, XBP1, RAC1, DNAJA1, CAMK2D, ZC3H12A, BCL6, BMF, TIGAR, B4GALT1, TX…	9.48e-06
GO:0044237~cellular metabolic process	832	59.5136	PDP1, LDHA, MED25, PGAM2, ITSN1, B2M, ISG20, CUL2, USP54, ISG15, ZNF775, CUL7, SERPINE1, MAP3K8, MED27, ZNF396, ATP8, TBPL1, C4A, BRAF, LRRC1, SERPING1, MED10, JUP, DCAF5, GLUL, ROR2, ADSS, CYP1B1, NFKBIB, DUSP10, NFKBIA, ACSBG1, DUSP19, RAC1, KBTBD8, ARNTL2, PPP2R2C, DHX57, ZNF398, ASXL3, ESRRA, UPB1, GGH, ESRRG, UBE2L6, USF1, GGN, BFAR, AIDA, PARP9, RGS3, PPRC1, AGXT2, AREG, LDLR, ELF4, ZNFX1, …	9.49e-06
GO:1903708~positive regulation of hemopoiesis	30	2.14592	TNF, HAX1, KITLG, IL7R, TMEM64, CD74, TRIB1, ZFP36L1, LIF, TAL1, ISG15, XBP1, RASGRP1, IL4R, CASP8, IL15RA, MYB, EGR3, TESC, IL6, IL7, ANXA1, AXL, CCL19, FADD, RB1, TNFSF9, LGALS9, CD86, RIPK2	9.52e-06
GO:0035567~non-canonical Wnt signaling pathway	29	2.07439	PSMB10, CTHRC1, PTK7, PSMF1, PSMB4, MOV10, DAB2, PLCB3, TNRC6C, GPC6, RAC1, AGO2, GNG2, PLCB2, IFT80, CELSR2, GRHL3, FRZB, FZD5, PSMB8, PSMB9, PSMA2, PSMA1, PSME1, PSMA5, PSME2, PSMD10, PRICKLE2, ROR2	1e-05
GO:0043068~positive regulation of programmed cell death	73	5.22175	DLC1, LDHA, TGFB3, BNIP3, PINK1, ANKRD1, ITSN1, CTNNBL1, BAK1, CASP3, BOK, CASP7, CASP8, RBCK1, MYC, FOSL1, ICAM1, BCL2L14, ARHGEF6, FADD, CD40, PRKCD, PLAUR, NCOA1, MSX1, ADM, ARRB1, EIF2S1, PSEN2, MLLT11, RIPK3, MNDA, UBD, RIPK2, TRIM39, BID, CYP1B1, TNF, TNFRSF12A, APH1B, CLU, PML, STK17A, CCL5, PTRH2, PLEKHG2, XBP1, RAC1, DNAJA1, CAMK2D, ZC3H12A, BCL6, BMF, TIGAR, B4GALT1, TXNIP, IL6, KLF11, …	1.01e-05
GO:0016337~single organismal cell-cell adhesion	87	6.22318	ELF4, ZAN, PIP5K1C, HLA-DMB, SDC4, CD2AP, B2M, NRCAM, CD47, IL4R, CASP8, MAP3K8, IFNL3, MYB, DPP4, MAP2K5, DLG1, RAP2B, ICAM1, TYRO3, EGR3, BRAF, IL27, ICAM3, FADD, PRKCD, SLC7A11, JUP, SIGLEC1, CARD11, IGSF5, CD86, BVES, TNFSF13B, CCND3, DLL4, RIPK3, RIPK2, MAD2L2, MAP3K14, HLA-DRA, HLA-DQB1, PSMB10, TNFRSF21, EMCN, CCL2, CYP1B1, TNF, ASS1, PKHD1, STK11, STK10, RSAD2, CDH1, CBLL1, CCL5, SOX9, IL…	1.02e-05
GO:0043434~response to peptide hormone	56	4.00572	NAMPT, ADCY4, RNASEL, BCAR1, EDN1, RHOQ, KANK1, MAX, EIF4EBP2, GNG2, MYC, ERRFI1, GPR173, CDC6, SOGA1, EGR2, BRAF, RELA, SOCS1, QDPR, SLC34A1, FGF21, PRKCD, POR, EREG, ADM, GNB4, CCL2, ASS1, CYTB, TIMP4, TRIM16, TIMP1, SESN3, ZFP36L1, SORBS1, XBP1, SH2B2, PIK3R3, TCIRG1, ESRRA, IL6, RAB8A, PTPRE, NUCKS1, BAIAP2L1, GGH, ANXA1, NR4A3, STAT1, USF1, CISH, AREG, PTPN1, HDAC9, IGFBP5	1.03e-05
GO:0045321~leukocyte activation	89	6.36624	NBN, ELF4, EDN1, HLA-DMB, SDC4, B2M, CD47, BAK1, MYD88, IL4R, CASP8, MAP3K8, TICAM1, IL15RA, LBP, IFNL3, MYB, DPP4, DLG1, ICAM1, TYRO3, EGR3, BRAF, BST2, IL27, FADD, CD40, PRKCD, CD38, CARD11, LAT2, CD86, TNFSF13B, CCND3, DLL4, ULBP1, RIPK3, MNDA, UBD, RIPK2, TNFAIP3, MAP3K14, HLA-DRA, LCP2, HLA-DQB1, PSMB10, TNFRSF21, SBNO2, CCL2, ADORA2B, SNX6, STK11, UNG, CLU, RSAD2, CXCL8, CCL5, IL7R, CD74, H…	1.1e-05
GO:0002474~antigen processing and presentation of peptide antigen via MHC class I	21	1.50215	HLA-DQB1, PSMB10, IFI30, ABCB1, PSMB8, PSMB9, B2M, PSMA2, PSMA1, PSMF1, PSMB4, PSME1, PSMA5, PSME2, PSMD10, TAP2, TAP1, ERAP1, ERAP2, TAPBPL, SEC24D	1.12e-05
GO:1902105~regulation of leukocyte differentiation	39	2.7897	TNF, HAX1, KITLG, IL7R, TMEM64, CD74, TMEM178A, TRIB1, LIF, DROSHA, ZFP36L1, TAL1, XBP1, RASGRP1, IL4R, CASP8, IL15RA, BCL6, MYB, MYC, FBXO7, IL6, TESC, EGR3, ESRRA, CEBPB, IL7, IL27, ANXA1, AXL, CCL19, FADD, RB1, TNFSF9, LGALS9, CARD11, CD86, IRF7, RIPK2	1.14e-05
GO:0043900~regulation of multi-organism process	53	3.79113	RNASEL, B2M, ISG20, AP1S3, TMEM173, MYD88, ISG15, DDX60, LBP, IFNL3, MX1, ZFP36, SP100, BST2, IL27, HERC5, RHBDD1, STOM, TRIM38, RIPK2, TNFAIP3, TNF, IFITM1, IFITM3, PML, TRIM14, CXCL8, RSAD2, CCL5, TRIB1, TIMP1, TAP2, TSPAN32, TAP1, RAC1, ZC3H12A, DHX58, B4GALT1, NUCKS1, FAM111A, TRIM25, YTHDC2, BIRC3, STAT1, LGALS9, DDX58, TRAF3IP2, PLSCR1, OASL, IFIT1, HDAC1, GTF2F1, ADAR	1.15e-05
GO:0048731~system development	385	27.5393	DLC1, ALS2, CTHRC1, LDHA, B2M, CTTNBP2, CUL7, ISG15, SERPINE1, ZNF396, DDAH1, MAP2K5, TYRO3, BRAF, TTC7A, PCLO, JUP, MSX1, ROR2, ADAMTS1, EMCN, CYP1B1, ERBB3, DUSP10, MYEF2, NFKBIA, ACSBG1, P3H1, RAC1, TIGAR, SPP1, ESRRA, SPHK1, PCNA, H3F3B, AREG, EZH1, RTN1, SLC23A1, POMGNT2, IL4R, IL1RAP, STRA6, MYB, MYC, ERRFI1, STX2, GLCCI1, CARD11, EREG, DOK5, NAB2, VCAN, GNB4, ALPL, FMOD, C3, FHL1, C5, PML,…	1.17e-05
GO:0045089~positive regulation of innate immune response	44	3.14735	PVR, PSMB10, UNC93B1, NFKBIA, RSAD2, CCL5, PSMB4, NLRC5, PSMF1, TMEM173, MYD88, RASGRP1, DDX60, CASP8, TICAM1, LBP, DHX58, IRAK2, TYRO3, RELA, ICAM3, FADD, CTSS, BIRC3, PRKCD, PSMB8, LGALS9, PSMB9, PSMA2, DDX58, PSMA1, CARD11, PLSCR1, CD86, PSME1, EREG, PSMA5, PSME2, IRF7, PSMD10, RIPK2, SCARA3, TNFAIP3, IKBKB	1.3e-05
GO:0060759~regulation of response to cytokine stimulus	28	2.00286	TNF, EDN1, CCL5, TRAIP, CD74, NLRC5, USP18, CASP8, RBCK1, MAP2K5, IRAK2, IL6, SOCS1, SPHK1, AXL, FADD, BIRC3, STAT1, STAT2, IFNAR2, PARP9, IRF7, RIPK2, PTPN1, IKBKB, TNFAIP3, KLF4, ADAR	1.35e-05
GO:0043409~negative regulation of MAPK cascade	28	2.00286	SORL1, DUSP10, PINK1, PAQR3, LIF, SPRY2, SPRY1, DUSP19, XBP1, DMD, DNAJA1, MYC, ERRFI1, DLG1, PRKCD, RGS14, DUSP5, DUSP1, AIDA, ARRB1, RGS3, PSMD10, SMPD1, PTPN1, DUSP9, KLF4, DUSP6, GBP1	1.35e-05
GO:0036211~protein modification process	347	24.8212	PDP1, ALS2, DLC1, ADCY4, EDN1, SLC35A1, CUL2, BAK1, G2E3, USP54, MYD88, ISG15, PLOD1, CUL7, WWP2, PLOD2, PPP1R1B, SEMA7A, PPP1R1A, MAP3K8, MED27, ATP23, GXYLT1, TLK2, SAP30L, MUC13, MAP2K5, TYRO3, BRAF, PIM1, PIM3, CD40, MED10, PLAUR, WDR83, DCAF5, EIF2S1, ASPHD2, ROR2, MAD2L2, TNFRSF6B, GCNT4, ERBB3, UBA7, DUSP10, OAS2, STK17A, PXK, ASB16, CD74, LIF, P3H1, DUSP19, DMD, RAC1, KBTBD8, FBXO5, PPP2R…	1.36e-05
GO:0006464~cellular protein modification process	347	24.8212	PDP1, ALS2, DLC1, ADCY4, EDN1, SLC35A1, CUL2, BAK1, G2E3, USP54, MYD88, ISG15, PLOD1, CUL7, WWP2, PLOD2, PPP1R1B, SEMA7A, PPP1R1A, MAP3K8, MED27, ATP23, GXYLT1, TLK2, SAP30L, MUC13, MAP2K5, TYRO3, BRAF, PIM1, PIM3, CD40, MED10, PLAUR, WDR83, DCAF5, EIF2S1, ASPHD2, ROR2, MAD2L2, TNFRSF6B, GCNT4, ERBB3, UBA7, DUSP10, OAS2, STK17A, PXK, ASB16, CD74, LIF, P3H1, DUSP19, DMD, RAC1, KBTBD8, FBXO5, PPP2R…	1.36e-05
GO:0000302~response to reactive oxygen species	35	2.50358	OSER1, LDHA, TNF, CYP1B1, EDN1, BNIP3, PINK1, HP, AQP1, SETX, BAK1, CASP3, ERCC6, PTK2B, FOSL1, ND6, TXNIP, IL6, ND5, RELA, ANXA1, AXL, CCL19, NR4A3, STAT1, PRKCD, SOD2, ATP7A, LCN2, DUSP1, MTR, PCNA, AREG, TNFAIP3, KLF4	1.41e-05
GO:0051092~positive regulation of NF-kappaB transcription factor activity	26	1.8598	TNF, NFKBIB, CLU, TRIM14, NFKBIA, MYD88, IL1RAP, TICAM1, RBCK1, RHEBL1, IRAK2, ICAM1, CFLAR, IL6, RELA, SPHK1, TRIM25, CD40, TRIM22, LGALS9, PRKD2, CARD11, TRIM38, RIPK3, RIPK2, IKBKB	1.45e-05
GO:0007275~multicellular organism development	430	30.7582	DLC1, ALS2, CTHRC1, LDHA, B2M, CTTNBP2, ISG15, CUL7, SERPINE1, ZNF396, DDAH1, MAP2K5, TYRO3, TTC7A, BRAF, PCLO, JUP, MSX1, ROR2, ADAMTS1, TNFRSF6B, EMCN, CYP1B1, ERBB3, DUSP10, NFKBIA, MYEF2, ACSBG1, P3H1, RAC1, SPP1, TIGAR, ESRRA, SPHK1, GGN, AIDA, PCNA, H3F3B, AREG, EZH1, RTN1, SLC23A1, POMGNT2, IL4R, IL1RAP, STRA6, MYB, MYC, ERRFI1, STX2, MMP15, GLCCI1, CARD11, WDR47, EREG, DOK5, NAB2, VCAN, G…	1.58e-05
GO:0071496~cellular response to external stimulus	40	2.86123	CYP24A1, ADORA2B, CPEB4, UPP1, BNIP3, ANKRD1, AQP1, SOX9, KANK2, MAX, BAK1, MYD88, CYP27B1, FOLR1, XBP1, BAG3, CASP8, RAC1, ZC3H12A, PRKAA2, FOSL1, ICAM1, IL6, PIK3C2B, PIM1, AXL, RRP8, FADD, CD40, USF1, LCN2, PPM1D, GLUL, ATF4, NCOA1, CADPS2, ULK1, EIF2S1, MAP3K14, CBS	1.63e-05
GO:0008283~cell proliferation	186	13.3047	DLC1, CTHRC1, MTSS1, TSPAN1, OSMR, EDN1, TGFB3, MED25, ENPEP, MCM10, AQP1, KANK2, CXCL10, ISG20, CD47, CUL2, BAK1, DAB2, PTGIR, MYD88, GATA6, IL15RA, GNG2, SLC25A27, ASPM, PITX2, MAP2K5, BST2, IL27, RELA, PIM1, FADD, CD40, FGF21, RNASEH2B, JUNB, POR, TACC1, TACC2, CD38, GLUL, PLCE1, IGSF8, NOP2, MSX1, TACSTD2, DLL4, RIPK3, MNDA, ROR2, SDCBP, RIPK2, ADAMTS1, TNFAIP3, SMARCA1, EMP1, FGFR4, CYP1B1, …	1.69e-05
GO:0040012~regulation of locomotion	90	6.43777	GNA13, DLC1, IL16, LMO4, BCAR1, SORL1, EDN1, AMOTL1, CXCL11, SDC4, KANK1, CXCL10, DAB2, MYD88, SEMA7A, SERPINE1, SEMA3B, LBP, MYC, PITX2, MAP2K5, GPR173, RAP2B, ICAM1, SP100, BRAF, BST2, VIL1, FADD, DAPK2, PRKD2, BVES, EREG, SEMA4G, TACSTD2, DLL4, RIPK3, SDCBP, ROR2, CCL2, CYP1B1, TNF, IFITM1, ERBB3, STK10, C5, CXCL2, CXCL9, KITLG, CXCL8, ABHD2, CBLL1, CCL5, SOX9, PLPP3, CD74, TRIB1, PBLD, TIMP1,…	1.81e-05
GO:0070372~regulation of ERK1 and ERK2 cascade	39	2.7897	FGFR4, CCL2, TNF, PKHD1, CCL5, CD74, LIF, FAM83D, GLIPR2, SPRY2, SPRY1, CCL20, PTK2B, XBP1, DMD, RASGRP1, SEMA7A, CAMK2D, ARHGAP8, ERRFI1, DLG1, ICAM1, IL6, BRAF, ARHGEF5, NEK10, CCL19, ACKR3, FGF21, RGS14, LGALS9, PRKD2, DUSP1, ARRB1, RIPK2, PTPN1, KLF4, GBP1, DUSP6	1.83e-05
GO:2000145~regulation of cell motility	87	6.22318	GNA13, DLC1, LMO4, BCAR1, SORL1, EDN1, AMOTL1, CXCL11, SDC4, KANK1, CXCL10, DAB2, MYD88, SEMA7A, SERPINE1, SEMA3B, LBP, MYC, PITX2, MAP2K5, GPR173, RAP2B, ICAM1, SP100, BRAF, BST2, VIL1, FADD, DAPK2, PRKD2, EREG, SEMA4G, TACSTD2, DLL4, RIPK3, SDCBP, ROR2, CCL2, CYP1B1, TNF, IFITM1, ERBB3, STK10, C5, CXCL2, CXCL9, KITLG, CXCL8, ABHD2, CBLL1, CCL5, SOX9, PLPP3, CD74, TRIB1, PBLD, TIMP1, GLIPR2, CCL…	1.84e-05
GO:0051347~positive regulation of transferase activity	78	5.5794	ALS2, BMI1, ADCY4, NBN, CDC14B, LMO4, SORL1, EDN1, STN1, TGFB3, PINK1, SDC4, DAXX, BAK1, SPRY2, MAP3K8, MASTL, MYC, MAP2K5, DLG1, IRAK2, CDC6, CCDC88A, BRAF, ARHGEF5, SOCS1, CCNL1, PIM1, NEK10, CD40, PRKCD, PSMA2, PSMA1, PLCE1, PSME1, EREG, CCND3, PSMA5, PSME2, ARRB1, RIPK3, RIPK2, MAP3K14, LCP2, PSMB10, TNF, ADORA2B, ERBB3, STK11, C5, CLU, KITLG, CCL5, CD74, PSMB4, PSMF1, DUSP19, SERINC5, ERCC6,…	1.85e-05
GO:0010604~positive regulation of macromolecule metabolic process	268	19.1702	ALS2, DLC1, ADCY4, HMGN3, EDN1, MED25, BAK1, MYD88, DDX11, WWP2, SEMA7A, SERPINE1, MAP3K8, PITX2, MAP2K5, BRAF, PIM1, CD40, MED10, PLAUR, CD38, MSX1, MLLT11, ROR2, MAD2L2, TNFRSF6B, ERBB3, ELL, GPBP1L1, NFKBIA, CD74, LIF, TAL1, DUSP19, RAC1, FBXO5, ARNTL2, TIGAR, ZNF398, ESRRA, SPHK1, ESRRG, USF1, LGALS9, CSRNP1, PCNA, PPRC1, H3F3B, AREG, KLF4, ADAR, LDLR, ELF4, EZH1, DAXX, TICAM1, MASTL, MYB, MY…	2.09e-05
GO:0044281~small molecule metabolic process	193	13.8054	MOCOS, PDP1, ADCY4, CYP24A1, ATP1B1, LDHA, IMPAD1, NT5C3A, CNDP2, NIT2, EDN1, NDUFAB1, PGAM2, CNP, ACSS2, CXCL11, AQP1, CXCL10, TPK1, STARD3, PECR, PTGIR, SLC25A25, PLOD1, SLC25A23, PDE4A, COQ8A, DAO, DDAH2, GPT2, ATP8, BPNT1, DDAH1, TBPL1, ACSM2B, SOGA1, SPTLC2, NEIL2, QDPR, SLC34A1, PDE4C, RNASEH2B, POR, NME7, PSMA2, PSMA1, GLUL, PLCE1, RENBP, PSMA5, MARC2, HARS, PCCA, PRODH, PAM, ADSS, ACADSB,…	2.17e-05
GO:0043412~macromolecule modification	365	26.1087	PDP1, DLC1, ALS2, ADCY4, HMGN3, EDN1, HIRA, SLC35A1, CUL2, BAK1, G2E3, USP54, MYD88, ISG15, PLOD1, CUL7, WWP2, PLOD2, PPP1R1B, SEMA7A, PPP1R1A, MAP3K8, MED27, ATP23, GXYLT1, TLK2, SAP30L, MUC13, MAP2K5, TYRO3, BRAF, PIM1, PIM3, CD40, MED10, PLAUR, WDR83, DCAF5, NOP2, EIF2S1, ASPHD2, ROR2, MAD2L2, TNFRSF6B, GCNT4, ERBB3, UBA7, DUSP10, OAS2, STK17A, PXK, ASB16, CD74, LIF, P3H1, DUSP19, DMD, RAC1, K…	2.28e-05
GO:0051091~positive regulation of sequence-specific DNA binding transcription factor activity	37	2.64664	HMGN3, TNF, NFKBIB, EDN1, CLU, TRIM14, NFKBIA, PINK1, PLPP3, MYD88, TICAM1, IL1RAP, RBCK1, FOSL1, RHEBL1, IRAK2, ICAM1, CFLAR, IL6, SP100, RELA, ARHGEF5, SPHK1, TRIM25, CD40, TRIM22, LGALS9, DDX58, JUP, TRIM38, CARD11, PRKD2, HIPK2, RIPK3, PPRC1, RIPK2, IKBKB	2.29e-05
GO:0044767~single-organism developmental process	475	33.9771	DLC1, ALS2, CTHRC1, LDHA, B2M, CTTNBP2, ISG15, CUL7, SERPINE1, MED27, ZNF396, DDAH1, TBPL1, MAP2K5, TYRO3, TTC7A, BRAF, SERPING1, PCLO, MED10, JUP, NAPEPLD, MSX1, EIF2S1, ROR2, ADAMTS1, TNFRSF6B, EMCN, CYP1B1, ERBB3, DUSP10, NFKBIA, MYEF2, ACSBG1, P3H1, CDC42EP2, RAC1, CDC42EP3, SPP1, TIGAR, ESRRA, SPHK1, GGN, AIDA, PCNA, H3F3B, AREG, EZH1, ATP10A, RTN1, SLC23A1, POMGNT2, IL4R, IL1RAP, STRA6, MYB…	2.33e-05
GO:0042326~negative regulation of phosphorylation	57	4.07725	CTDSPL, SORL1, PINK1, SPRY2, BAK1, SPRY1, PPP1R1B, PPP1R1A, STK39, ERRFI1, MYC, DLG1, CEP85, SOCS1, RB1, PRKCD, ARRB1, TNFAIP3, PPP1R15A, GBP1, MVP, SNX6, DUSP10, GPRC5A, PAQR3, DTNBP1, PLPP3, PBLD, TRIB1, LIF, DUSP19, XBP1, DMD, DNAJA1, INPP5F, ZC3H12A, RTN4RL2, FBXO7, TIGAR, IL6, TESC, PRR5L, EPHA1, CISH, RGS14, SH3BP5, DUSP5, AIDA, DUSP1, RGS3, PSMD10, SMPD1, PTPN1, DUSP9, KLF4, DUSP6, ADAR	2.54e-05
GO:0031401~positive regulation of protein modification process	123	8.79828	DLC1, ALS2, ADCY4, EDN1, TGFB3, BAK1, DAB2, MYD88, SEMA7A, MAP3K8, MAP2K5, BRAF, SOCS1, PIM1, FGF21, CD40, PLAUR, PSMA2, PSMA1, PLCE1, PSMA5, ARRB1, RIPK3, RIPK2, SDCBP, MAD2L2, TNFRSF6B, FGFR4, CCL2, HAX1, ADORA2B, STK11, ERBB3, CLU, CCL5, SOX9, CD74, LIF, PSMB4, DUSP19, RAC1, FBXO5, TEC, MUC1, SPHK1, PSMB8, BRCA1, LGALS9, PSMB9, HDAC1, PTPN1, BMI1, NBN, CDC14B, PINK1, SDC4, DAXX, SPRY2, RTF1, T…	2.76e-05
GO:0051726~regulation of cell cycle	108	7.72532	CNOT9, CTDSPL, EDN1, MED25, PKMYT1, KANK2, CNOT4, BAK1, CUL2, ANKRD53, DDX11, CUL7, GATA6, WDR76, MX2, ASPM, CEP85, RBL2, PIM1, RRP8, PIM3, CDKL2, RNASEH2B, FOXN3, JUNB, PSMA2, PSMA1, CDKL1, MSX1, PSMA5, SPAG5, SDCBP, TNFAIP3, MAD2L2, STK11, PKHD1, TIPIN, SOX9, LIF, PSMB4, TAL1, FBXO5, NDRG1, FBXO7, MUC1, AK1, SPHK1, NR4A3, PSMB8, BRCA1, PSMB9, PCNA, E2F2, NBN, E2F4, CDC14A, SUSD2, FAM83D, CCNE2,…	2.93e-05
GO:0048856~anatomical structure development	474	33.9056	DLC1, ALS2, CTHRC1, LDHA, B2M, CTTNBP2, ISG15, CUL7, SERPINE1, ZNF396, DDAH1, TBPL1, MAP2K5, TYRO3, TTC7A, BRAF, PCLO, JUP, MSX1, ROR2, ADAMTS1, TNFRSF6B, EMCN, CYP1B1, ERBB3, DUSP10, NFKBIA, MYEF2, ACSBG1, P3H1, CDC42EP2, RAC1, CDC42EP3, SPP1, TIGAR, ESRRA, SPHK1, GGN, AIDA, PCNA, H3F3B, AREG, EZH1, ATP10A, BNIP3, RTN1, SLC23A1, POMGNT2, IL4R, IL1RAP, STRA6, MYB, MYC, ERRFI1, RAP2B, STX2, KIAA05…	2.93e-05
GO:0002699~positive regulation of immune effector process	29	2.07439	PVR, TNF, CCL2, ADORA2B, SNX6, C3, UNG, RSAD2, HLA-DMB, CD74, B2M, XBP1, DDX60, IL4R, SEMA7A, RASGRP1, LBP, MYB, DHX58, IL6, ANXA1, CCL19, FADD, NR4A3, CD40, FZD5, LGALS9, CD86, RIPK2	2.96e-05
GO:0070555~response to interleukin-1	23	1.64521	IRAK2, ICAM1, IL6, CCL2, CEBPB, RELA, EDN1, ANXA1, CXCL8, CCL19, YTHDC2, ANKRD1, SOX9, CCL5, LGALS9, LCN2, CD38, MYD88, CCL20, RIPK2, ZC3H12A, IKBKB, MYC	3.05e-05
GO:0009611~response to wounding	78	5.5794	GNA13, EDN1, TGFB3, SDC4, KANK1, MAX, CASP3, GATA6, SERPINE1, FGFR1OP2, GNG2, IFRD1, MYC, ZFP36, RAP2B, TYRO3, STX2, BRAF, VIL1, SERPING1, GRHL3, CD40, PRKCD, SLC7A11, PLAUR, ADM, EREG, ARRB1, PLLP, TNFAIP3, AKAP1, LCP2, DCBLD2, CCL2, TNFRSF12A, ERBB3, ENPP4, PTK7, NINJ1, ABHD2, DTNBP1, PLPP3, TIMP1, ZFP36L1, LAMB2, CCL20, XBP1, FOLR1, TSPAN32, RAC1, INPP5F, SH2B3, SH2B2, RTN4RL2, EHD3, TEC, SPP1…	3.07e-05
GO:0048870~cell motility	139	9.94278	DLC1, GNA13, CTHRC1, ATP1B1, TSPAN1, IL16, LMO4, EDN1, RASGEF1A, ENPEP, AMOTL1, CXCL11, CD2AP, IL17RA, KANK1, CXCL10, NRCAM, CD47, DAB2, MYD88, SEMA7A, SERPINE1, ASPM, PITX2, MAP2K5, F11R, TYRO3, BST2, BRAF, FADD, JUP, TACSTD2, DLL4, LYST, RIPK3, SDCBP, ROR2, GRB14, FGFR4, CYP1B1, CCL2, IFITM1, TNFRSF12A, STK10, PTK7, CCL5, SOX9, CD74, TIMP1, FOLR1, RAC1, DNAJA1, B4GALT1, PLAT, PODXL, SPHK1, MYO1…	3.2e-05
GO:0051674~localization of cell	139	9.94278	DLC1, GNA13, CTHRC1, ATP1B1, TSPAN1, IL16, LMO4, EDN1, RASGEF1A, ENPEP, AMOTL1, CXCL11, CD2AP, IL17RA, KANK1, CXCL10, NRCAM, CD47, DAB2, MYD88, SEMA7A, SERPINE1, ASPM, PITX2, MAP2K5, F11R, TYRO3, BST2, BRAF, FADD, JUP, TACSTD2, DLL4, LYST, RIPK3, SDCBP, ROR2, GRB14, FGFR4, CYP1B1, CCL2, IFITM1, TNFRSF12A, STK10, PTK7, CCL5, SOX9, CD74, TIMP1, FOLR1, RAC1, DNAJA1, B4GALT1, PLAT, PODXL, SPHK1, MYO1…	3.2e-05
GO:0006469~negative regulation of protein kinase activity	37	2.64664	SNX6, SORL1, DUSP10, PAQR3, DTNBP1, GPRC5A, TRIB1, SPRY2, DUSP19, SPRY1, PPP1R1B, PPP1R1A, DNAJA1, RTN4RL2, ERRFI1, FBXO7, CEP85, IL6, TESC, SOCS1, RB1, PRKCD, EPHA1, RGS14, CISH, SH3BP5, DUSP5, AIDA, DUSP1, RGS3, SMPD1, PTPN1, DUSP9, TNFAIP3, MVP, DUSP6, ADAR	3.33e-05
GO:0031349~positive regulation of defense response	54	3.86266	PVR, LDLR, OSMR, IL17RA, CD47, NLRC5, TMEM173, MYD88, DDX60, CASP8, SERPINE1, TICAM1, LBP, IRAK2, TYRO3, RELA, ICAM3, FADD, CTSS, PRKCD, PSMA2, PSMA1, CARD11, CD86, EREG, PSME1, PSMA5, PSME2, RIPK2, TNFAIP3, PSMB10, TNF, CCL2, ADORA2B, C3, UNC93B1, RSAD2, NFKBIA, CCL5, PSMF1, PSMB4, RASGRP1, DHX58, IL6, BIRC3, LGALS9, PSMB8, PSMB9, DDX58, PLSCR1, IRF7, PSMD10, SCARA3, IKBKB	3.42e-05
GO:0051247~positive regulation of protein metabolic process	154	11.0157	ALS2, DLC1, ADCY4, EDN1, TGFB3, BAK1, DAB2, MYD88, PACSIN3, SEMA7A, MAP3K8, ASPH, MAP2K5, BRAF, RELA, IL27, SOCS1, PIM1, FADD, FGF21, CD40, PLAUR, PSMA2, ASB9, PSMA1, PLCE1, PSMA5, ARRB1, RIPK3, SDCBP, RIPK2, TNFAIP3, MAD2L2, TNFRSF6B, FGFR4, CCL2, HAX1, ADORA2B, STK11, ERBB3, CLU, NFKBIA, CCL5, SOX9, CD74, LIF, PSMB4, DUSP19, RAC1, FBXO5, TEC, MUC1, HERPUD1, TBC1D10A, SPHK1, LGALS9, PSMB8, BRCA1…	3.72e-05
GO:0002218~activation of innate immune response	38	2.71817	PSMB10, UNC93B1, NFKBIA, RSAD2, PSMB4, PSMF1, TMEM173, MYD88, DDX60, CASP8, TICAM1, LBP, DHX58, IRAK2, TYRO3, RELA, ICAM3, FADD, CTSS, BIRC3, PRKCD, PSMB8, LGALS9, PSMB9, PSMA2, DDX58, PSMA1, CARD11, CD86, PSME1, PSMA5, PSME2, PSMD10, IRF7, RIPK2, SCARA3, TNFAIP3, IKBKB	4.61e-05
GO:1903900~regulation of viral life cycle	30	2.14592	RNASEL, TNF, IFITM1, IFITM3, TRIM14, PML, CXCL8, RSAD2, CCL5, ISG20, ISG15, ZC3H12A, MX1, IFNL3, ZFP36, SP100, BST2, NUCKS1, FAM111A, TRIM25, YTHDC2, LGALS9, STOM, TRIM38, PLSCR1, OASL, IFIT1, HDAC1, GTF2F1, ADAR	4.71e-05
GO:0045429~positive regulation of nitric oxide biosynthetic process	13	0.9299	ICAM1, IL6, TNF, ASS1, PTK2B, EDN1, TICAM1, CLU, AGXT2, DDAH2, DDAH1, KLF4, SOD2	4.86e-05
GO:1904407~positive regulation of nitric oxide metabolic process	13	0.9299	ICAM1, IL6, TNF, ASS1, PTK2B, EDN1, TICAM1, CLU, AGXT2, DDAH2, DDAH1, KLF4, SOD2	4.86e-05
GO:0040011~locomotion	155	11.0873	DLC1, GNA13, CTHRC1, ATP1B1, TSPAN1, IL16, LMO4, EDN1, RASGEF1A, ENPEP, AMOTL1, CXCL11, CD2AP, IL17RA, KANK1, CXCL10, NRCAM, CD47, DAB2, MYD88, SEMA7A, SERPINE1, ASPM, PITX2, MAP2K5, F11R, TYRO3, BST2, BRAF, FADD, PLAUR, JUP, TACSTD2, DLL4, LYST, RIPK3, SDCBP, ROR2, EFNA4, GRB14, FGFR4, CYP1B1, CCL2, IFITM1, TNFRSF12A, ERBB3, STK10, PTK7, CCL5, SOX9, CD74, TIMP1, LAMB2, FOLR1, RAC1, DNAJA1, B3GNT…	5.18e-05
GO:0051239~regulation of multicellular organismal process	249	17.8112	CTHRC1, ATP1B1, EDN1, AMOTL1, AQP1, CD2AP, B2M, ATP2B3, MYD88, ISG15, CUL7, SEMA7A, SERPINE1, ERAP1, DDAH1, MAP2K5, F11R, BRAF, SERPING1, CD40, PLAUR, JUP, CD38, MSX1, TACSTD2, RYR3, RAB17, ROR2, MAD2L2, CYP1B1, ERBB3, ENPP4, DUSP10, UBA7, NFKBIA, IGF2BP2, CD74, LIF, TAL1, DMD, RAC1, DHX58, SPP1, FBXO7, PLAT, ESRRA, SPHK1, TREX1, UBE2L6, CELSR2, EPHA1, USF1, LGALS9, KCNJ5, SEMA6B, SRPX2, AREG, PL…	5.34e-05
GO:0002758~innate immune response-activating signal transduction	37	2.64664	PSMB10, UNC93B1, NFKBIA, RSAD2, PSMB4, PSMF1, MYD88, DDX60, CASP8, TICAM1, LBP, DHX58, IRAK2, TYRO3, RELA, ICAM3, FADD, CTSS, BIRC3, PRKCD, PSMB8, LGALS9, PSMB9, PSMA2, DDX58, PSMA1, CARD11, CD86, PSME1, PSMA5, PSME2, PSMD10, IRF7, RIPK2, SCARA3, TNFAIP3, IKBKB	5.69e-05
GO:0070371~ERK1 and ERK2 cascade	37	2.64664	FGFR4, CCL2, TNF, CCL5, SOX9, CD74, LIF, ZFP36L1, GLIPR2, SPRY2, SPRY1, CCL20, PTK2B, XBP1, DMD, RASGRP1, SEMA7A, CAMK2D, ARHGAP8, ERRFI1, DLG1, ICAM1, IL6, BRAF, CCL19, ACKR3, FGF21, RGS14, LGALS9, PRKD2, DUSP1, ARRB1, RIPK2, PTPN1, KLF4, GBP1, DUSP6	5.69e-05
GO:0043407~negative regulation of MAP kinase activity	17	1.21602	SORL1, DUSP10, PRKCD, PAQR3, RGS14, DUSP5, SPRY2, SPRY1, DUSP19, DUSP1, AIDA, RGS3, SMPD1, DNAJA1, PTPN1, DUSP9, DUSP6	6.25e-05
GO:0022603~regulation of anatomical structure morphogenesis	113	8.08298	DLC1, GNA13, CTHRC1, EDN1, TGFB3, AQP1, KANK1, CXCL10, NRCAM, DAB2, CUL7, GATA6, SEMA7A, SERPINE1, ERAP1, DDAH1, IFRD1, MAP2K5, BRAF, GRHL3, TBC1D22B, POR, PSMA2, PSMA1, MSX1, TACSTD2, PSMA5, DLL4, SDCBP, ROR2, TNFAIP3, MAD2L2, GBP1, CYP1B1, CCL2, STK11, TNFRSF12A, PTK7, CDC42SE1, SOX9, LIF, PSMB4, CDC42EP2, RAC1, CDC42EP3, IFT140, SPP1, B4GALT1, CFLAR, TBC1D10A, SPHK1, CELSR2, EPHA1, PSMB8, BRCA…	6.42e-05
GO:0030155~regulation of cell adhesion	76	5.43634	DLC1, HLA-DMB, SDC4, KANK1, CD47, IL4R, MAP3K8, SERPINE1, MYB, IFNL3, DPP4, DLG1, MAP2K5, ICAM1, EGR3, BRAF, IL27, FADD, PRKCD, PRKD2, CARD11, CD86, RND1, TNFSF13B, TACSTD2, RIPK3, RIPK2, MAD2L2, MAP3K14, GBP1, HLA-DRA, HLA-DQB1, TNFRSF21, EMCN, CCL2, CYP1B1, TNF, ASS1, ERBB3, PML, CXCL8, NINJ1, CDH1, HACD1, CBLL1, CCL5, SOX9, IL7R, PLPP3, CD74, VCAM1, DROSHA, XBP1, PTK2B, RASGRP1, DMD, RAC1, B4G…	6.61e-05
GO:0035710~CD4-positive, alpha-beta T cell activation	16	1.14449	IL18R1, IL6, CEBPB, BRAF, IL27, ANXA1, CCL19, RSAD2, LGALS9, ATP7A, CD86, IL4R, RIPK2, BCL3, BCL6, MYB	6.64e-05
GO:0032270~positive regulation of cellular protein metabolic process	145	10.372	DLC1, ALS2, ADCY4, EDN1, TGFB3, BAK1, DAB2, MYD88, PACSIN3, SEMA7A, MAP3K8, ASPH, MAP2K5, BRAF, SOCS1, PIM1, FADD, FGF21, CD40, PLAUR, PSMA2, PSMA1, PLCE1, PSMA5, ARRB1, RIPK3, RIPK2, SDCBP, TNFAIP3, MAD2L2, TNFRSF6B, FGFR4, CCL2, HAX1, ADORA2B, STK11, ERBB3, CLU, NFKBIA, CCL5, SOX9, CD74, LIF, PSMB4, DUSP19, RAC1, FBXO5, TEC, MUC1, HERPUD1, TBC1D10A, SPHK1, PSMB8, BRCA1, LGALS9, PSMB9, HDAC1, PT…	6.67e-05
GO:0044770~cell cycle phase transition	67	4.79256	NBN, CNOT9, E2F4, CDC14A, CTDSPL, SUSD2, CHMP7, PKMYT1, MCM10, KANK2, CNOT4, CEP70, FAM83D, CCNE2, CUL2, MTBP, MASTL, ORC1, ORC2, CDK14, CDC6, RBL2, GEN1, PIM1, NEK10, RB1, OPTN, CEP152, RNASEH2B, NEK11, FOXN3, PSMA2, PSMA1, PPM1D, PSME1, PSMA5, PSME2, HAUS8, MAD2L2, PSMB10, BID, FHL1, PPP1R12B, TIPIN, PML, CETN2, ZFP36L1, PSMB4, PSMF1, CAMK2D, FBXO5, PHLDA1, FBXO7, MUC1, CEP131, RAB8A, KLF11, AN…	6.68e-05
GO:1901564~organonitrogen compound metabolic process	212	15.1645	MOCOS, ADCY4, ATP1B1, LDHA, SNIP1, EDN1, PGAM2, AQP1, TPK1, PLOD1, ERAP1, PLA1A, GXYLT1, ERAP2, MRPL32, DDAH2, GPT2, ATP8, DDAH1, TBPL1, GTPBP2, PIM1, NME7, GLUL, EIF2S1, HARS, PRODH, ADSS, GCNT4, ACADSB, PFKFB3, ENPP4, IGF2BP2, OAS2, MOV10, SERINC5, DMD, CDA, TIGAR, UPB1, SPHK1, GGH, PPA1, PRODH2, AGXT2, ADAR, SGSH, CPEB4, IL4I1, ANPEP, GPR87, CKB, CHST11, MYC, ZFP36, SLC25A5, GMPR, GMPS, CARD11…	7.78e-05
GO:0001775~cell activation	100	7.15308	GNA13, EDN1, IL17RA, B2M, CXCL10, CD47, BAK1, MYD88, MAP3K8, IL15RA, GNG2, IFNL3, TYRO3, BST2, BRAF, IL27, FADD, CD40, CD38, LAT2, ARRB1, DLL4, RIPK3, MNDA, RIPK2, TNFAIP3, HLA-DRA, CCL2, SNX6, ADORA2B, STK11, CLU, CCL5, GCLM, CD74, TIMP1, RAC1, NDRG1, HELLS, FBXO7, TEC, BLNK, NR4A3, VAV2, LGALS9, ATP7A, HDAC9, NBN, ELF4, HLA-DMB, SDC4, IL4R, CASP8, TICAM1, LBP, MYB, DPP4, DLG1, RAP2B, ICAM1, EGR…	7.86e-05
GO:0042327~positive regulation of phosphorylation	102	7.29614	ALS2, ADCY4, LMO4, EDN1, TGFB3, ITSN1, BAK1, DAB2, MYD88, SEMA7A, MAP3K8, MAP2K5, BRAF, SOCS1, PIM1, FGF21, CD40, PLAUR, PLCE1, ARRB1, RIPK3, RIPK2, SDCBP, MAD2L2, TNFRSF6B, FGFR4, CCL2, HAX1, ADORA2B, STK11, ERBB3, CLU, CCL5, SOX9, CD74, LIF, DUSP19, RAC1, TIGAR, TEC, SPHK1, VAV2, LGALS9, HDAC1, AREG, PTPN1, NBN, PINK1, SDC4, DAXX, SPRY2, ARHGAP8, MYC, DLG1, RAP2B, IRAK2, ICAM1, CDC6, CCDC88A, A…	7.86e-05
GO:0031324~negative regulation of cellular metabolic process	222	15.8798	SNIP1, EDN1, MED25, HIRA, AQP1, BAK1, ISG15, WWP2, PPP1R1B, PPP1R1A, SERPINE1, ZNF396, TLK2, PITX2, MAP2K5, C4A, ZHX1, SERPING1, DEPDC1, OPTN, PLAUR, CD38, MSX1, EIF2S1, MAD2L2, ELL, TFCP2L1, DUSP10, IGF2BP2, LIF, P3H1, TAL1, DUSP19, MOV10, DMD, CDA, FBXO5, FBXO7, TIGAR, PLAT, ESRRA, KLF11, EPHA1, AIDA, RGS3, H3F3B, KLF4, ADAR, CPEB4, BNIP3, GPR87, DAXX, RRP1B, MASTL, MYB, MYC, ERRFI1, DHCR24, ZF…	7.94e-05
GO:0071375~cellular response to peptide hormone stimulus	42	3.00429	ADCY4, NAMPT, RNASEL, CCL2, ASS1, BCAR1, EDN1, RHOQ, KANK1, SESN3, ZFP36L1, MAX, EIF4EBP2, SORBS1, XBP1, SH2B2, GNG2, PIK3R3, ERRFI1, MYC, TCIRG1, GPR173, CDC6, IL6, ESRRA, RAB8A, SOGA1, PTPRE, NUCKS1, BAIAP2L1, RELA, SOCS1, NR4A3, FGF21, STAT1, PRKCD, USF1, POR, CISH, GNB4, PTPN1, HDAC9	8e-05
GO:0030335~positive regulation of cell migration	52	3.7196	BCAR1, EDN1, CXCL11, AMOTL1, CXCL10, DAB2, SEMA7A, SERPINE1, SEMA3B, LBP, MYC, ICAM1, VIL1, FADD, DAPK2, PRKD2, SEMA4G, SDCBP, ROR2, TNF, CCL2, CXCL2, CXCL9, CXCL8, KITLG, CBLL1, SOX9, CCL5, PLPP3, CD74, GLIPR2, CCL20, PTK2B, XBP1, RAC1, CAMK2D, ZC3H12A, IL6, PODXL, SPHK1, SUN2, CCL19, ITGA3, EPHA1, LGALS9, SEMA6B, SRPX2, HBEGF, TCAF2, HDAC9, MYLK, PLAU	8.25e-05
GO:1903034~regulation of response to wounding	26	1.8598	TNFRSF12A, EDN1, ENPP4, KANK1, PLPP3, XBP1, SERPINE1, INPP5F, MYC, SPP1, TEC, PLAT, STX2, BRAF, VIL1, ANXA1, SERPING1, VAV2, USF1, PRKCD, PLAUR, HBEGF, TNFAIP3, MYLK, KLF4, PLAU	8.26e-05
GO:0043367~CD4-positive, alpha-beta T cell differentiation	15	1.07296	ATP7A, IL18R1, IL6, CD86, BRAF, IL27, IL4R, ANXA1, BCL3, RIPK2, RSAD2, CCL19, BCL6, MYB, LGALS9	8.34e-05
GO:0007249~I-kappaB kinase/NF-kappaB signaling	38	2.71817	SLC44A2, TNF, LITAF, SNIP1, NFKBIA, PINK1, MYD88, CASP8, TICAM1, SHISA5, RBCK1, BCL3, ZC3H12A, IRAK2, CFLAR, IL18R1, BST2, RELA, SPHK1, CCL19, TRIM25, FADD, CD40, OPTN, BIRC3, STAT1, TRIM22, LGALS9, TRAF3IP2, TRIM38, CARD11, PSMD10, RIPK3, UBD, RIPK2, MAP3K14, TNFAIP3, IKBKB	8.35e-05
GO:0071704~organic substance metabolic process	860	61.5165	PDP1, LDHA, MED25, PGAM2, B2M, ISG20, CUL2, USP54, ISG15, ZNF775, CUL7, SERPINE1, MAP3K8, MED27, ZNF396, ATP8, TBPL1, C4A, BRAF, LRRC1, SERPING1, MED10, JUP, DCAF5, GLUL, ROR2, ADSS, CYP1B1, NFKBIB, DUSP10, NFKBIA, ACSBG1, DUSP19, RAC1, KBTBD8, ARNTL2, PPP2R2C, DHX57, ZNF398, ASXL3, ESRRA, UPB1, GGH, ESRRG, UBE2L6, USF1, GGN, BFAR, AIDA, PARP9, RGS3, PPRC1, AGXT2, AREG, LDLR, ELF4, ZNFX1, EZH1, B…	8.72e-05
GO:0001819~positive regulation of cytokine production	51	3.64807	IL17RA, B2M, TMEM173, MYD88, IL4R, DDX60, SEMA7A, SERPINE1, IL1RAP, TICAM1, LBP, IL27, RELA, FADD, CD40, PRKD2, CARD11, CD86, EREG, RIPK2, TNF, CYP1B1, CCL2, ADORA2B, PANX1, C3, C5, CLU, RSAD2, TRIM16, CD74, CCL20, XBP1, RASGRP1, BCL3, DHX58, ZBP1, IL18R1, IL6, CEBPB, ANXA1, CCL19, NR4A3, BIRC3, FZD5, LGALS9, BRCA1, DDX58, ATF4, HDAC1, IRF7	8.86e-05
GO:2001057~reactive nitrogen species metabolic process	17	1.21602	ICAM1, IL6, TNF, CYP1B1, ASS1, CLU, EDN1, POR, SOD2, MARC2, PTK2B, TICAM1, ZC3H12A, AGXT2, DDAH2, DDAH1, KLF4	8.87e-05
GO:0033209~tumor necrosis factor-mediated signaling pathway	25	1.78827	TNFRSF6B, PSMB10, TNFRSF21, TNF, TNFRSF12A, CD40, BIRC3, STAT1, TRAIP, PSMB8, PSMB9, PSMA2, PSMA1, PSMB4, PSMF1, TNFRSF1B, TNFSF13B, PSME1, PSMA5, PSME2, PTK2B, PSMD10, CDIP1, IKBKB, MAP3K14	8.9e-05
GO:0043085~positive regulation of catalytic activity	156	11.1588	ALS2, DLC1, GNA13, ADCY4, ATP1B1, LMO4, EDN1, TGFB3, RASGEF1A, RASGEF1C, ITSN1, RGL1, BAK1, PTGIR, DDX11, MAP3K8, ASPH, DNAJC2, MAP2K5, F11R, BRAF, SOCS1, PIM1, FADD, GRHL3, DEPDC1, CD40, TBC1D22B, POR, PSMA2, PSMA1, PLCE1, PSMA5, ARRB1, RIPK3, RIPK2, FGFR4, CCL2, ADORA2B, AGFG2, STK11, ERBB3, CLU, DENND2D, CCL5, GCLM, CD74, LLGL1, LLGL2, MCF2L2, PSMB4, DUSP19, SERINC5, CDC42EP2, RAC1, FBXO5, CDC…	9.26e-05
GO:0048513~animal organ development	285	20.3863	DLC1, CTHRC1, LDHA, EDN1, AQP1, B2M, BAK1, CTTNBP2, ISG15, CUL7, SEMA7A, PLOD3, PITX2, MAP2K5, TYRO3, TTC7A, BRAF, JUP, MSX1, TACSTD2, ROR2, ADAMTS1, MAD2L2, GCNT4, CYP1B1, ERBB3, PFKFB3, TFCP2L1, NFKBIA, CD74, LIF, TAL1, P3H1, LAMB2, DMD, RAC1, BLNK, SPP1, FBXO7, ESRRA, SPHK1, CELSR2, LGALS9, SEMA6B, CSRNP1, PCNA, H3F3B, AREG, KLF4, ADAR, EZH1, MYO7A, MYBPC3, CKB, SLC23A1, BAG3, IL4R, CHST11, SE…	0.0001
GO:0060071~Wnt signaling pathway, planar cell polarity pathway	21	1.50215	PSMB10, CTHRC1, PTK7, CELSR2, GRHL3, FZD5, PSMB8, PSMB9, PSMA2, PSMA1, PSMF1, PSMB4, DAB2, PSME1, PSMA5, PSME2, PSMD10, GPC6, RAC1, PRICKLE2, ROR2	0.00011
GO:0044772~mitotic cell cycle phase transition	63	4.50644	NBN, CNOT9, E2F4, CDC14A, CTDSPL, CHMP7, PKMYT1, MCM10, KANK2, CNOT4, CEP70, CCNE2, CUL2, MTBP, MASTL, ORC1, ORC2, CDK14, CDC6, RBL2, GEN1, PIM1, RB1, OPTN, CEP152, RNASEH2B, NEK11, FOXN3, PSMA2, PSMA1, PPM1D, PSME1, PSMA5, PSME2, HAUS8, MAD2L2, PSMB10, BID, FHL1, PPP1R12B, PML, CETN2, ZFP36L1, PSMB4, PSMF1, CAMK2D, FBXO5, PHLDA1, FBXO7, MUC1, CEP131, RAB8A, KLF11, ANXA1, ABCB1, PSMB8, CDC25A, PS…	0.000111
GO:0046649~lymphocyte activation	75	5.36481	NBN, ELF4, HLA-DMB, SDC4, B2M, CD47, BAK1, MYD88, IL4R, CASP8, MAP3K8, TICAM1, IL15RA, IFNL3, MYB, DPP4, DLG1, ICAM1, TYRO3, EGR3, BST2, BRAF, IL27, FADD, CD40, PRKCD, CD38, CARD11, CD86, LAT2, TNFSF13B, CCND3, ULBP1, DLL4, RIPK3, MNDA, RIPK2, MAP3K14, TNFAIP3, HLA-DRA, HLA-DQB1, PSMB10, TNFRSF21, CCL2, STK11, UNG, RSAD2, CCL5, IL7R, CD74, HSH2D, VCAM1, ZFP36L1, DROSHA, XBP1, PTK2B, RASGRP1, RAC1…	0.000113
GO:0001818~negative regulation of cytokine production	34	2.43205	TNFRSF21, TNF, NMI, TGFB3, PML, UBA7, CD2AP, TRAIP, NLRC5, ISG15, GATA6, RAC1, BCL3, ZC3H12A, BCL6, LBP, ERRFI1, DHX58, MAP2K5, ZFP36, IL6, BST2, ANXA1, HERC5, AXL, UBE2L6, TRIM25, LGALS9, C5ORF30, DDX58, ARRB1, TNFAIP3, KLF4, GBP1	0.000116
GO:0051403~stress-activated MAPK cascade	36	2.57511	TNF, ADORA2B, EDN1, DUSP10, PINK1, DAXX, DTNBP1, TRIB1, ZFP36L1, DUSP19, ERCC6, MYD88, PTK2B, RASGRP1, MAP3K8, DNAJA1, ZC3H12A, MYC, DLG1, IRAK2, ZFP36, CCM2, ARHGEF6, ARHGEF5, CCL19, FZD5, MID1, LGALS9, AIDA, HIPK2, SDCBP, RIPK2, ROR2, PTPN1, DUSP9, IKBKB	0.000117
GO:2000027~regulation of organ morphogenesis	37	2.64664	PSMB10, CTHRC1, TNF, EDN1, PTK7, TGFB3, PML, SOX9, LIF, PSMB4, PSMF1, DAB2, SPRY1, XBP1, GPC6, RAC1, MYC, B4GALT1, GRHL3, CELSR2, FZD5, STAT1, POR, PSMB8, PSMB9, PSMA2, PSMA1, MSX1, PSME1, HOXB7, PSMA5, TACSTD2, PSME2, PSMD10, PRICKLE2, ROR2, TNFAIP3	0.000121
GO:0040017~positive regulation of locomotion	54	3.86266	IL16, BCAR1, EDN1, AMOTL1, CXCL11, CXCL10, DAB2, SEMA7A, SERPINE1, SEMA3B, LBP, MYC, ICAM1, VIL1, FADD, DAPK2, PRKD2, BVES, SEMA4G, ROR2, SDCBP, CCL2, TNF, CXCL2, CXCL9, KITLG, CXCL8, CBLL1, SOX9, CCL5, PLPP3, CD74, GLIPR2, CCL20, XBP1, PTK2B, RAC1, CAMK2D, ZC3H12A, IL6, PODXL, SPHK1, SUN2, CCL19, ITGA3, EPHA1, LGALS9, SEMA6B, SRPX2, TCAF2, HBEGF, HDAC9, PLAU, MYLK	0.000124
GO:0008152~metabolic process	885	63.3047	PDP1, LDHA, MED25, PGAM2, ITSN1, B2M, ISG20, CUL2, USP54, ISG15, ZNF775, CUL7, SERPINE1, MAP3K8, MED27, ZNF396, ATP8, TBPL1, C4A, BRAF, LRRC1, SERPING1, MED10, JUP, DCAF5, GLUL, ROR2, ADSS, CYP1B1, NFKBIB, DUSP10, NFKBIA, ACSBG1, DUSP19, RAC1, KBTBD8, ARNTL2, PPP2R2C, DHX57, ZNF398, ASXL3, ESRRA, UPB1, GGH, ESRRG, UBE2L6, USF1, GGN, BFAR, PARP9, AIDA, RGS3, PPRC1, AGXT2, AREG, LDLR, ELF4, ZNFX1, …	0.000126
GO:0019538~protein metabolic process	467	33.4049	PDP1, DLC1, ALS2, B2M, CUL2, USP54, ISG15, CUL7, PPP1R1B, PPP1R1A, MAP3K8, SERPINE1, MED27, TLK2, MAP2K5, TYRO3, BRAF, C4A, SERPING1, MED10, PLAUR, WDR83, DCAF5, EIF2S1, ROR2, ADAMTS1, TNFRSF6B, ERBB3, UBA7, DUSP10, NFKBIA, P3H1, DUSP19, RAC1, KBTBD8, PPP2R2C, SPHK1, GGH, UBE2L6, BFAR, AIDA, RGS3, PCNA, H3F3B, DPP3, EZH1, BNIP3, DAXX, CCNE2, USP18, POMGNT2, IL1RAP, TICAM1, DPEP3, MASTL, FBXL14, M…	0.000127
GO:0043408~regulation of MAPK cascade	78	5.5794	EDN1, SORL1, TGFB3, PINK1, DAXX, FAM83D, SPRY2, SPRY1, MYD88, SEMA7A, MAP3K8, ARHGAP8, MYC, ERRFI1, DLG1, MAP2K5, IRAK2, ICAM1, BRAF, ARHGEF5, NEK10, ACKR3, FGF21, CD40, PRKCD, PRKD2, PLCE1, ARRB1, HIPK2, RIPK2, SDCBP, MAP3K14, GBP1, TNFRSF6B, FGFR4, CCL2, TNF, ADORA2B, PKHD1, C5, DUSP10, KITLG, CCL5, DTNBP1, PAQR3, CD74, TRIB1, LIF, GLIPR2, DUSP19, TNFRSF1B, ERCC6, CCL20, STK40, XBP1, PTK2B, RAS…	0.000127
GO:1902532~negative regulation of intracellular signal transduction	57	4.07725	DLC1, SORL1, PINK1, KANK1, SPRY2, SPRY1, CASP8, ERRFI1, MYC, DLG1, RELA, SOCS1, ACKR3, OPTN, PRKCD, PLAUR, ARRB1, TNFAIP3, GBP1, LITAF, STK11, PKHD1, CLU, DUSP10, NFKBIA, PAQR3, CD74, SESN3, LIF, DUSP19, XBP1, DMD, DNAJA1, INPP5F, ZC3H12A, BCL6, RTN4RL2, PRKAA2, DHX58, HELLS, MUC1, HERPUD1, ITGA3, STAT1, CISH, RGS14, SOD2, DUSP5, DUSP1, AIDA, RGS3, PSMD10, SMPD1, PTPN1, DUSP9, KLF4, DUSP6	0.000131
GO:0001959~regulation of cytokine-mediated signaling pathway	25	1.78827	TNF, EDN1, CCL5, TRAIP, CD74, NLRC5, USP18, CASP8, RBCK1, IRAK2, IL6, SOCS1, SPHK1, AXL, FADD, BIRC3, STAT1, STAT2, IFNAR2, IRF7, RIPK2, PTPN1, IKBKB, TNFAIP3, ADAR	0.000141
GO:0032869~cellular response to insulin stimulus	30	2.14592	NAMPT, RNASEL, CCL2, BCAR1, RHOQ, KANK1, SESN3, ZFP36L1, EIF4EBP2, SORBS1, XBP1, SH2B2, PIK3R3, ERRFI1, MYC, TCIRG1, RAB8A, ESRRA, SOGA1, PTPRE, NUCKS1, BAIAP2L1, RELA, SOCS1, STAT1, PRKCD, USF1, CISH, PTPN1, HDAC9	0.000142
GO:0033673~negative regulation of kinase activity	37	2.64664	SNX6, SORL1, DUSP10, PAQR3, DTNBP1, GPRC5A, TRIB1, SPRY2, DUSP19, SPRY1, PPP1R1B, PPP1R1A, DNAJA1, RTN4RL2, ERRFI1, FBXO7, CEP85, IL6, TESC, SOCS1, RB1, PRKCD, EPHA1, RGS14, CISH, SH3BP5, DUSP5, AIDA, DUSP1, RGS3, SMPD1, PTPN1, DUSP9, TNFAIP3, MVP, DUSP6, ADAR	0.000143
GO:0002687~positive regulation of leukocyte migration	21	1.50215	ICAM1, IL6, TNF, CCL2, CXCL2, CXCL9, CXCL8, KITLG, CCL19, FADD, CXCL11, DAPK2, CCL5, CD74, LGALS9, CXCL10, CCL20, PTK2B, SERPINE1, RAC1, LBP	0.000143
GO:0045428~regulation of nitric oxide biosynthetic process	14	1.00143	ICAM1, IL6, TNF, ASS1, PTK2B, TICAM1, EDN1, CLU, ZC3H12A, AGXT2, DDAH2, DDAH1, KLF4, SOD2	0.000155
GO:0050727~regulation of inflammatory response	43	3.07582	SBNO2, CCL2, TNF, XIAP, LDLR, ADORA2B, SNX6, OSMR, C3, C5, DUSP10, CCL5, IL17RA, DROSHA, CD47, PSMB4, TNFRSF1B, CASP4, MYD88, SEMA7A, AOAH, SERPINE1, CFH, ZC3H12A, BCL6, STK39, ZYX, LBP, C2, ZFP36, TYRO3, IL6, C4A, CFB, RELA, ANXA1, SERPING1, BIRC3, PRKCD, C5ORF30, PSMA1, TNFAIP3, KLF4	0.000157
GO:0046209~nitric oxide metabolic process	16	1.14449	ICAM1, IL6, TNF, CYP1B1, ASS1, CLU, EDN1, POR, SOD2, PTK2B, TICAM1, ZC3H12A, AGXT2, DDAH2, DDAH1, KLF4	0.000162
GO:0090175~regulation of establishment of planar polarity	21	1.50215	PSMB10, CTHRC1, PTK7, CELSR2, GRHL3, FZD5, PSMB8, PSMB9, PSMA2, PSMA1, PSMF1, PSMB4, DAB2, PSME1, PSMA5, PSME2, PSMD10, GPC6, RAC1, PRICKLE2, ROR2	0.000163
GO:0022407~regulation of cell-cell adhesion	50	3.57654	HLA-DMB, SDC4, CD47, IL4R, MAP3K8, MYB, IFNL3, DPP4, MAP2K5, DLG1, EGR3, IL27, FADD, PRKCD, CARD11, CD86, TNFSF13B, RIPK3, RIPK2, MAP3K14, MAD2L2, HLA-DRA, HLA-DQB1, TNFRSF21, TNF, CCL2, ASS1, CDH1, IL7R, CCL5, CD74, PLPP3, VCAM1, DROSHA, XBP1, RASGRP1, RAC1, B4GALNT2, BCL6, IL6, CEBPB, IL7, PODXL, ANXA1, CCL19, CELSR2, NR4A3, TNFSF9, LGALS9, KLF4	0.00017
GO:0051049~regulation of transport	174	12.4464	ATP1B1, RNASEL, HMGN3, THRA, TSPAN1, SNIP1, EDN1, TGFB3, ANKRD1, CXCL11, AQP1, CD2AP, IL17RA, KANK1, CXCL10, B2M, CD47, BAK1, DAB2, PACSIN3, WWP2, SERPINE1, RBCK1, STK39, LGI3, SLC25A27, ASPH, IFNL3, MX2, C4A, BRAF, BST2, SOCS1, SLC34A1, STIM1, PIM3, FGF21, CD40, CDKL2, PCLO, TBC1D22B, BICD1, JUP, CD38, GLUL, ARRB1, RAB17, SDCBP, AKAP7, ANKFY1, GBP1, PAM, CCL2, LITAF, SNX6, PANX1, HAX1, ADORA2B, …	0.000182
GO:0031329~regulation of cellular catabolic process	49	3.50501	PGAM2, PINK1, HP, DAB2, PACSIN3, TLK2, MYC, ZFP36, SPTLC2, FGF21, PRKCD, PSMA2, AADAC, PSMA1, PSME1, PSME2, PSMA5, SDCBP, TNFAIP3, TRIM39, PSMB10, TNF, CLU, PML, TIMP4, TIMP1, TRIB1, ZFP36L1, PSMF1, PSMB4, TNFRSF1B, TNRC6C, N4BP1, XBP1, PTK2B, FBXO5, ZC3H12A, AGO2, PRKAA2, TIGAR, RNF144A, HERPUD1, NUB1, PRR5L, PSMB8, PSMB9, PSMD10, PTPN1, RNF19B	0.000183
GO:0043122~regulation of I-kappaB kinase/NF-kappaB signaling	35	2.50358	SLC44A2, TNF, LITAF, NFKBIA, PINK1, MYD88, CASP8, TICAM1, SHISA5, RBCK1, BCL3, ZC3H12A, IL18R1, CFLAR, BST2, RELA, SPHK1, CCL19, TRIM25, FADD, CD40, OPTN, BIRC3, STAT1, TRIM22, LGALS9, TRAF3IP2, TRIM38, CARD11, PSMD10, UBD, RIPK2, TNFAIP3, MAP3K14, IKBKB	0.000185
GO:0002294~CD4-positive, alpha-beta T cell differentiation involved in immune response	13	0.9299	ATP7A, IL18R1, IL6, CD86, IL27, IL4R, ANXA1, BCL3, RIPK2, CCL19, BCL6, MYB, LGALS9	0.000192
GO:0044267~cellular protein metabolic process	422	30.186	PDP1, DLC1, ALS2, B2M, CUL2, USP54, ISG15, CUL7, PPP1R1B, PPP1R1A, MAP3K8, SERPINE1, MED27, TLK2, MAP2K5, TYRO3, BRAF, C4A, SERPING1, MED10, PLAUR, WDR83, DCAF5, EIF2S1, ROR2, TNFRSF6B, ERBB3, UBA7, DUSP10, NFKBIA, P3H1, DUSP19, RAC1, KBTBD8, PPP2R2C, SPHK1, UBE2L6, BFAR, AIDA, RGS3, PCNA, H3F3B, EZH1, BNIP3, DAXX, CCNE2, USP18, POMGNT2, TICAM1, MASTL, FBXL14, MYB, USP15, MYC, ERRFI1, SERTAD1, US…	0.000193
GO:0042089~cytokine biosynthetic process	20	1.43062	ZFP36, IL6, TNF, NMI, CEBPB, IL27, RELA, CARD11, CD86, MYD88, CCL20, EREG, IRF7, TICAM1, IL1RAP, BCL3, LBP, ERRFI1, KLF4, MAP2K5	0.000194
GO:0070201~regulation of establishment of protein localization	90	6.43777	HMGN3, THRA, FAM3D, SORL1, SNIP1, TGFB3, PINK1, RHOQ, ANKRD1, KANK1, IL17RA, TMEM173, DAB2, WWP2, IL4R, CASP8, IL1RAP, RBCK1, ASPH, IFNL3, DLG1, SP100, PFKL, SLC25A5, ARHGEF5, VIL1, SOCS1, PIM3, KIAA0586, CD40, CDKL2, PRKCD, JUP, STOM, CD38, GLUL, RAB11FIP3, ARRB1, GBP1, BID, PAM, TNFRSF21, CCL2, TNF, PANX1, HAX1, LITAF, NFKBIE, C5, PML, RSAD2, NFKBIA, CDH1, TRIM16, CCL5, LLGL1, LLGL2, PBLD, P3H1…	0.000196
GO:2000147~positive regulation of cell motility	52	3.7196	BCAR1, EDN1, CXCL11, AMOTL1, CXCL10, DAB2, SEMA7A, SERPINE1, SEMA3B, LBP, MYC, ICAM1, VIL1, FADD, DAPK2, PRKD2, SEMA4G, SDCBP, ROR2, TNF, CCL2, CXCL2, CXCL9, CXCL8, KITLG, CBLL1, SOX9, CCL5, PLPP3, CD74, GLIPR2, CCL20, PTK2B, XBP1, RAC1, CAMK2D, ZC3H12A, IL6, PODXL, SPHK1, SUN2, CCL19, ITGA3, EPHA1, LGALS9, SEMA6B, SRPX2, HBEGF, TCAF2, HDAC9, MYLK, PLAU	0.000197
GO:0002520~immune system development	90	6.43777	BMI1, NBN, THRA, LMO4, TMEM64, CTNNBL1, B2M, BAK1, CASP3, ISG15, IL4R, CASP8, IL15RA, MYB, MYC, PITX2, ZFP36, TYRO3, EGR3, SSBP3, TTC7A, BRAF, IL27, HERC6, FADD, RB1, CD40, JUNB, ZBTB24, CARD11, CD86, BVES, DLL4, HIPK2, RIPK3, SLC25A38, UBD, RIPK2, TNFAIP3, SBNO2, TNF, HAX1, STK11, UNG, PML, RSAD2, NFKBIA, KITLG, IL7R, CD74, TMEM178A, TRIB1, LIF, DROSHA, VCAM1, ZFP36L1, TAL1, PTK2B, XBP1, RASGRP1…	0.000201
GO:0051272~positive regulation of cellular component movement	53	3.79113	BCAR1, EDN1, CXCL11, AMOTL1, CXCL10, DAB2, SEMA7A, SERPINE1, SEMA3B, LBP, MYC, ICAM1, VIL1, FADD, DAPK2, PRKD2, SEMA4G, SDCBP, ROR2, TNF, CCL2, CXCL2, CXCL9, CXCL8, KITLG, CBLL1, SOX9, CCL5, PLPP3, CD74, GLIPR2, CCL20, PTK2B, XBP1, RAC1, CAMK2D, ZC3H12A, BCL6, IL6, PODXL, SPHK1, SUN2, CCL19, ITGA3, EPHA1, LGALS9, SEMA6B, SRPX2, HBEGF, TCAF2, HDAC9, MYLK, PLAU	0.000207
GO:0010562~positive regulation of phosphorus metabolic process	110	7.86838	DLC1, ALS2, ADCY4, LMO4, EDN1, TGFB3, CXCL11, ITSN1, CXCL10, BAK1, PTGIR, DAB2, MYD88, SEMA7A, MAP3K8, MAP2K5, BRAF, SOCS1, PIM1, FGF21, CD40, PLAUR, PLCE1, ARRB1, RIPK3, RIPK2, SDCBP, MAD2L2, TNFRSF6B, FGFR4, CCL2, HAX1, ADORA2B, STK11, ERBB3, CLU, CCL5, SOX9, CD74, LIF, DUSP19, RAC1, TIGAR, TEC, SPHK1, VAV2, LGALS9, HDAC1, AREG, PTPN1, NBN, PINK1, SDC4, DAXX, SPRY2, ARHGAP8, MYC, DLG1, RAP2B, I…	0.000216
GO:0045937~positive regulation of phosphate metabolic process	110	7.86838	DLC1, ALS2, ADCY4, LMO4, EDN1, TGFB3, CXCL11, ITSN1, CXCL10, BAK1, PTGIR, DAB2, MYD88, SEMA7A, MAP3K8, MAP2K5, BRAF, SOCS1, PIM1, FGF21, CD40, PLAUR, PLCE1, ARRB1, RIPK3, RIPK2, SDCBP, MAD2L2, TNFRSF6B, FGFR4, CCL2, HAX1, ADORA2B, STK11, ERBB3, CLU, CCL5, SOX9, CD74, LIF, DUSP19, RAC1, TIGAR, TEC, SPHK1, VAV2, LGALS9, HDAC1, AREG, PTPN1, NBN, PINK1, SDC4, DAXX, SPRY2, ARHGAP8, MYC, DLG1, RAP2B, I…	0.000216
GO:0002685~regulation of leukocyte migration	26	1.8598	TNF, CCL2, STK10, C5, CXCL2, CXCL9, KITLG, CXCL8, CXCL11, CCL5, CD74, CXCL10, MYD88, CCL20, PTK2B, SERPINE1, RAC1, LBP, ICAM1, IL6, ANXA1, CCL19, FADD, DAPK2, LGALS9, RIPK3	0.000218
GO:2000341~regulation of chemokine (C-X-C motif) ligand 2 production	6	0.429185	TNF, MYD88, HDAC1, KLF4, CD74, MAP2K5	0.000222
GO:2001233~regulation of apoptotic signaling pathway	49	3.50501	BNIP3, PINK1, BAK1, BOK, SERPINE1, CASP8, RBCK1, MAP2K5, ICAM1, SP100, BCL2L14, SLC25A5, RELA, FADD, ACKR3, DAPK2, PRKCD, PLAUR, MSX1, MLLT11, RIPK3, TNFAIP3, TRIM39, BID, TNF, TNFRSF12A, CLU, PML, GCLM, CD74, XBP1, DNAJA1, SLC35F6, BMF, HELLS, ACSL5, MUC1, CFLAR, HERPUD1, IL7, TMBIM1, BRCA1, LGALS9, SOD2, YWHAH, PSMD10, PTPN1, IFI6, TP53INP1	0.000224
GO:0002521~leukocyte differentiation	58	4.14878	TMEM64, B2M, BAK1, IL4R, CASP8, IL15RA, MYB, MYC, TYRO3, EGR3, BRAF, IL27, FADD, RB1, JUNB, CARD11, CD86, DLL4, RIPK3, RIPK2, UBD, SBNO2, TNF, HAX1, STK11, RSAD2, KITLG, IL7R, CD74, TMEM178A, TRIB1, VCAM1, ZFP36L1, DROSHA, LIF, TAL1, XBP1, PTK2B, RASGRP1, BCL3, BCL6, FBXO7, BLNK, IL18R1, IL6, ESRRA, TESC, CEBPB, IL7, AXL, ANXA1, CCL19, FZD5, TNFSF9, LGALS9, ATP7A, IRF7, HDAC9	0.000225
GO:0019637~organophosphate metabolic process	115	8.22604	MOCOS, ADCY4, ATP1B1, IMPAD1, LDHA, NT5C3A, EDN1, NDUFAB1, PGAM2, PLPPR2, CNP, PI4K2B, AQP1, CXCL11, CXCL10, TPK1, PTGIR, SLC25A25, GATA6, SLC25A23, PDE4A, PLA1A, BPNT1, ATP8, TBPL1, SPTLC2, NEIL2, PISD, PDE4C, RNASEH2B, NME7, PLAUR, PLCE1, NAPEPLD, ADSS, FGFR4, ADORA2B, PFKFB3, ERBB3, OAS2, CMPK1, CMPK2, SERINC5, RAC1, CDA, ENTPD4, TIGAR, AK1, AK4, VAV2, ATP7A, KLF4, PIP4K2B, NAMPT, IMPA1, PINK1…	0.000226
GO:0002287~alpha-beta T cell activation involved in immune response	13	0.9299	ATP7A, IL18R1, IL6, CD86, IL27, IL4R, ANXA1, BCL3, RIPK2, CCL19, BCL6, MYB, LGALS9	0.000236
GO:0002293~alpha-beta T cell differentiation involved in immune response	13	0.9299	ATP7A, IL18R1, IL6, CD86, IL27, IL4R, ANXA1, BCL3, RIPK2, CCL19, BCL6, MYB, LGALS9	0.000236
GO:1903428~positive regulation of reactive oxygen species biosynthetic process	13	0.9299	ICAM1, IL6, TNF, ASS1, PTK2B, EDN1, TICAM1, CLU, AGXT2, DDAH2, DDAH1, KLF4, SOD2	0.000236
GO:0032870~cellular response to hormone stimulus	71	5.07868	NAMPT, ADCY4, CNOT9, RNASEL, THRA, BCAR1, EDN1, RHOQ, AQP1, DAXX, KANK1, KANK2, MAX, PTGIR, DAB2, EIF4EBP2, GATA6, PLOD3, GNG2, MYC, ERRFI1, GPR173, ZFP36, CDC6, SOGA1, RELA, SOCS1, SLC34A1, RB1, FGF21, CTSS, PRKCD, JUNB, POR, NCOA1, GNB4, CCL2, ASS1, FKBP4, PAQR7, ABHD2, GCLM, PAQR5, SESN3, ZFP36L1, SORBS1, XBP1, DNAJA1, SH2B2, PRKAA2, PIK3R3, TCIRG1, RAB8A, ESRRA, IL6, PTPRE, NUCKS1, BAIAP2L1, …	0.000247
GO:0071900~regulation of protein serine/threonine kinase activity	58	4.14878	ALS2, EDN1, SORL1, TGFB3, PKMYT1, DAXX, CCNE2, SPRY2, SPRY1, PPP1R1B, MAP3K8, SERTAD1, MAP2K5, IRAK2, CDC6, BRAF, ARHGEF5, HERC5, PIM1, CCNL1, NEK10, CD40, PRKCD, PLCE1, CCND3, ARRB1, RIPK2, MAP3K14, TNFAIP3, TNF, ADORA2B, STK11, C5, DUSP10, KITLG, PAQR3, DTNBP1, CD74, TRIB1, DUSP19, ERCC6, PTK2B, RASGRP1, DNAJA1, FBXO7, CCL19, FZD5, RGS14, CDC25A, DUSP5, AIDA, DUSP1, RGS3, PSMD10, SMPD1, PTPN1, …	0.000249
GO:0007164~establishment of tissue polarity	22	1.57368	PSMB10, CTHRC1, RPGRIP1L, PTK7, CELSR2, GRHL3, FZD5, PSMB8, PSMB9, PSMA2, PSMA1, PSMF1, PSMB4, DAB2, PSME1, PSMA5, PSME2, PSMD10, GPC6, RAC1, PRICKLE2, ROR2	0.00025
GO:0001736~establishment of planar polarity	22	1.57368	PSMB10, CTHRC1, RPGRIP1L, PTK7, CELSR2, GRHL3, FZD5, PSMB8, PSMB9, PSMA2, PSMA1, PSMF1, PSMB4, DAB2, PSME1, PSMA5, PSME2, PSMD10, GPC6, RAC1, PRICKLE2, ROR2	0.00025
GO:0042107~cytokine metabolic process	20	1.43062	ZFP36, IL6, TNF, NMI, CEBPB, IL27, RELA, CARD11, CD86, MYD88, CCL20, EREG, IRF7, TICAM1, IL1RAP, BCL3, LBP, ERRFI1, KLF4, MAP2K5	0.000251
GO:1901565~organonitrogen compound catabolic process	47	3.36195	SGSH, SAT1, FMOD, ACADSB, GM2A, NT5C3A, CNDP2, UNG, ENPP4, UPP1, IL4I1, ANPEP, ENPEP, SDC4, IDS, IVD, PDE4A, GPC6, PDE1A, CDA, ERAP1, KYAT1, ERAP2, DAO, ENTPD4, DDAH2, GPT2, DDAH1, TRHDE, UPB1, PM20D1, NEIL2, HOGA1, SPHK1, QDPR, SAMHD1, PDE4C, PRKCD, GLUL, PPM1K, SMPD1, PRODH2, AGXT2, VCAN, PCYOX1, PRODH, CBS	0.00026
GO:0030217~T cell differentiation	31	2.21745	STK11, RSAD2, IL7R, CD74, B2M, DROSHA, ZFP36L1, XBP1, IL4R, RASGRP1, BCL3, BCL6, MYB, IL18R1, EGR3, IL6, BRAF, IL7, IL27, ANXA1, CCL19, FADD, FZD5, TNFSF9, LGALS9, ATP7A, CARD11, CD86, DLL4, RIPK3, RIPK2	0.00026
GO:0009991~response to extracellular stimulus	54	3.86266	CYP24A1, LDHA, CPEB4, KANK2, CXCL10, MAX, SLC25A25, IL15RA, FOSL1, PITX2, ZFP36, ICAM1, RELA, PIK3C2B, SLC34A1, PIM1, RRP8, FGF21, POR, PPM1D, GLUL, NCOA1, ADM, EIF2S1, ALPL, SORD, CCL2, ASS1, ADORA2B, UPP1, CYTB, GCLM, VCAM1, CYP27B1, FOLR1, XBP1, ZC3H12A, PRKAA2, C2, ACSL3, SPP1, IL6, AXL, TRIM25, STAT1, USF1, SOD2, LCN2, ATF4, CADPS2, ULK1, ULK2, AACS, CBS	0.000267
GO:0031331~positive regulation of cellular catabolic process	38	2.71817	PSMB10, TNF, CLU, TRIB1, ZFP36L1, PSMB4, PSMF1, DAB2, TNFRSF1B, TNRC6C, PACSIN3, XBP1, PTK2B, FBXO5, AGO2, ZC3H12A, PRKAA2, MYC, RNF144A, ZFP36, HERPUD1, SPTLC2, NUB1, FGF21, PRR5L, PRKCD, PSMB8, PSMB9, PSMA2, AADAC, PSMA1, PSME1, PSMA5, PSME2, PSMD10, PTPN1, RNF19B, TNFAIP3	0.000269
GO:0071407~cellular response to organic cyclic compound	62	4.43491	CYP24A1, CNOT9, THRA, EDN1, SNIP1, ANKRD1, AQP1, DAXX, KANK2, CASP3, TMEM173, DAB2, CASP8, GNG2, ERRFI1, MYC, ZFP36, RELA, SLC34A1, PIM1, RB1, JUP, NCOA1, MSX1, RYR3, AKAP7, ALPL, CCL2, TNF, CYP1B1, ASS1, FKBP4, NFKBIA, PAQR7, ABHD2, CDH1, CCL5, GCLM, PAQR5, ZFP36L1, DROSHA, CYP27B1, FOLR1, DNAJA1, AGO2, ZC3H12A, IL6, ESRRA, CEBPB, ESRRG, ANXA1, NR4A3, STAT1, BRCA1, IFIT1, RGS20, YWHAH, HDAC1, AA…	0.00027
GO:0045621~positive regulation of lymphocyte differentiation	17	1.21602	EGR3, IL6, IL7, ANXA1, AXL, CCL19, TNFSF9, IL7R, CD74, LGALS9, CD86, XBP1, RASGRP1, IL4R, RIPK2, IL15RA, MYB	0.00027
GO:0070373~negative regulation of ERK1 and ERK2 cascade	14	1.00143	LIF, SPRY2, SPRY1, DUSP1, XBP1, ARRB1, DMD, PTPN1, ERRFI1, KLF4, RGS14, GBP1, DLG1, DUSP6	0.000273
GO:0030097~hemopoiesis	82	5.86552	BMI1, THRA, TMEM64, B2M, BAK1, CASP3, ISG15, IL4R, CASP8, IL15RA, MYB, MYC, ZFP36, TYRO3, EGR3, SSBP3, BRAF, TTC7A, IL27, HERC6, FADD, RB1, JUNB, ZBTB24, CARD11, CD86, BVES, DLL4, HIPK2, RIPK3, SLC25A38, UBD, RIPK2, SBNO2, TNF, HAX1, STK11, PML, RSAD2, KITLG, NFKBIA, IL7R, CD74, TMEM178A, TRIB1, LIF, DROSHA, VCAM1, ZFP36L1, TAL1, PTK2B, XBP1, RASGRP1, CHD2, BCL3, SH2B3, BCL6, ETV6, BLNK, FBXO7, I…	0.000278
GO:0031396~regulation of protein ubiquitination	36	2.57511	PSMB10, BMI1, NMI, XIAP, CDC14B, CLU, PML, PINK1, DAXX, PSMB4, PSMF1, N4BP1, ISG15, PTK2B, TICAM1, DNAJA1, FBXO5, MASTL, HERPUD1, SPHK1, BIRC3, BRCA1, PSMB8, PSMB9, PSMA2, PSMA1, PSME1, PSMA5, PSME2, ARRB1, PSMD10, RASSF1, RIPK2, MAD2L2, TNFAIP3, TRIM39	0.000281
GO:0035455~response to interferon-alpha	8	0.572246	IFIT2, IFNAR2, BST2, IFITM1, IFITM3, AXL, MX2, ADAR	0.000284
GO:0002694~regulation of leukocyte activation	57	4.07725	HLA-DMB, SDC4, CD47, MYD88, IL4R, MAP3K8, TICAM1, IL15RA, LBP, MYB, IFNL3, DPP4, DLG1, TYRO3, EGR3, IL27, FADD, CD40, CD38, CARD11, CD86, TNFSF13B, RIPK3, MNDA, RIPK2, MAP3K14, TNFAIP3, HLA-DRA, HLA-DQB1, TNFRSF21, CCL2, SNX6, ADORA2B, UNG, IL7R, CCL5, CD74, VCAM1, ZFP36L1, DROSHA, XBP1, RASGRP1, RAC1, TSPAN32, ZC3H12A, BCL6, FBXO7, IL6, CEBPB, IL7, AXL, ANXA1, CCL19, NR4A3, TNFSF9, LGALS9, PLSCR1	0.000287
GO:0051050~positive regulation of transport	98	7.01001	ATP1B1, RNASEL, TSPAN1, SNIP1, EDN1, SORL1, TGFB3, PINK1, RHOQ, ANKRD1, SDC4, CXCL11, AQP1, IL17RA, KANK1, CXCL10, B2M, CD47, BAK1, DAB2, TMEM173, BOK, IL4R, SERPINE1, IL1RAP, CASP8, RBCK1, STK39, ASPH, IFNL3, DLG1, C4A, ARHGEF5, SLC34A1, STIM1, CTSS, FGF21, RHBDD1, PRKCD, CDKL2, BICD1, STOM, JUP, CD38, GLUL, ARRB1, SDCBP, AKAP7, ANKFY1, BID, TNF, CCL2, PANX1, ADORA2B, C3, FHL1, C5, CXCL9, NFKBIA…	0.000289
GO:1903037~regulation of leukocyte cell-cell adhesion	42	3.00429	HLA-DQB1, TNFRSF21, CCL2, TNF, ASS1, HLA-DMB, IL7R, SDC4, CCL5, CD74, DROSHA, VCAM1, CD47, XBP1, RASGRP1, IL4R, MAP3K8, RAC1, BCL6, IFNL3, MYB, DPP4, DLG1, IL6, EGR3, CEBPB, IL7, IL27, ANXA1, CCL19, FADD, NR4A3, TNFSF9, LGALS9, CARD11, CD86, TNFSF13B, RIPK3, RIPK2, MAP3K14, KLF4, HLA-DRA	0.00029
GO:0006809~nitric oxide biosynthetic process	15	1.07296	ICAM1, IL6, TNF, CYP1B1, ASS1, CLU, EDN1, SOD2, PTK2B, TICAM1, ZC3H12A, AGXT2, DDAH2, DDAH1, KLF4	0.000297
GO:0032868~response to insulin	35	2.50358	NAMPT, RNASEL, CCL2, BCAR1, RHOQ, KANK1, SESN3, ZFP36L1, MAX, EIF4EBP2, SORBS1, XBP1, SH2B2, PIK3R3, ERRFI1, MYC, TCIRG1, IL6, RAB8A, ESRRA, EGR2, SOGA1, PTPRE, NUCKS1, BAIAP2L1, RELA, SOCS1, GGH, STAT1, PRKCD, USF1, CISH, ADM, PTPN1, HDAC9	0.000298
GO:0042035~regulation of cytokine biosynthetic process	19	1.35908	ZFP36, IL6, TNF, NMI, CEBPB, IL27, RELA, IGF2BP2, CARD11, CD86, MYD88, CCL20, EREG, TICAM1, BCL3, LBP, ERRFI1, KLF4, MAP2K5	0.000299
GO:0031098~stress-activated protein kinase signaling cascade	36	2.57511	TNF, ADORA2B, EDN1, DUSP10, PINK1, DAXX, DTNBP1, TRIB1, ZFP36L1, DUSP19, ERCC6, MYD88, PTK2B, RASGRP1, MAP3K8, DNAJA1, ZC3H12A, MYC, DLG1, IRAK2, ZFP36, CCM2, ARHGEF6, ARHGEF5, CCL19, FZD5, MID1, LGALS9, AIDA, HIPK2, SDCBP, RIPK2, ROR2, PTPN1, DUSP9, IKBKB	0.000304
GO:0050865~regulation of cell activation	60	4.29185	LMO4, HLA-DMB, SDC4, CD47, MYD88, IL4R, MAP3K8, TICAM1, IL15RA, LBP, MYB, IFNL3, DPP4, DLG1, TYRO3, EGR3, IL27, FADD, CD40, PRKCD, CD38, CARD11, CD86, TNFSF13B, RIPK3, MNDA, RIPK2, MAP3K14, TNFAIP3, HLA-DRA, HLA-DQB1, TNFRSF21, CCL2, SNX6, ADORA2B, UNG, IL7R, CCL5, CD74, VCAM1, ZFP36L1, DROSHA, XBP1, RASGRP1, RAC1, TSPAN32, ZC3H12A, BCL6, FBXO7, TEC, IL6, CEBPB, IL7, AXL, ANXA1, CCL19, NR4A3, TNF…	0.000306
GO:0044238~primary metabolic process	821	58.7268	PDP1, LDHA, MED25, PGAM2, B2M, ISG20, CUL2, USP54, ISG15, ZNF775, CUL7, SERPINE1, MAP3K8, MED27, ZNF396, ATP8, TBPL1, C4A, BRAF, LRRC1, SERPING1, MED10, JUP, DCAF5, GLUL, ROR2, ADSS, CYP1B1, NFKBIB, DUSP10, NFKBIA, ACSBG1, DUSP19, RAC1, KBTBD8, ARNTL2, PPP2R2C, DHX57, ZNF398, ASXL3, ESRRA, UPB1, GGH, ESRRG, UBE2L6, USF1, GGN, BFAR, AIDA, PARP9, RGS3, PPRC1, AGXT2, AREG, LDLR, ELF4, ZNFX1, EZH1, B…	0.000312
GO:0070482~response to oxygen levels	42	3.00429	PAM, ATP1B1, LDHA, CCL2, CPEB4, EDN1, TGFB3, PML, BNIP3, CYTB, PINK1, ANKRD1, AQP1, ZFP36L1, VCAM1, CUL2, CASP3, PLOD1, GATA6, PLOD2, PTK2B, CAMK2D, NDRG1, ATP8, DPP4, TIGAR, PLAT, PDK1, MUC1, ICAM1, ND4, ND5, FUNDC1, SUV39H1, USF1, SOD2, CD38, ADM, HDAC1, HIPK2, PSEN2, PLAU	0.000312
GO:0009892~negative regulation of metabolic process	232	16.5951	SNIP1, EDN1, MED25, HIRA, AQP1, BAK1, ISG15, WWP2, PPP1R1B, PPP1R1A, SERPINE1, ZNF396, TLK2, PITX2, MAP2K5, C4A, ZHX1, SERPING1, DEPDC1, OPTN, PLAUR, CD38, MSX1, EIF2S1, MAD2L2, ELL, TFCP2L1, DUSP10, IGF2BP2, LIF, P3H1, TAL1, DUSP19, MOV10, DMD, CDA, FBXO5, FBXO7, TIGAR, PLAT, ESRRA, KLF11, EPHA1, LGALS9, AIDA, RGS3, H3F3B, KLF4, ADAR, LDLR, CPEB4, BNIP3, GPR87, DAXX, DIP2A, RRP1B, MASTL, MYB, MY…	0.000313
GO:0010508~positive regulation of autophagy	17	1.21602	SPTLC2, STK11, HK2, TFEB, PINK1, BNIP3, TRIM22, TPCN1, XBP1, ULK1, TICAM1, RIPK2, ZC3H12A, PRKAA2, FBXO7, PIP4K2B, TP53INP1	0.000313
GO:0007159~leukocyte cell-cell adhesion	59	4.22031	ELF4, HLA-DMB, SDC4, B2M, CD47, IL4R, CASP8, MAP3K8, MYB, IFNL3, DPP4, DLG1, ICAM1, EGR3, BRAF, IL27, FADD, CARD11, CD86, TNFSF13B, CCND3, DLL4, RIPK3, RIPK2, MAP3K14, HLA-DRA, PSMB10, HLA-DQB1, TNFRSF21, TNF, CCL2, ASS1, STK11, STK10, RSAD2, IL7R, CCL5, CD74, HSH2D, VCAM1, ZFP36L1, DROSHA, XBP1, RASGRP1, RAC1, BCL3, BCL6, IL18R1, IL6, CEBPB, IL7, ANXA1, CCL19, NR4A3, FZD5, TNFSF9, LGALS9, ATP7A,…	0.000319
GO:0010605~negative regulation of macromolecule metabolic process	216	15.4506	SNIP1, EDN1, MED25, HIRA, AQP1, BAK1, ISG15, WWP2, PPP1R1B, PPP1R1A, SERPINE1, ZNF396, TLK2, PITX2, MAP2K5, C4A, ZHX1, SERPING1, DEPDC1, OPTN, PLAUR, CD38, MSX1, EIF2S1, MAD2L2, TFCP2L1, DUSP10, IGF2BP2, LIF, P3H1, TAL1, DUSP19, MOV10, DMD, FBXO5, FBXO7, PLAT, ESRRA, KLF11, EPHA1, LGALS9, AIDA, RGS3, H3F3B, KLF4, ADAR, LDLR, CPEB4, DAXX, DIP2A, MASTL, MYB, MYC, ERRFI1, DHCR24, ZFP36, CDC6, VIL1, …	0.00032
GO:0001934~positive regulation of protein phosphorylation	95	6.79542	ALS2, ADCY4, NBN, EDN1, TGFB3, PINK1, SDC4, DAXX, BAK1, SPRY2, DAB2, MYD88, SEMA7A, MAP3K8, ARHGAP8, MAP2K5, DLG1, RAP2B, IRAK2, ICAM1, CDC6, CCDC88A, BRAF, ARHGEF5, SOCS1, CCNL1, PIM1, NEK10, ACKR3, FGF21, CD40, PRKCD, PLAUR, PRKD2, PLCE1, CCND3, EREG, ARRB1, HIPK2, RIPK3, CDK2AP1, RIPK2, SDCBP, MAP3K14, MAD2L2, PPP1R15A, LCP2, TNFRSF6B, FGFR4, CCL2, TNF, ADORA2B, HAX1, C3, ERBB3, STK11, C5, CLU…	0.000334
GO:0036293~response to decreased oxygen levels	40	2.86123	PAM, ATP1B1, LDHA, CCL2, CPEB4, EDN1, TGFB3, PML, BNIP3, PINK1, CYTB, ANKRD1, AQP1, ZFP36L1, VCAM1, CUL2, CASP3, PLOD1, GATA6, PLOD2, PTK2B, CAMK2D, NDRG1, DPP4, TIGAR, PLAT, PDK1, MUC1, ICAM1, ND4, ND5, FUNDC1, SUV39H1, USF1, SOD2, CD38, ADM, HIPK2, PSEN2, PLAU	0.000337
GO:0048534~hematopoietic or lymphoid organ development	85	6.08011	BMI1, THRA, LMO4, TMEM64, B2M, BAK1, CASP3, ISG15, IL4R, CASP8, IL15RA, MYB, MYC, PITX2, ZFP36, TYRO3, EGR3, SSBP3, TTC7A, BRAF, IL27, HERC6, FADD, RB1, JUNB, ZBTB24, CARD11, CD86, BVES, DLL4, HIPK2, RIPK3, SLC25A38, UBD, RIPK2, SBNO2, TNF, HAX1, STK11, PML, RSAD2, KITLG, NFKBIA, IL7R, CD74, TMEM178A, TRIB1, LIF, DROSHA, VCAM1, ZFP36L1, TAL1, PTK2B, XBP1, RASGRP1, CHD2, BCL3, SH2B3, BCL6, ETV6, B…	0.000343
GO:0048002~antigen processing and presentation of peptide antigen	28	2.00286	PSMB10, HLA-DQB1, DYNC2LI1, IFI30, HLA-DMB, HLA-DMA, CD74, B2M, AP1S3, PSMF1, PSMB4, TAP2, TAP1, ERAP1, ERAP2, SEC24D, ABCB1, CTSS, PSMB8, PSMB9, PSMA2, PSMA1, PSME1, PSME2, PSMA5, PSMD10, TAPBPL, HLA-DRA	0.000343
GO:0045824~negative regulation of innate immune response	11	0.786838	NLRC5, SERPINB9, TYRO3, NMI, DUSP10, SERPING1, TRAFD1, TNFAIP3, DHX58, LGALS9, ADAR	0.000349
GO:0007010~cytoskeleton organization	117	8.3691	DLC1, MTSS1, EDN1, TGFB3, CNP, ANKRD1, AQP1, CD2AP, KANK1, ANKRD53, CUL7, ASPM, F11R, CEP85, C2CD3, BST2, BRAF, GRHL3, CEP152, PCLO, BICD1, TACC1, TACC2, JUP, CCDC6, RND3, PLCE1, RND1, TACSTD2, ARRB1, SPAG5, CNTROB, FCHSD2, CLIP1, SDCBP, MAD2L2, TPPP3, PAM, CCL2, HAX1, PKHD1, PTK7, SOX9, LLGL1, LLGL2, CDC42EP2, DMD, RAC1, FBXO5, CDC42EP3, IQSEC2, CFLAR, NIN, ARMC4, EPHA1, BRCA1, ATAD1, PTPN1, ANT…	0.000359
GO:0001666~response to hypoxia	39	2.7897	PAM, ATP1B1, LDHA, CCL2, EDN1, TGFB3, PML, BNIP3, PINK1, CYTB, ANKRD1, AQP1, ZFP36L1, VCAM1, CUL2, CASP3, PLOD1, GATA6, PLOD2, PTK2B, CAMK2D, NDRG1, DPP4, TIGAR, PLAT, PDK1, MUC1, ICAM1, ND4, ND5, FUNDC1, SUV39H1, USF1, SOD2, CD38, ADM, HIPK2, PSEN2, PLAU	0.000361
GO:0014074~response to purine-containing compound	25	1.78827	ADSS, LDHA, CCL2, PANX1, ASS1, CREM, AQP1, ZFP36L1, DNTT, PTK2B, ASPH, FOSL1, IL6, BRAF, RELA, STAT1, JUNB, P2RX5, DUSP1, HDAC1, RYR3, AKAP7, AREG, AACS, IGFBP5	0.000362
GO:0043405~regulation of MAP kinase activity	43	3.07582	TNF, ADORA2B, C5, EDN1, SORL1, DUSP10, TGFB3, KITLG, DAXX, PAQR3, DTNBP1, CD74, TRIB1, SPRY2, DUSP19, SPRY1, ERCC6, PTK2B, RASGRP1, MAP3K8, DNAJA1, MAP2K5, IRAK2, BRAF, ARHGEF5, CCL19, NEK10, CD40, FZD5, PRKCD, RGS14, DUSP5, PLCE1, AIDA, DUSP1, RGS3, ARRB1, SMPD1, RIPK2, PTPN1, MAP3K14, DUSP9, DUSP6	0.000377
GO:0007584~response to nutrient	27	1.93133	ALPL, CYP24A1, LDHA, CCL2, ASS1, CYTB, GCLM, KANK2, CXCL10, VCAM1, CYP27B1, XBP1, FOLR1, C2, ACSL3, SPP1, PITX2, RELA, PIM1, SLC34A1, TRIM25, STAT1, USF1, POR, SOD2, NCOA1, AACS	0.000386
[truncated: 752 more rows]

## Sheet: Table S9
Table S9. Significant GO terms enriched by DEGs of Tg3 VS. NC
[truncated: 345 more rows]

[truncated: 5 more sheets: Table S10, Table S11, Table S12, Table S13, Table S14]
